# Supplementary material for: PASSIM – an open source software system for managing information in biomedical studies
Source: BMC Bioinformatics. 2007 Feb 9;8:52. doi: 10.1186/1471-2105-8-52 (PMC1803798; doi:10.1186/1471-2105-8-52)
Supplement: Additional File 1 — Standalone Person Management Tool (PMT). PMT is intended for registering confidential information about the research subjects from whom samples have been taken. .zip file contains Windows executable, .xml database file and installation description in a README file. [file 1471-2105-8-52-S1.zip]

Archive with 4 entries (4 files):
- readme.txt
- pmt.exe
- pmt.xml
- pmt_sample.xml
