# Supplementary material for: PASSIM – an open source software system for managing information in biomedical studies
Source: BMC Bioinformatics. 2007 Feb 9;8:52. doi: 10.1186/1471-2105-8-52 (PMC1803798; doi:10.1186/1471-2105-8-52)
Supplement: Additional File 1 — Standalone Person Management Tool (PMT). PMT is intended for registering confidential information about the research subjects from whom samples have been taken. .zip file contains Windows executable, .xml database file and installation description in a README file. [file 1471-2105-8-52-S1.zip › readme.txt]

INSTALLATION NOTES

To install the program just put the files "pmt.exe" and "pmt.xml" in
the same folder of your choice. Then change the "Persons Prefix" (in second
line of "pmt.xml" file) to the two letter string of your choice (the
default value is "PE"). The generated Person IDs will consist of this 
string as a prefix, followed by 4 digits, "-", and an additional control
digit. 

All data are subsequently saved in "pmt.xml" database file in XML format. 
If the database content has changed, upon closing Person Managemnt Tool 
saves the previous version of "pmt.xml" file under the name "pmt.dat". 

Some sample data are given in file "pmt_sample.xml" - to use it, rename it
"pmt.xml" and put in the same folder as "pmt.exe".
