# Supplementary material for: PASSIM – an open source software system for managing information in biomedical studies
Source: BMC Bioinformatics. 2007 Feb 9;8:52. doi: 10.1186/1471-2105-8-52 (PMC1803798; doi:10.1186/1471-2105-8-52)
Supplement: Additional File 1 — Standalone Person Management Tool (PMT). PMT is intended for registering confidential information about the research subjects from whom samples have been taken. .zip file contains Windows executable, .xml database file and installation description in a README file. [file 1471-2105-8-52-S1.zip › pmt_sample.xml]

<?xml version="1.0" encoding="UTF-8"?>
<Persons Prefix="PE" DateModified="2006/2/27" PersonCount="12" RelCount="5">
	<Person ID="OX0001-5">
		<OptionalID>Helen1</OptionalID>
		<Name>Helen</Name>
		<MiddleName></MiddleName>
		<Surname>Grant</Surname>
		<Sex>F</Sex>
		<DateOfBirth>1960/7/21</DateOfBirth>
		<StreetAddress>Hercegovacka 9</StreetAddress>
		<City>Zagreb</City>
		<State></State>
		<ZipCode>12345</ZipCode>
		<Country>Croatia</Country>
		<Phone1>123456789012</Phone1>
		<Phone2>123456789012</Phone2>
		<Fax>123456789012</Fax>
		<Mobile>123456789012</Mobile>
		<EMail>email1@myemail.com</EMail>
		<Comment></Comment>
		<Status>Active</Status>
		<DateCreated>2005/3/3</DateCreated>
		<DateModified>2005/3/3</DateModified>
	</Person>
	<Person ID="OX0002-1">
		<OptionalID>xxx</OptionalID>
		<Name>John</Name>
		<MiddleName></MiddleName>
		<Surname>Ensten</Surname>
		<Sex>M</Sex>
		<DateOfBirth>1933/3/28</DateOfBirth>
		<StreetAddress>Hercegovacka 9
</StreetAddress>
		<City>Zagreb</City>
		<State></State>
		<ZipCode>12345</ZipCode>
		<Country>Croatia</Country>
		<Phone1>123456789012</Phone1>
		<Phone2>123456789012</Phone2>
		<Fax>123456789012</Fax>
		<Mobile>123456789012</Mobile>
		<EMail>email1@myemail.com</EMail>
		<Comment></Comment>
		<Status>Active</Status>
		<DateCreated>2005/3/3</DateCreated>
		<DateModified>2005/4/28</DateModified>
	</Person>
	<Rel ID1="OX0003-7" ID2="OX0002-1" Dir="twin" Inv="twin"/>
	<Person ID="OX0003-7">
		<OptionalID>Rob1</OptionalID>
		<Name>Robert</Name>
		<MiddleName></MiddleName>
		<Surname>Ensten</Surname>
		<Sex>M</Sex>
		<DateOfBirth>1933/3/28</DateOfBirth>
		<StreetAddress>Hercegovacka 9
</StreetAddress>
		<City>Zagreb</City>
		<State></State>
		<ZipCode>12345</ZipCode>
		<Country>Uruguay</Country>
		<Phone1>123456789012</Phone1>
		<Phone2>123456789012</Phone2>
		<Fax>123456789012</Fax>
		<Mobile>123456789012</Mobile>
		<EMail>email1@myemail.com</EMail>
		<Comment></Comment>
		<Status>Active</Status>
		<DateCreated>2005/3/3</DateCreated>
		<DateModified>2005/11/1</DateModified>
	</Person>
	<Person ID="MyNumber1-4">
		<OptionalID></OptionalID>
		<Name>Marion</Name>
		<MiddleName>F.</MiddleName>
		<Surname>Healey</Surname>
		<Sex>F</Sex>
		<DateOfBirth>1982/12/13</DateOfBirth>
		<StreetAddress>Hercegovacka 9</StreetAddress>
		<City>Zagreb</City>
		<State></State>
		<ZipCode>12345</ZipCode>
		<Country>Croatia</Country>
		<Phone1>123456789012</Phone1>
		<Phone2>123456789012</Phone2>
		<Fax>123456789012</Fax>
		<Mobile>123456789012</Mobile>
		<EMail>email1@myemail.com</EMail>
		<Comment>This
is 
multiline
free
comment
field</Comment>
		<Status>Active</Status>
		<DateCreated>2005/3/3</DateCreated>
		<DateModified>2005/3/3</DateModified>
	</Person>
	<Rel ID1="MyNumber2-3" ID2="MyNumber1-4" Dir="parent" Inv="child"/>
	<Person ID="MyNumber2-3">
		<Name>Patricia</Name>
		<OptionalID></OptionalID>
		<MiddleName></MiddleName>
		<Surname>Healey</Surname>
		<Sex>M</Sex>
		<DateOfBirth>1950/7/11</DateOfBirth>
		<StreetAddress>Hercegovacka 9</StreetAddress>
		<City>Zagreb</City>
		<State></State>
		<ZipCode>12345</ZipCode>
		<Country>Croatia</Country>
		<Phone1>123456789012</Phone1>
		<Phone2>123456789012</Phone2>
		<Fax>123456789012</Fax>
		<Mobile>123456789012</Mobile>
		<EMail>email1@myemail.com</EMail>
		<Comment>
		</Comment>
		<Status>Active</Status>
		<DateCreated>2005/3/3</DateCreated>
		<DateModified>2005/3/3</DateModified>
	</Person>
	<Rel ID1="MyNumber-3" ID2="MyNumber1-4" Dir="child" Inv="parent"/>
	<Person ID="MyNumber-3">
		<OptionalID></OptionalID>
		<Name>Donald</Name>
		<MiddleName></MiddleName>
		<Surname>Healey</Surname>
		<Sex>M</Sex>
		<DateOfBirth>2003/6/29</DateOfBirth>
		<StreetAddress>Hercegovacka 9</StreetAddress>
		<City>Zagreb</City>
		<State></State>
		<ZipCode>12345</ZipCode>
		<Country>Croatia</Country>
		<Phone1>123456789012</Phone1>
		<Phone2>123456789012</Phone2>
		<Fax>123456789012</Fax>
		<Mobile>123456789012</Mobile>
		<EMail>email1@myemail.com</EMail>
		<Comment>
		</Comment>
		<Status>Active</Status>
		<DateCreated>2005/3/3</DateCreated>
		<DateModified>2005/3/3</DateModified>
	</Person>
	<Person ID="OX0007-1">
		<OptionalID>GG1</OptionalID>
		<Name>George</Name>
		<MiddleName></MiddleName>
		<Surname>Holt</Surname>
		<Sex>M</Sex>
		<DateOfBirth>1953/8/9</DateOfBirth>
		<StreetAddress>Hercegovacka 9
</StreetAddress>
		<City>Zagreb</City>
		<State></State>
		<ZipCode>12345</ZipCode>
		<Country>Croatia</Country>
		<Phone1>123456789012</Phone1>
		<Phone2>123456789012</Phone2>
		<Fax>123456789012</Fax>
		<Mobile>123456789012</Mobile>
		<EMail>email1@myemail.com</EMail>
		<Comment></Comment>
		<Status>Active</Status>
		<DateCreated>2005/3/3</DateCreated>
		<DateModified>2005/4/28</DateModified>
	</Person>
	<Person ID="OX0008-7">
		<OptionalID></OptionalID>
		<Name>Betty</Name>
		<MiddleName></MiddleName>
		<Surname>Walter</Surname>
		<Sex>F</Sex>
		<DateOfBirth>1978/1/31</DateOfBirth>
		<StreetAddress>Hercegovacka 9</StreetAddress>
		<City>Zagreb</City>
		<State></State>
		<ZipCode>12345</ZipCode>
		<Country>Croatia</Country>
		<Phone1>123456789012</Phone1>
		<Phone2>123456789012</Phone2>
		<Fax>123456789012</Fax>
		<Mobile>123456789012</Mobile>
		<EMail>email1@myemail.com</EMail>
		<Comment>
		</Comment>
		<Status>Active</Status>
		<DateCreated>2005/3/3</DateCreated>
		<DateModified>2005/3/3</DateModified>
	</Person>
	<Rel ID1="OX0009-3" ID2="OX0008-7" Dir="sibling" Inv="sibling"/>
	<Person ID="OX0009-3">
		<OptionalID></OptionalID>
		<Name>Charles</Name>
		<MiddleName></MiddleName>
		<Surname>Walter</Surname>
		<Sex>M</Sex>
		<DateOfBirth>1963/4/11</DateOfBirth>
		<StreetAddress>Hercegovacka 9</StreetAddress>
		<City>Zagreb</City>
		<State></State>
		<ZipCode>12345</ZipCode>
		<Country>Croatia</Country>
		<Phone1>123456789012</Phone1>
		<Phone2>123456789012</Phone2>
		<Fax>123456789012</Fax>
		<Mobile>123456789012</Mobile>
		<EMail>email1@myemail.com</EMail>
		<Comment></Comment>
		<Status>Active</Status>
		<DateCreated>2005/3/3</DateCreated>
		<DateModified>2005/3/3</DateModified>
	</Person>
	<Person ID="OX0010-4">
		<OptionalID></OptionalID>
		<Name>Richard</Name>
		<MiddleName></MiddleName>
		<Surname>Eldridge</Surname>
		<Sex>M</Sex>
		<DateOfBirth>1929/7/27</DateOfBirth>
		<StreetAddress>Hercegovacka 9</StreetAddress>
		<City>Zagreb</City>
		<State></State>
		<ZipCode>12345</ZipCode>
		<Country>Croatia</Country>
		<Phone1>123456789012</Phone1>
		<Phone2>123456789012</Phone2>
		<Fax>123456789012</Fax>
		<Mobile>123456789012</Mobile>
		<EMail>email1@myemail.com</EMail>
		<Comment></Comment>
		<Status>Active</Status>
		<DateCreated>2005/3/3</DateCreated>
		<DateModified>2005/3/3</DateModified>
	</Person>
	<Rel ID1="OX0011-0" ID2="OX0008-7" Dir="child" Inv="parent"/>
	<Person ID="OX0011-0">
		<OptionalID></OptionalID>
		<Name>aaa</Name>
		<MiddleName></MiddleName>
		<Surname>aaa</Surname>
		<Sex>M</Sex>
		<DateOfBirth>1950/1/1</DateOfBirth>
		<StreetAddress></StreetAddress>
		<City></City>
		<State></State>
		<ZipCode></ZipCode>
		<Country></Country>
		<Phone1></Phone1>
		<Phone2></Phone2>
		<Fax></Fax>
		<Mobile></Mobile>
		<EMail></EMail>
		<Comment></Comment>
		<Status>Active</Status>
		<DateCreated>2005/5/20</DateCreated>
		<DateModified>2005/5/20</DateModified>
	</Person> <Person ID="OX0012-6">
  <OptionalID></OptionalID>
  <Name>rrr</Name>
  <MiddleName></MiddleName>
  <Surname>tttt</Surname>
  <Sex>M</Sex>
  <DateOfBirth>1950/1/1</DateOfBirth>
  <StreetAddress></StreetAddress>
  <City></City>
  <State></State>
  <ZipCode></ZipCode>
  <Country></Country>
  <Phone1></Phone1>
  <Phone2></Phone2>
  <Fax></Fax>
  <Mobile></Mobile>
  <EMail></EMail>
  <Comment></Comment>
  <Status>Active</Status>
  <DateCreated>2006/2/27</DateCreated>
  <DateModified>2006/2/27</DateModified>
 </Person>
</Persons>
