# Supplementary material for: PASSIM – an open source software system for managing information in biomedical studies
Source: BMC Bioinformatics. 2007 Feb 9;8:52. doi: 10.1186/1471-2105-8-52 (PMC1803798; doi:10.1186/1471-2105-8-52)
Supplement: Additional File 2 — Sample management database. .zip contains sql version of the database, documentation and the files necessary for the installation of the system. [file 1471-2105-8-52-S2.zip]

Archive with 216 entries (200 files):
- Database/
- Database/PASSIM.sql
- Database/Readme_MySQL_Installation.txt
- Documentation/
- Documentation/PASSIM_Database_Description.doc
- Documentation/PASSIM_license.txt
- Documentation/PASSIM_User_Guide.doc
- Documentation/PASSIM_Web_Applications_Description.doc
- Installation/
- Installation/Build.xml
- Installation/Readme_Tomcat_Installation.txt
- Installation/src/
- Installation/src/hibernate217c/
- Installation/src/hibernate217c/etc/
- Installation/src/hibernate217c/etc/cache.ccf
- Installation/src/hibernate217c/etc/cvs-dup-eol-fixer
- Installation/src/hibernate217c/etc/ehcache.xml
- Installation/src/hibernate217c/etc/hibernate-service.xml
- Installation/src/hibernate217c/etc/hibernate.cfg.xml
- Installation/src/hibernate217c/etc/hibernate.properties
- Installation/src/hibernate217c/etc/log4j.properties
- Installation/src/hibernate217c/etc/oscache.properties
- Installation/src/hibernate217c/etc/treecache.xml
- Installation/src/hibernate217c/hibernate2.jar
- Installation/src/hibernate217c/lib/
- Installation/src/hibernate217c/lib/ant-1.5.3.jar
- Installation/src/hibernate217c/lib/ant-optional-1.5.3.jar
- Installation/src/hibernate217c/lib/c3p0-0.8.4.5.jar
- Installation/src/hibernate217c/lib/cglib-full-2.0.2.jar
- Installation/src/hibernate217c/lib/commons-collections-2.1.1.jar
- Installation/src/hibernate217c/lib/commons-dbcp-1.2.1.jar
- Installation/src/hibernate217c/lib/commons-lang-1.0.1.jar
- Installation/src/hibernate217c/lib/commons-logging-1.0.4.jar
- Installation/src/hibernate217c/lib/commons-pool-1.2.jar
- Installation/src/hibernate217c/lib/concurrent-1.3.3.jar
- Installation/src/hibernate217c/lib/connector.jar
- Installation/src/hibernate217c/lib/dom4j-1.4.jar
- Installation/src/hibernate217c/lib/ehcache-0.9.jar
- Installation/src/hibernate217c/lib/jaas.jar
- Installation/src/hibernate217c/lib/jboss-cache.jar
- Installation/src/hibernate217c/lib/jboss-common.jar
- Installation/src/hibernate217c/lib/jboss-jmx.jar
- Installation/src/hibernate217c/lib/jboss-system.jar
- Installation/src/hibernate217c/lib/jcs-1.0-dev.jar
- Installation/src/hibernate217c/lib/jdbc2_0-stdext.jar
- Installation/src/hibernate217c/lib/jgroups-2.2.7.jar
- Installation/src/hibernate217c/lib/jta.jar
- Installation/src/hibernate217c/lib/jtds-1.1.jar
- Installation/src/hibernate217c/lib/junit-3.8.1.jar
- Installation/src/hibernate217c/lib/log4j-1.2.8.jar
- Installation/src/hibernate217c/lib/msbase.jar
- Installation/src/hibernate217c/lib/mssqlserver.jar
- Installation/src/hibernate217c/lib/msutil.jar
- Installation/src/hibernate217c/lib/mysql-connector-java-3.0.16-ga-bin.jar
- Installation/src/hibernate217c/lib/odmg-3.0.jar
- Installation/src/hibernate217c/lib/ojdbc14.jar
- Installation/src/hibernate217c/lib/oscache-2.0.jar
- Installation/src/hibernate217c/lib/proxool-0.8.3.jar
- Installation/src/hibernate217c/lib/swarmcache-1.0rc2.jar
- Installation/src/hibernate217c/lib/xalan-2.4.0.jar
- Installation/src/hibernate217c/lib/xerces-2.4.0.jar
- Installation/src/hibernate217c/lib/xml-apis.jar
- Installation/src/molpage/
- Installation/src/molpage/com/
- Installation/src/molpage/com/ApplicationListener.class
- Installation/src/molpage/com/ApplicationListener.java
- Installation/src/molpage/com/FilterObject.class
- Installation/src/molpage/com/FilterObject.java
- Installation/src/molpage/com/MetadataManager.class
- Installation/src/molpage/com/MetadataManager.java
- Installation/src/molpage/com/RelationObject.class
- Installation/src/molpage/com/RelationObject.java
- Installation/src/molpage/com/RequestParser.class
- Installation/src/molpage/com/RequestParser.java
- Installation/src/molpage/com/SessionListener.class
- Installation/src/molpage/com/SessionListener.java
- Installation/src/molpage/com/UserHttpSess.class
- Installation/src/molpage/com/UserHttpSess.java
- Installation/src/molpage/com/Util.class
- Installation/src/molpage/com/Util.java
- Installation/src/molpage/com/xmlWriter/
- Installation/src/molpage/com/xmlWriter/XMLCreator$1.class
- Installation/src/molpage/com/xmlWriter/XMLCreator$2.class
- Installation/src/molpage/com/xmlWriter/XMLCreator.class
- Installation/src/molpage/com/xmlWriter/XMLCreator.java
- Installation/src/molpage/com/xmlWriter/XMLSetting.class
- Installation/src/molpage/com/xmlWriter/XMLSetting.java
- Installation/src/molpage/com/xmlWriter/XMLUtil.class
- Installation/src/molpage/com/xmlWriter/XMLUtil.java
- Installation/src/molpage/com/xmlWriter/XMLWriter.class
- Installation/src/molpage/com/xmlWriter/XMLWriter.java
- Installation/src/molpage/hibernate/
- Installation/src/molpage/hibernate/Aliquot.class
- Installation/src/molpage/hibernate/Aliquot.hbm.xml
- Installation/src/molpage/hibernate/Aliquot.java
- Installation/src/molpage/hibernate/AliquotConcentrationUnit.class
- Installation/src/molpage/hibernate/AliquotConcentrationUnit.hbm.xml
- Installation/src/molpage/hibernate/AliquotConcentrationUnit.java
- Installation/src/molpage/hibernate/AliquotFitness.class
- Installation/src/molpage/hibernate/AliquotFitness.hbm.xml
- Installation/src/molpage/hibernate/AliquotFitness.java
- Installation/src/molpage/hibernate/AliquotLocation.class
- Installation/src/molpage/hibernate/AliquotLocation.hbm.xml
- Installation/src/molpage/hibernate/AliquotLocation.java
- Installation/src/molpage/hibernate/AliquotMetaData.class
- Installation/src/molpage/hibernate/AliquotMetaData.hbm.xml
- Installation/src/molpage/hibernate/AliquotMetaData.java
- Installation/src/molpage/hibernate/AliquotVolumeUnit.class
- Installation/src/molpage/hibernate/AliquotVolumeUnit.hbm.xml
- Installation/src/molpage/hibernate/AliquotVolumeUnit.java
- Installation/src/molpage/hibernate/DiseaseStatus.class
- Installation/src/molpage/hibernate/DiseaseStatus.hbm.xml
- Installation/src/molpage/hibernate/DiseaseStatus.java
- Installation/src/molpage/hibernate/Ethnicity.class
- Installation/src/molpage/hibernate/Ethnicity.hbm.xml
- Installation/src/molpage/hibernate/Ethnicity.java
- Installation/src/molpage/hibernate/MetaData.class
- Installation/src/molpage/hibernate/MetaData.java
- Installation/src/molpage/hibernate/Partner.class
- Installation/src/molpage/hibernate/Partner.hbm.xml
- Installation/src/molpage/hibernate/Partner.java
- Installation/src/molpage/hibernate/Persistent.class
- Installation/src/molpage/hibernate/Persistent.java
- Installation/src/molpage/hibernate/Person.class
- Installation/src/molpage/hibernate/Person.hbm.xml
- Installation/src/molpage/hibernate/Person.java
- Installation/src/molpage/hibernate/PersonMetaData.class
- Installation/src/molpage/hibernate/PersonMetaData.hbm.xml
- Installation/src/molpage/hibernate/PersonMetaData.java
- Installation/src/molpage/hibernate/PersonSource.class
- Installation/src/molpage/hibernate/PersonSource.hbm.xml
- Installation/src/molpage/hibernate/PersonSource.java
- Installation/src/molpage/hibernate/ProcessingOption.class
- Installation/src/molpage/hibernate/ProcessingOption.hbm.xml
- Installation/src/molpage/hibernate/ProcessingOption.java
- Installation/src/molpage/hibernate/ProcessingProtocol.class
- Installation/src/molpage/hibernate/ProcessingProtocol.hbm.xml
- Installation/src/molpage/hibernate/ProcessingProtocol.java
- Installation/src/molpage/hibernate/ReceptionState.class
- Installation/src/molpage/hibernate/ReceptionState.hbm.xml
- Installation/src/molpage/hibernate/ReceptionState.java
- Installation/src/molpage/hibernate/Relation.class
- Installation/src/molpage/hibernate/Relation.hbm.xml
- Installation/src/molpage/hibernate/Relation.java
- Installation/src/molpage/hibernate/RelationType.class
- Installation/src/molpage/hibernate/RelationType.hbm.xml
- Installation/src/molpage/hibernate/RelationType.java
- Installation/src/molpage/hibernate/Sample.class
- Installation/src/molpage/hibernate/Sample.hbm.xml
- Installation/src/molpage/hibernate/Sample.java
- Installation/src/molpage/hibernate/SampleLocation.class
- Installation/src/molpage/hibernate/SampleLocation.hbm.xml
- Installation/src/molpage/hibernate/SampleLocation.java
- Installation/src/molpage/hibernate/SampleMetaData.class
- Installation/src/molpage/hibernate/SampleMetaData.hbm.xml
- Installation/src/molpage/hibernate/SampleMetaData.java
- Installation/src/molpage/hibernate/SampleSubType.class
- Installation/src/molpage/hibernate/SampleSubType.hbm.xml
- Installation/src/molpage/hibernate/SampleSubType.java
- Installation/src/molpage/hibernate/SampleType.class
- Installation/src/molpage/hibernate/SampleType.hbm.xml
- Installation/src/molpage/hibernate/SampleType.java
- Installation/src/molpage/hibernate/Sex.class
- Installation/src/molpage/hibernate/Sex.hbm.xml
- Installation/src/molpage/hibernate/Sex.java
- Installation/src/molpage/hibernate/StorageCondition.class
- Installation/src/molpage/hibernate/StorageCondition.hbm.xml
- Installation/src/molpage/hibernate/StorageCondition.java
- Installation/src/molpage/hibernate/TransportCondition.class
- Installation/src/molpage/hibernate/TransportCondition.hbm.xml
- Installation/src/molpage/hibernate/TransportCondition.java
- Installation/src/molpage/hibernate/User.class
- Installation/src/molpage/hibernate/User.hbm.xml
- Installation/src/molpage/hibernate/User.java
- Installation/src/web/
- Installation/src/web/AddAliquots.jsp
- Installation/src/web/AddAliquotsBatch.jsp
- Installation/src/web/AddAliquotsE.jsp
- Installation/src/web/AddAliquotsUpload.jsp
- Installation/src/web/AddPerson.jsp
- Installation/src/web/AddPersonsE.jsp
- Installation/src/web/AddSamples.jsp
- Installation/src/web/AddSamplesE.jsp
- Installation/src/web/AdminPage.jsp
- Installation/src/web/AdminPageE.jsp
- Installation/src/web/Browser/
- Installation/src/web/Browser/htmlContents.js
- Installation/src/web/Browser/ShowBrowser.jsp
- Installation/src/web/DefineFilter.jsp
- Installation/src/web/Footer.jsp
- Installation/src/web/formstyle.css
- Installation/src/web/Header.jsp
- Installation/src/web/help_administrative.html
- Installation/src/web/help_aliquots.html
- Installation/src/web/help_login.html
- Installation/src/web/help_persons.html
- Installation/src/web/help_reports.html
- Installation/src/web/help_samples.html
- Installation/src/web/help_search.html
- Installation/src/web/images/
- Installation/src/web/images/down_10.gif
- Installation/src/web/images/ebi.gif
- Installation/src/web/images/favicon.ico
- Installation/src/web/images/imcs.gif
- Installation/src/web/images/molpage.gif
- Installation/src/web/images/up_10.gif
- Installation/src/web/log/
- Installation/src/web/LogIn.jsp
- Installation/src/web/SampleManagementSystem.xml
- Installation/src/web/sample_qualities/
- Installation/src/web/Test_JSP_error.jsp
- Installation/src/web/utils.js
- Installation/src/web/ViewAliquots.jsp
- Installation/src/web/ViewPersons.jsp
- Installation/src/web/ViewSamples.jsp
- Installation/src/web/web.xml
