# Supplementary material for: PASSIM – an open source software system for managing information in biomedical studies
Source: BMC Bioinformatics. 2007 Feb 9;8:52. doi: 10.1186/1471-2105-8-52 (PMC1803798; doi:10.1186/1471-2105-8-52)
Supplement: Additional File 2 — Sample management database. .zip contains sql version of the database, documentation and the files necessary for the installation of the system. [file 1471-2105-8-52-S2.zip › Database/PASSIM.sql]

-- MySQL Administrator dump 1.4
--
-- ------------------------------------------------------
-- Server version	4.1.15-nt


/*!40101 SET @OLD_CHARACTER_SET_CLIENT=@@CHARACTER_SET_CLIENT */;
/*!40101 SET @OLD_CHARACTER_SET_RESULTS=@@CHARACTER_SET_RESULTS */;
/*!40101 SET @OLD_COLLATION_CONNECTION=@@COLLATION_CONNECTION */;
/*!40101 SET NAMES utf8 */;

/*!40014 SET @OLD_UNIQUE_CHECKS=@@UNIQUE_CHECKS, UNIQUE_CHECKS=0 */;
/*!40014 SET @OLD_FOREIGN_KEY_CHECKS=@@FOREIGN_KEY_CHECKS, FOREIGN_KEY_CHECKS=0 */;
/*!40101 SET @OLD_SQL_MODE=@@SQL_MODE, SQL_MODE='NO_AUTO_VALUE_ON_ZERO' */;


--
-- Create schema PASSIM
--

CREATE DATABASE /*!32312 IF NOT EXISTS*/ PASSIM;
USE PASSIM;

--
-- Table structure for table `PASSIM`.`aliquot_concentration_units`
--

DROP TABLE IF EXISTS `aliquot_concentration_units`;
CREATE TABLE `aliquot_concentration_units` (
  `SYSID` bigint(20) NOT NULL auto_increment,
  `ALIQUOT_CONCENTRATION_UNIT` varchar(200) NOT NULL default '',
  `CREATED_BY` bigint(20) NOT NULL default '0',
  `MODIFIED_BY` bigint(20) default NULL,
  `CREATED` datetime NOT NULL default '0000-00-00 00:00:00',
  `MODIFIED` datetime default NULL,
  `COMMENTARY` varchar(255) default NULL,
  PRIMARY KEY  (`SYSID`)
) ENGINE=MyISAM DEFAULT CHARSET=latin1;

--
-- Dumping data for table `PASSIM`.`aliquot_concentration_units`
--

/*!40000 ALTER TABLE `aliquot_concentration_units` DISABLE KEYS */;
INSERT INTO `aliquot_concentration_units` (`SYSID`,`ALIQUOT_CONCENTRATION_UNIT`,`CREATED_BY`,`MODIFIED_BY`,`CREATED`,`MODIFIED`,`COMMENTARY`) VALUES 
 (20001,'ng/micro l',1,1,'2005-08-16 01:00:00','2005-08-16 01:00:00',''),
 (20002,'micro g/micro l',1,1,'2005-08-16 01:00:00','2005-08-16 01:00:00','');
/*!40000 ALTER TABLE `aliquot_concentration_units` ENABLE KEYS */;


--
-- Table structure for table `PASSIM`.`aliquot_fitnesses`
--

DROP TABLE IF EXISTS `aliquot_fitnesses`;
CREATE TABLE `aliquot_fitnesses` (
  `SYSID` bigint(20) NOT NULL auto_increment,
  `ALIQUOT_FITNESS` varchar(200) NOT NULL default '',
  `CREATED_BY` bigint(20) NOT NULL default '0',
  `MODIFIED_BY` bigint(20) default NULL,
  `CREATED` datetime NOT NULL default '0000-00-00 00:00:00',
  `MODIFIED` datetime default NULL,
  `COMMENTARY` varchar(255) default NULL,
  PRIMARY KEY  (`SYSID`)
) ENGINE=MyISAM DEFAULT CHARSET=latin1;

--
-- Dumping data for table `PASSIM`.`aliquot_fitnesses`
--

/*!40000 ALTER TABLE `aliquot_fitnesses` DISABLE KEYS */;
INSERT INTO `aliquot_fitnesses` (`SYSID`,`ALIQUOT_FITNESS`,`CREATED_BY`,`MODIFIED_BY`,`CREATED`,`MODIFIED`,`COMMENTARY`) VALUES 
 (101,'yes',1,1,'2005-06-30 00:00:00',NULL,''),
 (102,'no',1,1,'2005-06-30 00:00:00',NULL,''),
 (103,'other',1,1,'2005-06-30 00:00:00',NULL,'');
/*!40000 ALTER TABLE `aliquot_fitnesses` ENABLE KEYS */;


--
-- Table structure for table `PASSIM`.`aliquot_locations`
--

DROP TABLE IF EXISTS `aliquot_locations`;
CREATE TABLE `aliquot_locations` (
  `SYSID` bigint(20) NOT NULL auto_increment,
  `ALIQUOT_LOCATION` varchar(200) NOT NULL default '',
  `CREATED_BY` bigint(20) NOT NULL default '0',
  `MODIFIED_BY` bigint(20) default NULL,
  `CREATED` datetime NOT NULL default '0000-00-00 00:00:00',
  `MODIFIED` datetime default NULL,
  `COMMENTARY` varchar(255) default NULL,
  PRIMARY KEY  (`SYSID`)
) ENGINE=MyISAM DEFAULT CHARSET=latin1;

--
-- Dumping data for table `PASSIM`.`aliquot_locations`
--

/*!40000 ALTER TABLE `aliquot_locations` DISABLE KEYS */;
INSERT INTO `aliquot_locations` (`SYSID`,`ALIQUOT_LOCATION`,`CREATED_BY`,`MODIFIED_BY`,`CREATED`,`MODIFIED`,`COMMENTARY`) VALUES 
 (201,'Location 1',1,1,'2005-06-30 00:00:00',NULL,''),
 (202,'Location 2',1,1,'2005-06-30 00:00:00',NULL,''),
 (203,'Location 3',1,1,'2005-06-30 00:00:00',NULL,''),
 (204,'shipped',1,1,'2005-06-30 00:00:00',NULL,''),
 (205,'other',1,1,'2005-06-30 00:00:00',NULL,'');
/*!40000 ALTER TABLE `aliquot_locations` ENABLE KEYS */;


--
-- Table structure for table `PASSIM`.`aliquot_meta_data`
--

DROP TABLE IF EXISTS `aliquot_meta_data`;
CREATE TABLE `aliquot_meta_data` (
  `SYSID` bigint(20) NOT NULL auto_increment,
  `PROPERTY_NAME` varchar(200) NOT NULL default '',
  `SHORT_NAME` varchar(200) NOT NULL default '',
  `LONG_NAME` varchar(200) NOT NULL default '',
  `VIEW_COLUMN_NUMBER` bigint(20) NOT NULL default '0',
  `IS_SORTABLE` bigint(20) NOT NULL default '0',
  `IS_EDITABLE` bigint(20) NOT NULL default '1',
  `COLUMN_NUMBER_IN_REPORTS` bigint(20) NOT NULL default '0',
  `SHOW_IN_REPORTS` bigint(20) NOT NULL default '0',
  `SORT_IN_REPORTS` bigint(20) NOT NULL default '0',
  `FILTER_IN_REPORTS` bigint(20) NOT NULL default '0',
  `CREATED_BY` bigint(20) NOT NULL default '0',
  `MODIFIED_BY` bigint(20) default NULL,
  `CREATED` datetime NOT NULL default '0000-00-00 00:00:00',
  `MODIFIED` datetime default NULL,
  `COMMENTARY` varchar(255) default NULL,
  PRIMARY KEY  (`SYSID`),
  KEY `CREATED_BY` (`CREATED_BY`),
  KEY `MODIFIED_BY` (`MODIFIED_BY`)
) ENGINE=MyISAM DEFAULT CHARSET=latin1;

--
-- Dumping data for table `PASSIM`.`aliquot_meta_data`
--

/*!40000 ALTER TABLE `aliquot_meta_data` DISABLE KEYS */;
INSERT INTO `aliquot_meta_data` (`SYSID`,`PROPERTY_NAME`,`SHORT_NAME`,`LONG_NAME`,`VIEW_COLUMN_NUMBER`,`IS_SORTABLE`,`IS_EDITABLE`,`COLUMN_NUMBER_IN_REPORTS`,`SHOW_IN_REPORTS`,`SORT_IN_REPORTS`,`FILTER_IN_REPORTS`,`CREATED_BY`,`MODIFIED_BY`,`CREATED`,`MODIFIED`,`COMMENTARY`) VALUES 
 (2,'visibleName','Id','Aliquot Id:',1,1,1,1,1,1,0,1,1,'2005-12-02 17:14:06','2005-12-29 16:02:34',''),
 (3,'creationDate','Date','Aliquot creation date(yyyy/mm/dd):',2,1,1,2,1,1,1,1,1,'2005-12-05 18:49:00','2005-12-23 09:17:04',''),
 (4,'storageLocation','Location','Location:',4,1,1,4,1,1,1,1,1,'2005-12-05 18:50:16','2005-12-23 09:22:39',''),
 (5,'plannedUser','Planned user','Planned user:',6,1,1,6,1,1,1,1,1,'2005-12-05 18:52:15','2005-12-23 09:22:56',''),
 (6,'fitForUse','Fit for use','Fit for use:',7,0,1,7,1,0,1,1,1,'2005-12-05 18:53:29','2006-01-02 14:47:17',''),
 (7,'processingOption','Processing','Processing:',8,0,1,8,1,0,1,1,1,'2005-12-05 18:54:26','2006-01-02 14:47:24',''),
 (8,'storageCondition','Storage condition','Storage condition:',5,0,1,5,1,1,1,1,1,'2005-12-05 18:55:24','2005-12-23 09:23:47',''),
 (9,'transportCondition','Transport condition','Transport-out condition:',9,0,1,9,1,0,1,1,1,'2005-12-05 18:57:17','2006-01-02 14:47:42','');
INSERT INTO `aliquot_meta_data` (`SYSID`,`PROPERTY_NAME`,`SHORT_NAME`,`LONG_NAME`,`VIEW_COLUMN_NUMBER`,`IS_SORTABLE`,`IS_EDITABLE`,`COLUMN_NUMBER_IN_REPORTS`,`SHOW_IN_REPORTS`,`SORT_IN_REPORTS`,`FILTER_IN_REPORTS`,`CREATED_BY`,`MODIFIED_BY`,`CREATED`,`MODIFIED`,`COMMENTARY`) VALUES 
 (10,'receptionState','Received intact','Received intact:',10,0,1,10,1,0,1,1,1,'2005-12-05 18:58:15','2006-01-02 14:47:52',''),
 (11,'shipmentDate','Shipment-out date','Shipment-out date(yyyy/mm/dd):',0,0,1,11,0,0,0,1,1,'2005-12-05 18:59:39','2006-01-02 14:48:08',''),
 (12,'status','Status','Status:',3,0,1,3,1,0,1,1,1,'2005-12-05 19:00:23','2006-01-02 14:48:14',''),
 (13,'volume','Volume','Volume:',0,0,1,12,0,0,0,1,1,'2005-12-05 19:01:32','2006-01-02 14:48:23',''),
 (14,'concentration','Concentration','Concentration:',0,0,1,13,0,0,0,1,1,'2005-12-05 19:02:04','2006-01-02 14:48:35',''),
 (15,'comment','Comment','Comment:',0,0,1,0,0,0,0,1,1,'2005-12-05 19:02:24','2005-12-23 09:26:49',''),
 (16,'qualityFileName','Q','Quality(select picture):',11,0,1,0,0,0,0,1,1,'2005-12-05 19:03:28','2005-12-12 16:03:29',''),
 (17,'creator','Creator','',12,1,0,14,1,1,0,1,1,'2005-12-05 19:04:07','2005-12-23 09:26:13','');
INSERT INTO `aliquot_meta_data` (`SYSID`,`PROPERTY_NAME`,`SHORT_NAME`,`LONG_NAME`,`VIEW_COLUMN_NUMBER`,`IS_SORTABLE`,`IS_EDITABLE`,`COLUMN_NUMBER_IN_REPORTS`,`SHOW_IN_REPORTS`,`SORT_IN_REPORTS`,`FILTER_IN_REPORTS`,`CREATED_BY`,`MODIFIED_BY`,`CREATED`,`MODIFIED`,`COMMENTARY`) VALUES 
 (18,'createDate','Create date','',13,1,0,15,0,1,0,1,1,'2005-12-05 19:04:44','2005-12-23 09:26:24','');
/*!40000 ALTER TABLE `aliquot_meta_data` ENABLE KEYS */;


--
-- Table structure for table `PASSIM`.`aliquot_volume_units`
--

DROP TABLE IF EXISTS `aliquot_volume_units`;
CREATE TABLE `aliquot_volume_units` (
  `SYSID` bigint(20) NOT NULL auto_increment,
  `ALIQUOT_VOLUME_UNIT` varchar(200) NOT NULL default '',
  `CREATED_BY` bigint(20) NOT NULL default '0',
  `MODIFIED_BY` bigint(20) default NULL,
  `CREATED` datetime NOT NULL default '0000-00-00 00:00:00',
  `MODIFIED` datetime default NULL,
  `COMMENTARY` varchar(255) default NULL,
  PRIMARY KEY  (`SYSID`)
) ENGINE=MyISAM DEFAULT CHARSET=latin1;

--
-- Dumping data for table `PASSIM`.`aliquot_volume_units`
--

/*!40000 ALTER TABLE `aliquot_volume_units` DISABLE KEYS */;
INSERT INTO `aliquot_volume_units` (`SYSID`,`ALIQUOT_VOLUME_UNIT`,`CREATED_BY`,`MODIFIED_BY`,`CREATED`,`MODIFIED`,`COMMENTARY`) VALUES 
 (21001,'micro l',1,1,'2005-08-16 01:00:00','2005-08-16 01:00:00',''),
 (21002,'ml',1,1,'2005-08-16 01:00:00','2005-08-16 01:00:00',''),
 (21003,'l',1,1,'2005-08-16 01:00:00','2005-08-16 01:00:00',''),
 (21004,'g',1,1,'2005-08-16 01:00:00','2005-08-16 01:00:00',''),
 (21005,'kg',1,1,'2005-08-16 01:00:00','2005-08-16 01:00:00','');
/*!40000 ALTER TABLE `aliquot_volume_units` ENABLE KEYS */;


--
-- Table structure for table `PASSIM`.`aliquots`
--

DROP TABLE IF EXISTS `aliquots`;
CREATE TABLE `aliquots` (
  `SYSID` bigint(20) NOT NULL auto_increment,
  `ALIQUOT_ID` varchar(200) NOT NULL default '',
  `FROM_SAMPLE` bigint(20) NOT NULL default '0',
  `CREATION_DATE` datetime NOT NULL default '0000-00-00 00:00:00',
  `VOLUME` decimal(20,5) default NULL,
  `CONCENTRATION` decimal(20,5) default NULL,
  `PROCESSING_OPTIONS` bigint(20) NOT NULL default '0',
  `STATUS` varchar(200) default NULL,
  `STORAGE_CONDITIONS` bigint(20) NOT NULL default '0',
  `STORAGE_LOCATION` bigint(20) NOT NULL default '0',
  `PLANNED_USER` bigint(20) default '0',
  `FITNESS_FOR_USE` bigint(20) NOT NULL default '0',
  `SHIPMENT_DATE` datetime default NULL,
  `TRANSPORT_CONDITIONS` bigint(20) NOT NULL default '0',
  `RECEPTION_STATUS` bigint(20) NOT NULL default '0',
  `ALIQUOT_QUALITY_FILENAME` varchar(200) default NULL,
  `VOLUME_UNIT` bigint(20) default NULL,
  `CONCENTRATION_UNIT` bigint(20) default NULL,
  `CREATED_BY` bigint(20) NOT NULL default '0',
  `MODIFIED_BY` bigint(20) default NULL,
  `CREATED` datetime NOT NULL default '0000-00-00 00:00:00',
  `MODIFIED` datetime default NULL,
  `COMMENTARY` varchar(255) default NULL,
  PRIMARY KEY  (`SYSID`)
) ENGINE=MyISAM DEFAULT CHARSET=latin1;

--
-- Dumping data for table `PASSIM`.`aliquots`
--

/*!40000 ALTER TABLE `aliquots` DISABLE KEYS */;
INSERT INTO `aliquots` (`SYSID`,`ALIQUOT_ID`,`FROM_SAMPLE`,`CREATION_DATE`,`VOLUME`,`CONCENTRATION`,`PROCESSING_OPTIONS`,`STATUS`,`STORAGE_CONDITIONS`,`STORAGE_LOCATION`,`PLANNED_USER`,`FITNESS_FOR_USE`,`SHIPMENT_DATE`,`TRANSPORT_CONDITIONS`,`RECEPTION_STATUS`,`ALIQUOT_QUALITY_FILENAME`,`VOLUME_UNIT`,`CONCENTRATION_UNIT`,`CREATED_BY`,`MODIFIED_BY`,`CREATED`,`MODIFIED`,`COMMENTARY`) VALUES 
 (170001,'0001-PLM1-A',160001,'2005-06-02 17:12:44',NULL,NULL,701,NULL,1104,201,1301,101,NULL,1204,902,NULL,NULL,NULL,2,1,'2005-06-02 12:07:46','2006-01-11 12:21:54',''),
 (170002,'0001-PLM1-B',160001,'2005-06-02 17:12:44',NULL,NULL,701,NULL,1104,201,1301,101,NULL,1204,902,NULL,NULL,NULL,2,1,'2005-06-02 12:07:46','2006-01-11 12:21:54',''),
 (170003,'0001-PLM2-A',160002,'2005-06-02 17:12:44',NULL,NULL,701,NULL,1104,202,1301,101,NULL,1204,901,NULL,NULL,NULL,2,1,'2005-06-02 12:07:46','2005-09-19 17:12:44',''),
 (170004,'0001-PLM2-B',160002,'2005-06-02 17:12:44',NULL,NULL,701,NULL,1104,203,1301,101,NULL,1204,901,NULL,NULL,NULL,2,1,'2005-06-02 12:07:46','2005-09-19 17:12:44',''),
 (170005,'0002-PAX1-A',160003,'2005-06-02 17:12:44',NULL,NULL,701,NULL,1104,204,1302,101,NULL,1204,901,NULL,NULL,NULL,2,1,'2005-06-02 12:07:46','2005-09-19 17:12:44','');
INSERT INTO `aliquots` (`SYSID`,`ALIQUOT_ID`,`FROM_SAMPLE`,`CREATION_DATE`,`VOLUME`,`CONCENTRATION`,`PROCESSING_OPTIONS`,`STATUS`,`STORAGE_CONDITIONS`,`STORAGE_LOCATION`,`PLANNED_USER`,`FITNESS_FOR_USE`,`SHIPMENT_DATE`,`TRANSPORT_CONDITIONS`,`RECEPTION_STATUS`,`ALIQUOT_QUALITY_FILENAME`,`VOLUME_UNIT`,`CONCENTRATION_UNIT`,`CREATED_BY`,`MODIFIED_BY`,`CREATED`,`MODIFIED`,`COMMENTARY`) VALUES 
 (170006,'0002-PAX1-B',160003,'2005-06-02 17:12:44',NULL,NULL,701,NULL,1104,204,1302,101,NULL,1204,901,NULL,NULL,NULL,2,1,'2005-06-02 12:07:46','2005-09-19 17:12:44',''),
 (170007,'0002-FOT1-A',160004,'2005-06-02 17:12:44',NULL,NULL,701,NULL,1104,205,1302,101,NULL,1204,901,NULL,NULL,NULL,2,1,'2005-06-02 12:07:46','2005-09-19 17:12:44',''),
 (170008,'0002-FOT1-B',160004,'2005-06-02 17:12:44',NULL,NULL,701,NULL,1104,205,1302,101,NULL,1204,902,NULL,NULL,NULL,2,1,'2005-06-02 12:07:46','2006-01-11 12:21:54',''),
 (170009,'0003-SRM1-A',160005,'2005-06-02 17:03:32',NULL,NULL,701,NULL,1104,203,1304,101,NULL,1204,902,NULL,NULL,NULL,2,1,'2005-06-02 12:08:10','2006-01-11 12:21:54',''),
 (170010,'0003-SRM1-B',160005,'2005-06-02 11:51:36',NULL,NULL,701,NULL,1104,203,1304,101,NULL,1204,902,NULL,NULL,NULL,2,1,'2005-06-02 12:10:43','2006-01-11 12:21:54','');
INSERT INTO `aliquots` (`SYSID`,`ALIQUOT_ID`,`FROM_SAMPLE`,`CREATION_DATE`,`VOLUME`,`CONCENTRATION`,`PROCESSING_OPTIONS`,`STATUS`,`STORAGE_CONDITIONS`,`STORAGE_LOCATION`,`PLANNED_USER`,`FITNESS_FOR_USE`,`SHIPMENT_DATE`,`TRANSPORT_CONDITIONS`,`RECEPTION_STATUS`,`ALIQUOT_QUALITY_FILENAME`,`VOLUME_UNIT`,`CONCENTRATION_UNIT`,`CREATED_BY`,`MODIFIED_BY`,`CREATED`,`MODIFIED`,`COMMENTARY`) VALUES 
 (170011,'0003-SRM2-A',160006,'2005-06-02 17:03:03',NULL,NULL,701,NULL,1104,201,1304,101,NULL,1204,901,NULL,NULL,NULL,2,2,'2005-06-02 12:11:11','2005-06-02 17:03:03',''),
 (170012,'0003-SRM2-B',160006,'2005-06-02 17:04:22',NULL,NULL,701,NULL,1104,201,1304,101,NULL,1204,901,NULL,NULL,NULL,2,2,'2005-06-02 12:21:04','2005-06-02 17:04:22',''),
 (170013,'XXX005-SPC1-A',160007,'2006-01-11 12:51:40',NULL,NULL,701,'vv\\zx',1101,201,1301,101,NULL,1201,901,'',NULL,NULL,1,1,'2006-01-11 12:51:27','2006-01-11 12:51:40','xzvxzvv');
/*!40000 ALTER TABLE `aliquots` ENABLE KEYS */;


--
-- Table structure for table `PASSIM`.`disease_stata`
--

DROP TABLE IF EXISTS `disease_stata`;
CREATE TABLE `disease_stata` (
  `SYSID` bigint(20) NOT NULL auto_increment,
  `DISEASE_STATUS` varchar(200) NOT NULL default '',
  `CREATED_BY` bigint(20) NOT NULL default '0',
  `MODIFIED_BY` bigint(20) default NULL,
  `CREATED` datetime NOT NULL default '0000-00-00 00:00:00',
  `MODIFIED` datetime default NULL,
  `COMMENTARY` varchar(255) default NULL,
  PRIMARY KEY  (`SYSID`)
) ENGINE=MyISAM DEFAULT CHARSET=latin1;

--
-- Dumping data for table `PASSIM`.`disease_stata`
--

/*!40000 ALTER TABLE `disease_stata` DISABLE KEYS */;
INSERT INTO `disease_stata` (`SYSID`,`DISEASE_STATUS`,`CREATED_BY`,`MODIFIED_BY`,`CREATED`,`MODIFIED`,`COMMENTARY`) VALUES 
 (301,'disease 1',1,1,'2005-06-30 00:00:00',NULL,''),
 (302,'disease 2',1,1,'2005-06-30 00:00:00',NULL,''),
 (303,'disease 3',1,1,'2005-06-30 00:00:00',NULL,''),
 (304,'other',1,1,'2005-06-30 00:00:00',NULL,'');
/*!40000 ALTER TABLE `disease_stata` ENABLE KEYS */;


--
-- Table structure for table `PASSIM`.`ethnicities`
--

DROP TABLE IF EXISTS `ethnicities`;
CREATE TABLE `ethnicities` (
  `SYSID` bigint(20) NOT NULL auto_increment,
  `ETHNICITY` varchar(200) NOT NULL default '',
  `CREATED_BY` bigint(20) NOT NULL default '0',
  `MODIFIED_BY` bigint(20) default NULL,
  `CREATED` datetime NOT NULL default '0000-00-00 00:00:00',
  `MODIFIED` datetime default NULL,
  `COMMENTARY` varchar(255) default NULL,
  PRIMARY KEY  (`SYSID`)
) ENGINE=MyISAM DEFAULT CHARSET=latin1;

--
-- Dumping data for table `PASSIM`.`ethnicities`
--

/*!40000 ALTER TABLE `ethnicities` DISABLE KEYS */;
INSERT INTO `ethnicities` (`SYSID`,`ETHNICITY`,`CREATED_BY`,`MODIFIED_BY`,`CREATED`,`MODIFIED`,`COMMENTARY`) VALUES 
 (401,'ethnicity 1',1,1,'2005-06-30 00:00:00',NULL,''),
 (402,'ethnicity 2',1,1,'2005-06-30 00:00:00',NULL,''),
 (403,'ethnicity 3',1,1,'2005-06-30 00:00:00',NULL,''),
 (404,'other',1,1,'2005-06-30 00:00:00',NULL,'');
/*!40000 ALTER TABLE `ethnicities` ENABLE KEYS */;


--
-- Table structure for table `PASSIM`.`partners`
--

DROP TABLE IF EXISTS `partners`;
CREATE TABLE `partners` (
  `SYSID` bigint(20) NOT NULL auto_increment,
  `PARTNER` varchar(200) NOT NULL default '',
  `CREATED_BY` bigint(20) NOT NULL default '0',
  `MODIFIED_BY` bigint(20) default NULL,
  `CREATED` datetime NOT NULL default '0000-00-00 00:00:00',
  `MODIFIED` datetime default NULL,
  `COMMENTARY` varchar(255) default NULL,
  PRIMARY KEY  (`SYSID`)
) ENGINE=MyISAM DEFAULT CHARSET=latin1;

--
-- Dumping data for table `PASSIM`.`partners`
--

/*!40000 ALTER TABLE `partners` DISABLE KEYS */;
INSERT INTO `partners` (`SYSID`,`PARTNER`,`CREATED_BY`,`MODIFIED_BY`,`CREATED`,`MODIFIED`,`COMMENTARY`) VALUES 
 (1301,'partner 1',1,1,'2005-06-30 00:00:00',NULL,''),
 (1302,'partner 2',1,1,'2005-06-30 00:00:00',NULL,''),
 (1303,'partner 3',1,1,'2005-06-30 00:00:00',NULL,''),
 (1304,'other',1,1,'2005-06-30 00:00:00',NULL,'');
/*!40000 ALTER TABLE `partners` ENABLE KEYS */;


--
-- Table structure for table `PASSIM`.`person_meta_data`
--

DROP TABLE IF EXISTS `person_meta_data`;
CREATE TABLE `person_meta_data` (
  `SYSID` bigint(20) NOT NULL auto_increment,
  `PROPERTY_NAME` varchar(200) NOT NULL default '',
  `SHORT_NAME` varchar(200) NOT NULL default '',
  `LONG_NAME` varchar(200) NOT NULL default '',
  `VIEW_COLUMN_NUMBER` bigint(20) NOT NULL default '0',
  `IS_SORTABLE` bigint(20) NOT NULL default '0',
  `IS_EDITABLE` bigint(20) NOT NULL default '1',
  `COLUMN_NUMBER_IN_REPORTS` bigint(20) NOT NULL default '0',
  `SHOW_IN_REPORTS` bigint(20) NOT NULL default '0',
  `SORT_IN_REPORTS` bigint(20) NOT NULL default '0',
  `FILTER_IN_REPORTS` bigint(20) NOT NULL default '0',
  `CREATED_BY` bigint(20) NOT NULL default '0',
  `MODIFIED_BY` bigint(20) default NULL,
  `CREATED` datetime NOT NULL default '0000-00-00 00:00:00',
  `MODIFIED` datetime default NULL,
  `COMMENTARY` varchar(255) default NULL,
  PRIMARY KEY  (`SYSID`),
  KEY `CREATED_BY` (`CREATED_BY`),
  KEY `MODIFIED_BY` (`MODIFIED_BY`)
) ENGINE=MyISAM DEFAULT CHARSET=latin1;

--
-- Dumping data for table `PASSIM`.`person_meta_data`
--

/*!40000 ALTER TABLE `person_meta_data` DISABLE KEYS */;
INSERT INTO `person_meta_data` (`SYSID`,`PROPERTY_NAME`,`SHORT_NAME`,`LONG_NAME`,`VIEW_COLUMN_NUMBER`,`IS_SORTABLE`,`IS_EDITABLE`,`COLUMN_NUMBER_IN_REPORTS`,`SHOW_IN_REPORTS`,`SORT_IN_REPORTS`,`FILTER_IN_REPORTS`,`CREATED_BY`,`MODIFIED_BY`,`CREATED`,`MODIFIED`,`COMMENTARY`) VALUES 
 (1,'visibleName','Id','Person Id:',1,1,1,1,1,1,0,1,1,'2005-12-02 17:11:47','2005-12-23 09:08:11',''),
 (2,'age','Date of birth','DOB(yyyy/mm/dd):',2,1,1,2,1,1,1,1,1,'2005-12-05 18:09:01','2005-12-23 09:07:58',''),
 (3,'diseaseStatus','Diabetes status','Diabetes status:',3,1,1,3,1,1,1,1,1,'2005-12-05 18:10:28','2005-12-23 09:08:26',''),
 (4,'sex','Sex','Gender:',4,1,1,4,1,1,1,1,1,'2005-12-05 18:11:29','2005-12-23 09:08:42',''),
 (5,'ethnicity','Ethnicity','Ethnicity:',5,1,1,5,1,1,0,1,1,'2005-12-05 18:12:36','2005-12-23 09:08:54',''),
 (6,'personSource','Source','Source:',6,1,1,6,1,1,1,1,1,'2005-12-05 18:13:41','2005-12-23 09:09:14',''),
 (7,'WHR1','WHR1','WHR1:',0,0,1,7,0,0,0,1,1,'2005-12-05 18:15:02','2006-01-02 14:45:07',''),
 (8,'yearOfWHR1','WHR1 year','Year:',0,0,1,8,0,0,0,1,1,'2005-12-05 18:15:37','2006-01-02 14:45:17','');
INSERT INTO `person_meta_data` (`SYSID`,`PROPERTY_NAME`,`SHORT_NAME`,`LONG_NAME`,`VIEW_COLUMN_NUMBER`,`IS_SORTABLE`,`IS_EDITABLE`,`COLUMN_NUMBER_IN_REPORTS`,`SHOW_IN_REPORTS`,`SORT_IN_REPORTS`,`FILTER_IN_REPORTS`,`CREATED_BY`,`MODIFIED_BY`,`CREATED`,`MODIFIED`,`COMMENTARY`) VALUES 
 (9,'WHR2','WHR2','WHR2:',0,0,1,9,0,0,0,1,1,'2005-12-05 18:15:57','2006-01-02 14:45:27',''),
 (11,'yearOfWHR2','WHR2 year','Year:',0,0,1,10,0,0,0,1,1,'2005-12-05 18:17:36','2006-01-02 14:45:32',''),
 (12,'BMI1','BM1','BMI1:',0,0,1,11,0,0,0,1,1,'2005-12-05 18:18:17','2006-01-02 14:45:39',''),
 (13,'yearOfBMI1','BMI1 year','Year:',0,0,1,12,0,0,0,1,1,'2005-12-05 18:18:39','2006-01-02 14:45:46',''),
 (14,'BMI2','BMI2','BMI2:',0,0,1,13,0,0,0,1,1,'2005-12-05 18:18:57','2006-01-02 14:45:54',''),
 (15,'yearOfBMI2','BMI2 year','Year:',0,0,1,14,0,0,0,1,1,'2005-12-05 18:19:23','2006-01-02 14:45:59',''),
 (16,'relations1','Relatives','Relative:',7,0,1,0,0,0,0,1,1,'2005-12-05 18:22:11','2005-12-12 16:07:18',''),
 (17,'comment','Comment','Comment:',8,0,1,0,0,0,0,1,1,'2005-12-05 18:24:42','2005-12-12 16:07:34',''),
 (18,'creator','Creator','',9,1,0,15,0,1,0,1,1,'2005-12-05 18:25:44','2005-12-23 09:15:41','');
INSERT INTO `person_meta_data` (`SYSID`,`PROPERTY_NAME`,`SHORT_NAME`,`LONG_NAME`,`VIEW_COLUMN_NUMBER`,`IS_SORTABLE`,`IS_EDITABLE`,`COLUMN_NUMBER_IN_REPORTS`,`SHOW_IN_REPORTS`,`SORT_IN_REPORTS`,`FILTER_IN_REPORTS`,`CREATED_BY`,`MODIFIED_BY`,`CREATED`,`MODIFIED`,`COMMENTARY`) VALUES 
 (19,'createDate','Create date','',10,1,0,16,0,1,0,1,1,'2005-12-05 18:26:27','2005-12-23 09:16:09','');
/*!40000 ALTER TABLE `person_meta_data` ENABLE KEYS */;


--
-- Table structure for table `PASSIM`.`person_sources`
--

DROP TABLE IF EXISTS `person_sources`;
CREATE TABLE `person_sources` (
  `SYSID` bigint(20) NOT NULL auto_increment,
  `LOCATION_NAME` varchar(200) NOT NULL default '',
  `CREATED_BY` bigint(20) NOT NULL default '0',
  `MODIFIED_BY` bigint(20) default NULL,
  `CREATED` datetime NOT NULL default '0000-00-00 00:00:00',
  `MODIFIED` datetime default NULL,
  `COMMENTARY` varchar(255) default NULL,
  PRIMARY KEY  (`SYSID`)
) ENGINE=MyISAM DEFAULT CHARSET=latin1;

--
-- Dumping data for table `PASSIM`.`person_sources`
--

/*!40000 ALTER TABLE `person_sources` DISABLE KEYS */;
INSERT INTO `person_sources` (`SYSID`,`LOCATION_NAME`,`CREATED_BY`,`MODIFIED_BY`,`CREATED`,`MODIFIED`,`COMMENTARY`) VALUES 
 (501,'source 1',1,1,'2005-06-30 00:00:00',NULL,''),
 (502,'source 2',1,1,'2005-06-30 00:00:00',NULL,''),
 (503,'source 3',1,1,'2005-06-30 00:00:00',NULL,''),
 (504,'other',1,1,'2005-06-30 00:00:00',NULL,'');
/*!40000 ALTER TABLE `person_sources` ENABLE KEYS */;


--
-- Table structure for table `PASSIM`.`persons`
--

DROP TABLE IF EXISTS `persons`;
CREATE TABLE `persons` (
  `SYSID` bigint(20) NOT NULL auto_increment,
  `PERSON_ID` varchar(200) NOT NULL default '',
  `AGE` date default NULL,
  `SEX` bigint(20) NOT NULL default '0',
  `ETHNICITY` bigint(20) NOT NULL default '0',
  `ETHNICITY_MEMO` varchar(200) default NULL,
  `DISEASE_STATUS` bigint(20) NOT NULL default '0',
  `DISEASE_MEMO` varchar(200) default NULL,
  `PERSON_SOURCE` bigint(20) NOT NULL default '0',
  `BMI_1` decimal(20,5) default NULL,
  `YEAR_OF_BMI_1` datetime default NULL,
  `BMI_2` decimal(20,5) default NULL,
  `YEAR_OF_BMI_2` datetime default NULL,
  `WHR_1` decimal(20,5) default NULL,
  `YEAR_OF_WHR_1` datetime default NULL,
  `WHR_2` decimal(20,5) default NULL,
  `YEAR_OF_WHR_2` datetime default NULL,
  `CREATED_BY` bigint(20) NOT NULL default '0',
  `MODIFIED_BY` bigint(20) default NULL,
  `CREATED` datetime NOT NULL default '0000-00-00 00:00:00',
  `MODIFIED` datetime default NULL,
  `COMMENTARY` varchar(255) default NULL,
  PRIMARY KEY  (`SYSID`)
) ENGINE=MyISAM DEFAULT CHARSET=latin1;

--
-- Dumping data for table `PASSIM`.`persons`
--

/*!40000 ALTER TABLE `persons` DISABLE KEYS */;
INSERT INTO `persons` (`SYSID`,`PERSON_ID`,`AGE`,`SEX`,`ETHNICITY`,`ETHNICITY_MEMO`,`DISEASE_STATUS`,`DISEASE_MEMO`,`PERSON_SOURCE`,`BMI_1`,`YEAR_OF_BMI_1`,`BMI_2`,`YEAR_OF_BMI_2`,`WHR_1`,`YEAR_OF_WHR_1`,`WHR_2`,`YEAR_OF_WHR_2`,`CREATED_BY`,`MODIFIED_BY`,`CREATED`,`MODIFIED`,`COMMENTARY`) VALUES 
 (150001,'0001','1900-09-10',601,401,'memo 1',301,'memo 1',501,NULL,NULL,NULL,NULL,NULL,NULL,NULL,NULL,2,2,'2005-06-01 17:55:07','2005-09-21 13:36:31',''),
 (150002,'0002','1950-11-01',602,402,'memo 2',302,'memo 2',501,NULL,NULL,NULL,NULL,NULL,NULL,NULL,NULL,2,1,'2005-06-02 11:38:40','2005-08-17 13:03:18',''),
 (150003,'0003','2000-06-27',601,403,'memo 3',303,'memo 3',501,NULL,NULL,NULL,NULL,NULL,NULL,NULL,NULL,2,2,'2005-06-02 11:40:48','2005-06-02 11:40:48',''),
 (150004,'XXX005','2006-01-11',601,401,'',301,'',501,NULL,NULL,NULL,NULL,NULL,NULL,NULL,NULL,1,1,'2006-01-11 12:51:02','2006-01-11 12:51:02','asfcvs\\vdxzv');
/*!40000 ALTER TABLE `persons` ENABLE KEYS */;


--
-- Table structure for table `PASSIM`.`processing_options`
--

DROP TABLE IF EXISTS `processing_options`;
CREATE TABLE `processing_options` (
  `SYSID` bigint(20) NOT NULL auto_increment,
  `PROCESSING_OPTION` varchar(200) NOT NULL default '',
  `CREATED_BY` bigint(20) NOT NULL default '0',
  `MODIFIED_BY` bigint(20) default NULL,
  `CREATED` datetime NOT NULL default '0000-00-00 00:00:00',
  `MODIFIED` datetime default NULL,
  `COMMENTARY` varchar(255) default NULL,
  PRIMARY KEY  (`SYSID`)
) ENGINE=MyISAM DEFAULT CHARSET=latin1;

--
-- Dumping data for table `PASSIM`.`processing_options`
--

/*!40000 ALTER TABLE `processing_options` DISABLE KEYS */;
INSERT INTO `processing_options` (`SYSID`,`PROCESSING_OPTION`,`CREATED_BY`,`MODIFIED_BY`,`CREATED`,`MODIFIED`,`COMMENTARY`) VALUES 
 (701,'other',1,1,'2005-06-30 01:00:00',NULL,''),
 (702,'A',1,1,'2005-06-30 01:00:00',NULL,''),
 (703,'B',1,1,'2005-06-30 01:00:00',NULL,''),
 (704,'C',1,1,'2005-06-30 01:00:00','2005-10-05 09:13:23',''),
 (705,'D',1,1,'2005-06-30 01:00:00',NULL,''),
 (706,'E',1,1,'2005-06-30 01:00:00',NULL,''),
 (707,'F',1,1,'2005-06-30 01:00:00',NULL,''),
 (708,'G',1,1,'2005-06-30 01:00:00',NULL,''),
 (709,'H',1,1,'2005-06-30 01:00:00',NULL,''),
 (710,'I',1,1,'2005-06-30 01:00:00',NULL,''),
 (711,'J',1,1,'2005-06-30 01:00:00',NULL,''),
 (712,'K',1,1,'2005-06-30 01:00:00',NULL,''),
 (713,'L',1,1,'2005-06-30 01:00:00',NULL,''),
 (714,'M',1,1,'2005-06-30 01:00:00',NULL,''),
 (715,'N',1,1,'2005-06-30 01:00:00',NULL,''),
 (716,'O',1,1,'2005-06-30 01:00:00',NULL,''),
 (717,'P',1,1,'2005-06-30 01:00:00',NULL,''),
 (718,'Q',1,1,'2005-06-30 01:00:00',NULL,''),
 (719,'R',1,1,'2005-06-30 01:00:00',NULL,''),
 (720,'S',1,1,'2005-06-30 01:00:00',NULL,'');
INSERT INTO `processing_options` (`SYSID`,`PROCESSING_OPTION`,`CREATED_BY`,`MODIFIED_BY`,`CREATED`,`MODIFIED`,`COMMENTARY`) VALUES 
 (721,'T',1,1,'2005-06-30 01:00:00',NULL,''),
 (722,'U',1,1,'2005-06-30 01:00:00',NULL,''),
 (723,'V',1,1,'2005-06-30 01:00:00',NULL,''),
 (724,'W',1,1,'2005-06-30 01:00:00',NULL,''),
 (725,'X',1,1,'2005-06-30 01:00:00',NULL,''),
 (726,'Y',1,1,'2005-06-30 01:00:00',NULL,''),
 (727,'Z',1,1,'2005-06-30 01:00:00',NULL,'');
/*!40000 ALTER TABLE `processing_options` ENABLE KEYS */;


--
-- Table structure for table `PASSIM`.`processing_protocols`
--

DROP TABLE IF EXISTS `processing_protocols`;
CREATE TABLE `processing_protocols` (
  `SYSID` bigint(20) NOT NULL auto_increment,
  `PROCESSING_PROTOCOL` varchar(200) NOT NULL default '',
  `CREATED_BY` bigint(20) NOT NULL default '0',
  `MODIFIED_BY` bigint(20) default NULL,
  `CREATED` datetime NOT NULL default '0000-00-00 00:00:00',
  `MODIFIED` datetime default NULL,
  `COMMENTARY` varchar(255) default NULL,
  PRIMARY KEY  (`SYSID`)
) ENGINE=MyISAM DEFAULT CHARSET=latin1;

--
-- Dumping data for table `PASSIM`.`processing_protocols`
--

/*!40000 ALTER TABLE `processing_protocols` DISABLE KEYS */;
INSERT INTO `processing_protocols` (`SYSID`,`PROCESSING_PROTOCOL`,`CREATED_BY`,`MODIFIED_BY`,`CREATED`,`MODIFIED`,`COMMENTARY`) VALUES 
 (801,'other',1,1,'2005-06-30 01:00:00',NULL,''),
 (802,'1',1,1,'2005-06-30 01:00:00',NULL,''),
 (803,'2',1,1,'2005-06-30 01:00:00',NULL,''),
 (804,'3',1,1,'2005-06-30 01:00:00',NULL,''),
 (805,'4',1,1,'2005-06-30 01:00:00',NULL,''),
 (806,'5',1,1,'2005-06-30 01:00:00',NULL,''),
 (807,'6',1,1,'2005-06-30 01:00:00',NULL,''),
 (808,'7',1,1,'2005-06-30 01:00:00',NULL,''),
 (809,'8',1,1,'2005-06-30 01:00:00',NULL,''),
 (810,'9',1,1,'2005-06-30 01:00:00',NULL,''),
 (811,'10',1,1,'2005-06-30 01:00:00',NULL,''),
 (812,'11',1,1,'2005-06-30 01:00:00',NULL,''),
 (813,'12',1,1,'2005-06-30 01:00:00',NULL,''),
 (814,'13',1,1,'2005-06-30 01:00:00',NULL,''),
 (815,'14',1,1,'2005-06-30 01:00:00',NULL,''),
 (816,'15',1,1,'2005-06-30 01:00:00',NULL,''),
 (817,'16',1,1,'2005-06-30 01:00:00',NULL,''),
 (818,'17',1,1,'2005-06-30 01:00:00',NULL,''),
 (819,'18',1,1,'2005-06-30 01:00:00',NULL,''),
 (820,'19',1,1,'2005-06-30 01:00:00',NULL,'');
INSERT INTO `processing_protocols` (`SYSID`,`PROCESSING_PROTOCOL`,`CREATED_BY`,`MODIFIED_BY`,`CREATED`,`MODIFIED`,`COMMENTARY`) VALUES 
 (821,'20',1,1,'2005-06-30 01:00:00',NULL,'');
/*!40000 ALTER TABLE `processing_protocols` ENABLE KEYS */;


--
-- Table structure for table `PASSIM`.`reception_stata`
--

DROP TABLE IF EXISTS `reception_stata`;
CREATE TABLE `reception_stata` (
  `SYSID` bigint(20) NOT NULL auto_increment,
  `RECEPTION_STATUS` varchar(200) NOT NULL default '',
  `CREATED_BY` bigint(20) NOT NULL default '0',
  `MODIFIED_BY` bigint(20) default NULL,
  `CREATED` datetime NOT NULL default '0000-00-00 00:00:00',
  `MODIFIED` datetime default NULL,
  `COMMENTARY` varchar(255) default NULL,
  PRIMARY KEY  (`SYSID`)
) ENGINE=MyISAM DEFAULT CHARSET=latin1;

--
-- Dumping data for table `PASSIM`.`reception_stata`
--

/*!40000 ALTER TABLE `reception_stata` DISABLE KEYS */;
INSERT INTO `reception_stata` (`SYSID`,`RECEPTION_STATUS`,`CREATED_BY`,`MODIFIED_BY`,`CREATED`,`MODIFIED`,`COMMENTARY`) VALUES 
 (901,'unknown as yet',1,1,'2005-06-30 01:00:00',NULL,''),
 (902,'yes',1,1,'2005-06-30 01:00:00',NULL,''),
 (903,'no but usable',1,1,'2005-06-30 01:00:00',NULL,''),
 (904,'no and useless',1,1,'2005-06-30 01:00:00',NULL,'');
/*!40000 ALTER TABLE `reception_stata` ENABLE KEYS */;


--
-- Table structure for table `PASSIM`.`relation_types`
--

DROP TABLE IF EXISTS `relation_types`;
CREATE TABLE `relation_types` (
  `SYSID` bigint(20) NOT NULL auto_increment,
  `RELATION` varchar(200) NOT NULL default '',
  `REVERSE_RELATION` varchar(200) default NULL,
  `CREATED_BY` bigint(20) NOT NULL default '0',
  `MODIFIED_BY` bigint(20) default NULL,
  `CREATED` datetime NOT NULL default '0000-00-00 00:00:00',
  `MODIFIED` datetime default NULL,
  `COMMENTARY` varchar(255) default NULL,
  PRIMARY KEY  (`SYSID`)
) ENGINE=MyISAM DEFAULT CHARSET=latin1;

--
-- Dumping data for table `PASSIM`.`relation_types`
--

/*!40000 ALTER TABLE `relation_types` DISABLE KEYS */;
INSERT INTO `relation_types` (`SYSID`,`RELATION`,`REVERSE_RELATION`,`CREATED_BY`,`MODIFIED_BY`,`CREATED`,`MODIFIED`,`COMMENTARY`) VALUES 
 (1401,'parent','child',1,1,'2005-06-30 01:00:00',NULL,''),
 (1402,'child','parent',1,1,'2005-06-30 01:00:00',NULL,''),
 (1403,'sibling','sibling',1,1,'2005-06-30 01:00:00',NULL,''),
 (1404,'MZ twin','MZ twin',1,1,'2005-06-30 01:00:00',NULL,''),
 (1405,'DZ twin','DZ twin',1,1,'2005-06-30 01:00:00',NULL,''),
 (1406,'?Z twin','?Z twin',1,1,'2005-06-30 01:00:00',NULL,''),
 (1407,'spouse','spouse',1,1,'2005-06-30 01:00:00',NULL,''),
 (1408,'other','other',1,1,'2005-06-30 01:00:00',NULL,'');
/*!40000 ALTER TABLE `relation_types` ENABLE KEYS */;


--
-- Table structure for table `PASSIM`.`relations`
--

DROP TABLE IF EXISTS `relations`;
CREATE TABLE `relations` (
  `SYSID` bigint(20) NOT NULL auto_increment,
  `PERSON_1` bigint(20) NOT NULL default '0',
  `PERSON_2` bigint(20) NOT NULL default '0',
  `RELATION` bigint(20) NOT NULL default '0',
  `CREATED_BY` bigint(20) NOT NULL default '0',
  `MODIFIED_BY` bigint(20) default NULL,
  `CREATED` datetime NOT NULL default '0000-00-00 00:00:00',
  `MODIFIED` datetime default NULL,
  `COMMENTARY` varchar(255) default NULL,
  PRIMARY KEY  (`SYSID`)
) ENGINE=MyISAM DEFAULT CHARSET=latin1;

--
-- Dumping data for table `PASSIM`.`relations`
--

/*!40000 ALTER TABLE `relations` DISABLE KEYS */;
INSERT INTO `relations` (`SYSID`,`PERSON_1`,`PERSON_2`,`RELATION`,`CREATED_BY`,`MODIFIED_BY`,`CREATED`,`MODIFIED`,`COMMENTARY`) VALUES 
 (180001,150001,150002,1404,2,2,'2005-06-09 16:59:28','2005-06-13 13:50:33',''),
 (180002,150002,150001,1404,2,2,'2005-06-09 16:59:28','2005-06-13 13:50:33',''),
 (180003,150001,150003,1407,2,2,'2005-06-09 17:17:13','2005-06-13 13:51:31',''),
 (180004,150003,150001,1407,2,2,'2005-06-09 17:17:13','2005-06-13 13:51:31','');
/*!40000 ALTER TABLE `relations` ENABLE KEYS */;


--
-- Table structure for table `PASSIM`.`sample_locations`
--

DROP TABLE IF EXISTS `sample_locations`;
CREATE TABLE `sample_locations` (
  `SYSID` bigint(20) NOT NULL auto_increment,
  `SAMPLE_LOCATION` varchar(200) NOT NULL default '',
  `CREATED_BY` bigint(20) NOT NULL default '0',
  `MODIFIED_BY` bigint(20) default NULL,
  `CREATED` datetime NOT NULL default '0000-00-00 00:00:00',
  `MODIFIED` datetime default NULL,
  `COMMENTARY` varchar(255) default NULL,
  PRIMARY KEY  (`SYSID`)
) ENGINE=MyISAM DEFAULT CHARSET=latin1;

--
-- Dumping data for table `PASSIM`.`sample_locations`
--

/*!40000 ALTER TABLE `sample_locations` DISABLE KEYS */;
INSERT INTO `sample_locations` (`SYSID`,`SAMPLE_LOCATION`,`CREATED_BY`,`MODIFIED_BY`,`CREATED`,`MODIFIED`,`COMMENTARY`) VALUES 
 (1001,'periphery',1,1,'2005-06-30 01:00:00',NULL,''),
 (1002,'central',1,1,'2005-06-30 01:00:00',NULL,''),
 (1003,'sent directly to user',1,1,'2005-06-30 01:00:00',NULL,''),
 (1004,'other',1,1,'2005-06-30 01:00:00',NULL,'');
/*!40000 ALTER TABLE `sample_locations` ENABLE KEYS */;


--
-- Table structure for table `PASSIM`.`sample_meta_data`
--

DROP TABLE IF EXISTS `sample_meta_data`;
CREATE TABLE `sample_meta_data` (
  `SYSID` bigint(20) NOT NULL auto_increment,
  `PROPERTY_NAME` varchar(200) NOT NULL default '',
  `SHORT_NAME` varchar(200) NOT NULL default '',
  `LONG_NAME` varchar(200) NOT NULL default '',
  `VIEW_COLUMN_NUMBER` bigint(20) NOT NULL default '0',
  `IS_SORTABLE` bigint(20) NOT NULL default '0',
  `IS_EDITABLE` bigint(20) NOT NULL default '1',
  `COLUMN_NUMBER_IN_REPORTS` bigint(20) NOT NULL default '0',
  `SHOW_IN_REPORTS` bigint(20) NOT NULL default '0',
  `SORT_IN_REPORTS` bigint(20) NOT NULL default '0',
  `FILTER_IN_REPORTS` bigint(20) NOT NULL default '0',
  `CREATED_BY` bigint(20) NOT NULL default '0',
  `MODIFIED_BY` bigint(20) default NULL,
  `CREATED` datetime NOT NULL default '0000-00-00 00:00:00',
  `MODIFIED` datetime default NULL,
  `COMMENTARY` varchar(255) default NULL,
  PRIMARY KEY  (`SYSID`),
  KEY `CREATED_BY` (`CREATED_BY`),
  KEY `MODIFIED_BY` (`MODIFIED_BY`)
) ENGINE=MyISAM DEFAULT CHARSET=latin1;

--
-- Dumping data for table `PASSIM`.`sample_meta_data`
--

/*!40000 ALTER TABLE `sample_meta_data` DISABLE KEYS */;
INSERT INTO `sample_meta_data` (`SYSID`,`PROPERTY_NAME`,`SHORT_NAME`,`LONG_NAME`,`VIEW_COLUMN_NUMBER`,`IS_SORTABLE`,`IS_EDITABLE`,`COLUMN_NUMBER_IN_REPORTS`,`SHOW_IN_REPORTS`,`SORT_IN_REPORTS`,`FILTER_IN_REPORTS`,`CREATED_BY`,`MODIFIED_BY`,`CREATED`,`MODIFIED`,`COMMENTARY`) VALUES 
 (1,'visibleName','Id','Sample Id:',1,1,1,1,1,1,0,1,1,'2005-12-02 17:13:03','2005-12-23 09:16:42',''),
 (2,'collectionDate','Collection date','Collection date(yyyy:mm:dd/hh:mm):',2,1,1,2,1,1,1,1,1,'2005-12-05 18:31:48','2005-12-23 09:17:22',''),
 (3,'type','Type','Type/Collection metadata:',3,0,1,3,1,0,1,1,1,'2005-12-05 18:33:24','2006-01-02 14:46:29',''),
 (4,'currentLocation','Location','Location:',4,1,1,4,1,1,1,1,1,'2005-12-05 18:34:32','2005-12-23 09:17:50',''),
 (5,'processingMetaData1','Processing metadata','Processing metadata 1:',5,1,1,5,1,1,0,1,1,'2005-12-05 18:36:09','2005-12-23 09:18:04',''),
 (6,'processingMetaData2','Processing metadata 2','Processing metadata 2:',0,0,1,6,0,0,0,1,1,'2005-12-05 18:37:03','2006-01-02 14:46:45',''),
 (7,'processingMetaData3','Processing metadata 3','Processing metadata 3:',0,0,1,7,0,0,0,1,1,'2005-12-05 18:37:31','2006-01-02 14:46:53','');
INSERT INTO `sample_meta_data` (`SYSID`,`PROPERTY_NAME`,`SHORT_NAME`,`LONG_NAME`,`VIEW_COLUMN_NUMBER`,`IS_SORTABLE`,`IS_EDITABLE`,`COLUMN_NUMBER_IN_REPORTS`,`SHOW_IN_REPORTS`,`SORT_IN_REPORTS`,`FILTER_IN_REPORTS`,`CREATED_BY`,`MODIFIED_BY`,`CREATED`,`MODIFIED`,`COMMENTARY`) VALUES 
 (8,'storageCondition','Storage condition','Storage condition:',6,1,1,8,1,1,1,1,1,'2005-12-05 18:38:23','2005-12-23 09:20:19',''),
 (9,'transportCondition','Transport condition','Transport-out condition:',7,1,1,9,0,1,1,1,1,'2005-12-05 18:38:51','2005-12-23 09:20:39',''),
 (10,'receptionState','Received intact','Received intact:',8,1,1,10,1,1,1,1,1,'2005-12-05 18:39:42','2005-12-23 09:21:13',''),
 (11,'comment','Comment','Comment:',0,0,1,0,0,0,0,1,1,'2005-12-05 18:40:23','2005-12-12 16:05:13',''),
 (12,'creator','Creator','',9,1,0,11,1,1,0,1,1,'2005-12-05 18:41:00','2005-12-23 09:21:37',''),
 (13,'createDate','Create date','',10,1,0,12,0,1,0,1,1,'2005-12-05 18:41:48','2005-12-23 09:21:49','');
/*!40000 ALTER TABLE `sample_meta_data` ENABLE KEYS */;


--
-- Table structure for table `PASSIM`.`sample_subtypes`
--

DROP TABLE IF EXISTS `sample_subtypes`;
CREATE TABLE `sample_subtypes` (
  `SYSID` bigint(20) NOT NULL auto_increment,
  `SAMPLE_SUBTYPE` varchar(200) NOT NULL default '',
  `SAMPLE_TYPE` bigint(20) NOT NULL default '0',
  `CREATED_BY` bigint(20) NOT NULL default '0',
  `MODIFIED_BY` bigint(20) default NULL,
  `CREATED` datetime NOT NULL default '0000-00-00 00:00:00',
  `MODIFIED` datetime default NULL,
  `COMMENTARY` varchar(255) default NULL,
  PRIMARY KEY  (`SYSID`)
) ENGINE=MyISAM DEFAULT CHARSET=latin1;

--
-- Dumping data for table `PASSIM`.`sample_subtypes`
--

/*!40000 ALTER TABLE `sample_subtypes` DISABLE KEYS */;
INSERT INTO `sample_subtypes` (`SYSID`,`SAMPLE_SUBTYPE`,`SAMPLE_TYPE`,`CREATED_BY`,`MODIFIED_BY`,`CREATED`,`MODIFIED`,`COMMENTARY`) VALUES 
 (17001,'24 hr Urine',1501,1,1,'2005-06-30 01:00:00',NULL,''),
 (17002,'Fasted',1502,1,1,'2005-06-30 01:00:00',NULL,''),
 (17003,'Fasted',1503,1,1,'2005-06-30 01:00:00',NULL,''),
 (17004,'Fasted',1504,1,1,'2005-06-30 01:00:00',NULL,''),
 (17005,'Fasted',1505,1,1,'2005-06-30 01:00:00',NULL,''),
 (17006,'Fasted',1506,1,1,'2005-06-30 01:00:00',NULL,''),
 (17007,'Fasted',1507,1,1,'2005-06-30 01:00:00',NULL,''),
 (17008,'Fasted',1508,1,1,'2005-06-30 01:00:00',NULL,''),
 (17009,'Fasted',1509,1,1,'2005-06-30 01:00:00',NULL,''),
 (17010,'Fasted',1510,1,1,'2005-06-30 01:00:00',NULL,''),
 (17011,'Fasted',1511,1,1,'2005-06-30 01:00:00',NULL,''),
 (17012,'Memo only',1512,1,1,'2005-06-30 01:00:00',NULL,''),
 (17013,'Memo only',1513,1,1,'2005-06-30 01:00:00',NULL,''),
 (17014,'Memo only',1514,1,1,'2005-06-30 01:00:00',NULL,''),
 (17015,'Memo only',1515,1,1,'2005-06-30 01:00:00',NULL,''),
 (17016,'other',1516,1,1,'2005-06-30 01:00:00',NULL,'');
INSERT INTO `sample_subtypes` (`SYSID`,`SAMPLE_SUBTYPE`,`SAMPLE_TYPE`,`CREATED_BY`,`MODIFIED_BY`,`CREATED`,`MODIFIED`,`COMMENTARY`) VALUES 
 (17101,'Early morning',1501,1,1,'2005-06-30 01:00:00',NULL,''),
 (17102,'Random',1502,1,1,'2005-06-30 01:00:00',NULL,''),
 (17103,'Random',1503,1,1,'2005-06-30 01:00:00',NULL,''),
 (17104,'Random',1504,1,1,'2005-06-30 01:00:00',NULL,''),
 (17105,'Random',1505,1,1,'2005-06-30 01:00:00',NULL,''),
 (17106,'Random',1506,1,1,'2005-06-30 01:00:00',NULL,''),
 (17107,'Random',1507,1,1,'2005-06-30 01:00:00',NULL,''),
 (17108,'Random',1508,1,1,'2005-06-30 01:00:00',NULL,''),
 (17109,'Random',1509,1,1,'2005-06-30 01:00:00',NULL,''),
 (17110,'Random',1510,1,1,'2005-06-30 01:00:00',NULL,''),
 (17111,'Random',1511,1,1,'2005-06-30 01:00:00',NULL,''),
 (17201,'Random (spot urine)',1501,1,1,'2005-06-30 01:00:00',NULL,''),
 (17202,'Post stimulation',1502,1,1,'2005-06-30 01:00:00',NULL,''),
 (17203,'Post stimulation',1503,1,1,'2005-06-30 01:00:00',NULL,''),
 (17204,'Post stimulation',1504,1,1,'2005-06-30 01:00:00',NULL,''),
 (17205,'Post stimulation',1505,1,1,'2005-06-30 01:00:00',NULL,'');
INSERT INTO `sample_subtypes` (`SYSID`,`SAMPLE_SUBTYPE`,`SAMPLE_TYPE`,`CREATED_BY`,`MODIFIED_BY`,`CREATED`,`MODIFIED`,`COMMENTARY`) VALUES 
 (17206,'Post stimulation',1506,1,1,'2005-06-30 01:00:00',NULL,''),
 (17207,'Post stimulation',1507,1,1,'2005-06-30 01:00:00',NULL,''),
 (17208,'Post stimulation',1508,1,1,'2005-06-30 01:00:00',NULL,''),
 (17209,'Post stimulation',1509,1,1,'2005-06-30 01:00:00',NULL,''),
 (17210,'Post stimulation',1510,1,1,'2005-06-30 01:00:00',NULL,''),
 (17211,'Post stimulation',1511,1,1,'2005-06-30 01:00:00',NULL,''),
 (17302,'Post prandial',1502,1,1,'2005-06-30 01:00:00',NULL,''),
 (17303,'Post prandial',1503,1,1,'2005-06-30 01:00:00',NULL,''),
 (17304,'Post prandial',1504,1,1,'2005-06-30 01:00:00',NULL,''),
 (17305,'Post prandial',1505,1,1,'2005-06-30 01:00:00',NULL,''),
 (17306,'Post prandial',1506,1,1,'2005-06-30 01:00:00',NULL,''),
 (17307,'Post prandial',1507,1,1,'2005-06-30 01:00:00',NULL,''),
 (17308,'Post prandial',1508,1,1,'2005-06-30 01:00:00',NULL,''),
 (17309,'Post prandial',1509,1,1,'2005-06-30 01:00:00',NULL,'');
INSERT INTO `sample_subtypes` (`SYSID`,`SAMPLE_SUBTYPE`,`SAMPLE_TYPE`,`CREATED_BY`,`MODIFIED_BY`,`CREATED`,`MODIFIED`,`COMMENTARY`) VALUES 
 (17310,'Post prandial',1510,1,1,'2005-06-30 01:00:00',NULL,''),
 (17311,'Post prandial',1511,1,1,'2005-06-30 01:00:00',NULL,''),
 (17402,'Memo field',1502,1,1,'2005-06-30 01:00:00',NULL,''),
 (17403,'Memo field',1503,1,1,'2005-06-30 01:00:00',NULL,''),
 (17404,'Memo field',1504,1,1,'2005-06-30 01:00:00',NULL,''),
 (17405,'Memo field',1505,1,1,'2005-06-30 01:00:00',NULL,''),
 (17406,'Memo field',1506,1,1,'2005-06-30 01:00:00',NULL,''),
 (17407,'Memo field',1507,1,1,'2005-06-30 01:00:00',NULL,''),
 (17408,'Memo field',1508,1,1,'2005-06-30 01:00:00',NULL,''),
 (17409,'Memo field',1509,1,1,'2005-06-30 01:00:00',NULL,''),
 (17410,'Memo field',1510,1,1,'2005-06-30 01:00:00',NULL,''),
 (17411,'Memo field',1511,1,1,'2005-06-30 01:00:00',NULL,'');
/*!40000 ALTER TABLE `sample_subtypes` ENABLE KEYS */;


--
-- Table structure for table `PASSIM`.`sample_types`
--

DROP TABLE IF EXISTS `sample_types`;
CREATE TABLE `sample_types` (
  `SYSID` bigint(20) NOT NULL auto_increment,
  `SAMPLE_TYPE` varchar(200) NOT NULL default '',
  `ABBREVIATION` varchar(200) NOT NULL default '',
  `CREATED_BY` bigint(20) NOT NULL default '0',
  `MODIFIED_BY` bigint(20) default NULL,
  `CREATED` datetime NOT NULL default '0000-00-00 00:00:00',
  `MODIFIED` datetime default NULL,
  `COMMENTARY` varchar(255) default NULL,
  PRIMARY KEY  (`SYSID`)
) ENGINE=MyISAM DEFAULT CHARSET=latin1;

--
-- Dumping data for table `PASSIM`.`sample_types`
--

/*!40000 ALTER TABLE `sample_types` DISABLE KEYS */;
INSERT INTO `sample_types` (`SYSID`,`SAMPLE_TYPE`,`ABBREVIATION`,`CREATED_BY`,`MODIFIED_BY`,`CREATED`,`MODIFIED`,`COMMENTARY`) VALUES 
 (1501,'urine',' URN',1,1,'2005-06-30 01:00:00','2005-10-12 16:38:49','null'),
 (1502,'plasma no PIC','PLM',1,1,'2005-06-30 01:00:00','2005-10-12 16:39:06','null'),
 (1503,'plasma with PIC','PPC',1,1,'2005-06-30 01:00:00','2005-10-12 16:39:27','null'),
 (1504,'serum no PIC','SRM',1,1,'2005-06-30 01:00:00','2005-10-12 16:39:59','null'),
 (1505,'serum with PIC','SPC',1,1,'2005-06-30 01:00:00','2005-10-12 16:40:09','null'),
 (1506,'whole blood PAXgene','PAX',1,1,'2005-06-30 01:00:00','2005-07-18 18:47:22',''),
 (1507,'whole blood DNA','WBD',1,1,'2005-06-30 01:00:00','2005-10-12 16:40:29','null'),
 (1508,'differential count','DIF',1,1,'2005-06-30 01:00:00','2005-10-12 16:40:52','null'),
 (1509,'fat biopsy abdominal','FAB',1,1,'2005-06-30 01:00:00',NULL,''),
 (1510,'fat biopsy gluteal','FGL',1,1,'2005-06-30 01:00:00',NULL,''),
 (1511,'fat biopsy other','FOT',1,1,'2005-06-30 01:00:00','2005-10-12 16:41:18','null'),
 (1512,'subcutaneous fat sample surgical','SFS',1,1,'2005-06-30 01:00:00',NULL,'');
INSERT INTO `sample_types` (`SYSID`,`SAMPLE_TYPE`,`ABBREVIATION`,`CREATED_BY`,`MODIFIED_BY`,`CREATED`,`MODIFIED`,`COMMENTARY`) VALUES 
 (1513,'omental fat sample surgical','OFS',1,1,'2005-06-30 01:00:00',NULL,''),
 (1514,'muscle sample surgical','MSS',1,1,'2005-06-30 01:00:00','2005-10-12 16:41:38','null'),
 (1515,'liver sample surgical','LSS',1,1,'2005-06-30 01:00:00','2005-10-12 16:41:47','null'),
 (1516,'other','OTH',1,1,'2005-06-30 01:00:00',NULL,'');
/*!40000 ALTER TABLE `sample_types` ENABLE KEYS */;


--
-- Table structure for table `PASSIM`.`samples`
--

DROP TABLE IF EXISTS `samples`;
CREATE TABLE `samples` (
  `SYSID` bigint(20) NOT NULL auto_increment,
  `SAMPLE_ID` varchar(200) NOT NULL default '',
  `PERSON` bigint(20) NOT NULL default '0',
  `COLLECTION_DATE` datetime NOT NULL default '0000-00-00 00:00:00',
  `SAMPLE_SUBTYPE` bigint(20) NOT NULL default '0',
  `SAMPLE_TYPE_MEMO` varchar(200) default NULL,
  `PROCESSING_METADATA_1` bigint(20) NOT NULL default '0',
  `PROCESSING_METADATA_2` varchar(255) NOT NULL default '',
  `PROCESSING_METADATA_3` varchar(255) NOT NULL default '',
  `STORAGE_AT_PERIPHERY` bigint(20) NOT NULL default '0',
  `PLANNED_USER` bigint(20) default NULL,
  `CURRENT_LOCATION` bigint(20) NOT NULL default '0',
  `TRANSPORT_CONDITIONS` bigint(20) NOT NULL default '0',
  `RECEPTION_STATUS` bigint(20) NOT NULL default '0',
  `CREATED_BY` bigint(20) NOT NULL default '0',
  `MODIFIED_BY` bigint(20) default NULL,
  `CREATED` datetime NOT NULL default '0000-00-00 00:00:00',
  `MODIFIED` datetime default NULL,
  `COMMENTARY` varchar(255) default NULL,
  PRIMARY KEY  (`SYSID`)
) ENGINE=MyISAM DEFAULT CHARSET=latin1;

--
-- Dumping data for table `PASSIM`.`samples`
--

/*!40000 ALTER TABLE `samples` DISABLE KEYS */;
INSERT INTO `samples` (`SYSID`,`SAMPLE_ID`,`PERSON`,`COLLECTION_DATE`,`SAMPLE_SUBTYPE`,`SAMPLE_TYPE_MEMO`,`PROCESSING_METADATA_1`,`PROCESSING_METADATA_2`,`PROCESSING_METADATA_3`,`STORAGE_AT_PERIPHERY`,`PLANNED_USER`,`CURRENT_LOCATION`,`TRANSPORT_CONDITIONS`,`RECEPTION_STATUS`,`CREATED_BY`,`MODIFIED_BY`,`CREATED`,`MODIFIED`,`COMMENTARY`) VALUES 
 (160001,'0001-PLM1',150001,'2005-06-02 15:20:03',17102,NULL,801,'','',1106,1301,1004,1204,901,2,2,'2005-06-02 12:07:07','2005-07-25 15:20:03',''),
 (160002,'0001-PLM2',150001,'2005-06-02 17:02:37',17102,NULL,801,'','',1106,1301,1004,1204,901,2,2,'2005-06-02 12:09:35','2005-06-02 17:02:37',''),
 (160003,'0002-PAX1',150002,'2005-06-02 17:04:10',17006,NULL,801,'','',1106,1302,1004,1204,901,2,2,'2005-06-02 12:18:48','2005-06-02 17:04:10',''),
 (160004,'0002-FOT1',150002,'2005-06-02 17:04:56',17111,NULL,801,'','',1106,1302,1004,1204,901,2,2,'2005-06-02 16:43:12','2005-06-02 17:04:56',''),
 (160005,'0003-SRM1',150003,'2005-06-02 17:06:14',17104,NULL,801,'','',1106,1304,1004,1204,901,2,2,'2005-06-02 16:45:58','2005-06-02 17:06:14',''),
 (160006,'0003-SRM2',150003,'2005-06-02 17:06:55',17104,NULL,801,'','',1106,1304,1004,1204,901,2,2,'2005-06-02 16:51:02','2005-06-02 17:06:55','');
INSERT INTO `samples` (`SYSID`,`SAMPLE_ID`,`PERSON`,`COLLECTION_DATE`,`SAMPLE_SUBTYPE`,`SAMPLE_TYPE_MEMO`,`PROCESSING_METADATA_1`,`PROCESSING_METADATA_2`,`PROCESSING_METADATA_3`,`STORAGE_AT_PERIPHERY`,`PLANNED_USER`,`CURRENT_LOCATION`,`TRANSPORT_CONDITIONS`,`RECEPTION_STATUS`,`CREATED_BY`,`MODIFIED_BY`,`CREATED`,`MODIFIED`,`COMMENTARY`) VALUES 
 (160007,'XXX005-SPC1',150004,'2006-01-11 12:51:18',17005,'',801,'xzvc\\z','vv',1101,NULL,1001,1201,901,1,1,'2006-01-11 12:51:18','2006-01-11 12:51:18','vvx');
/*!40000 ALTER TABLE `samples` ENABLE KEYS */;


--
-- Table structure for table `PASSIM`.`sexes`
--

DROP TABLE IF EXISTS `sexes`;
CREATE TABLE `sexes` (
  `SYSID` bigint(20) NOT NULL auto_increment,
  `SEX` varchar(200) NOT NULL default '',
  `CREATED_BY` bigint(20) NOT NULL default '0',
  `MODIFIED_BY` bigint(20) default NULL,
  `CREATED` datetime NOT NULL default '0000-00-00 00:00:00',
  `MODIFIED` datetime default NULL,
  `COMMENTARY` varchar(255) default NULL,
  PRIMARY KEY  (`SYSID`)
) ENGINE=MyISAM DEFAULT CHARSET=latin1;

--
-- Dumping data for table `PASSIM`.`sexes`
--

/*!40000 ALTER TABLE `sexes` DISABLE KEYS */;
INSERT INTO `sexes` (`SYSID`,`SEX`,`CREATED_BY`,`MODIFIED_BY`,`CREATED`,`MODIFIED`,`COMMENTARY`) VALUES 
 (601,'M',1,1,'2005-06-30 01:00:00',NULL,'male'),
 (602,'F',1,1,'2005-06-30 01:00:00',NULL,'female'),
 (603,'X',1,1,'2005-06-30 01:00:00',NULL,'unknown');
/*!40000 ALTER TABLE `sexes` ENABLE KEYS */;


--
-- Table structure for table `PASSIM`.`storage_conditions`
--

DROP TABLE IF EXISTS `storage_conditions`;
CREATE TABLE `storage_conditions` (
  `SYSID` bigint(20) NOT NULL auto_increment,
  `STORAGE_OPTION` varchar(200) NOT NULL default '',
  `CREATED_BY` bigint(20) NOT NULL default '0',
  `MODIFIED_BY` bigint(20) default NULL,
  `CREATED` datetime NOT NULL default '0000-00-00 00:00:00',
  `MODIFIED` datetime default NULL,
  `COMMENTARY` varchar(255) default NULL,
  PRIMARY KEY  (`SYSID`)
) ENGINE=MyISAM DEFAULT CHARSET=latin1;

--
-- Dumping data for table `PASSIM`.`storage_conditions`
--

/*!40000 ALTER TABLE `storage_conditions` DISABLE KEYS */;
INSERT INTO `storage_conditions` (`SYSID`,`STORAGE_OPTION`,`CREATED_BY`,`MODIFIED_BY`,`CREATED`,`MODIFIED`,`COMMENTARY`) VALUES 
 (1101,'room temperature',1,1,'2005-06-30 01:00:00',NULL,''),
 (1102,'4C',1,1,'2005-06-30 01:00:00',NULL,''),
 (1103,'-20C',1,1,'2005-06-30 01:00:00',NULL,''),
 (1104,'-80C',1,1,'2005-06-30 01:00:00',NULL,''),
 (1105,'liquid nitrogen',1,1,'2005-06-30 01:00:00',NULL,''),
 (1106,'other',1,1,'2005-06-30 01:00:00',NULL,'');
/*!40000 ALTER TABLE `storage_conditions` ENABLE KEYS */;


--
-- Table structure for table `PASSIM`.`transport_conditions`
--

DROP TABLE IF EXISTS `transport_conditions`;
CREATE TABLE `transport_conditions` (
  `SYSID` bigint(20) NOT NULL auto_increment,
  `TRANSPORT_CONDITIONS` varchar(200) NOT NULL default '',
  `CREATED_BY` bigint(20) NOT NULL default '0',
  `MODIFIED_BY` bigint(20) default NULL,
  `CREATED` datetime NOT NULL default '0000-00-00 00:00:00',
  `MODIFIED` datetime default NULL,
  `COMMENTARY` varchar(255) default NULL,
  PRIMARY KEY  (`SYSID`)
) ENGINE=MyISAM DEFAULT CHARSET=latin1;

--
-- Dumping data for table `PASSIM`.`transport_conditions`
--

/*!40000 ALTER TABLE `transport_conditions` DISABLE KEYS */;
INSERT INTO `transport_conditions` (`SYSID`,`TRANSPORT_CONDITIONS`,`CREATED_BY`,`MODIFIED_BY`,`CREATED`,`MODIFIED`,`COMMENTARY`) VALUES 
 (1201,'ambient',1,1,'2005-06-30 01:00:00',NULL,''),
 (1202,'on ice',1,1,'2005-06-30 01:00:00',NULL,''),
 (1203,'on dry ice',1,1,'2005-06-30 01:00:00',NULL,''),
 (1204,'other',1,1,'2005-06-30 01:00:00',NULL,'');
/*!40000 ALTER TABLE `transport_conditions` ENABLE KEYS */;


--
-- Table structure for table `PASSIM`.`users`
--

DROP TABLE IF EXISTS `users`;
CREATE TABLE `users` (
  `SYSID` bigint(20) NOT NULL auto_increment,
  `FULLNAME` varchar(200) default NULL,
  `LOGIN` varchar(200) NOT NULL default '',
  `PASSW` varchar(255) NOT NULL default '',
  `RIGHTS` varchar(200) NOT NULL default '',
  `CREATED` datetime NOT NULL default '0000-00-00 00:00:00',
  `MODIFIED` datetime default NULL,
  `COMMENTARY` varchar(255) default NULL,
  `PARTNER` bigint(20) default NULL,
  PRIMARY KEY  (`SYSID`)
) ENGINE=MyISAM DEFAULT CHARSET=latin1;

--
-- Dumping data for table `PASSIM`.`users`
--

/*!40000 ALTER TABLE `users` DISABLE KEYS */;
INSERT INTO `users` (`SYSID`,`FULLNAME`,`LOGIN`,`PASSW`,`RIGHTS`,`CREATED`,`MODIFIED`,`COMMENTARY`,`PARTNER`) VALUES 
 (1,'Administrator','admin','admin','A1','2005-06-30 14:25:53','2005-06-30 14:25:53','Initial adminstrator account',NULL),
 (2,'User - view access','user_v','user 1','V0','2005-06-30 01:00:00','2005-06-30 01:00:00','',NULL),
 (3,'User - group access','user_g','user','G0','2005-06-30 01:00:00','2005-06-30 01:00:00','',NULL),
 (4,'User - full access','user_f','user','G0','2005-06-30 01:00:00','2005-06-30 01:00:00','',NULL);
/*!40000 ALTER TABLE `users` ENABLE KEYS */;

/*!40101 SET SQL_MODE=@OLD_SQL_MODE */;
/*!40014 SET FOREIGN_KEY_CHECKS=@OLD_FOREIGN_KEY_CHECKS */;
/*!40014 SET UNIQUE_CHECKS=@OLD_UNIQUE_CHECKS */;
/*!40101 SET CHARACTER_SET_CLIENT=@OLD_CHARACTER_SET_CLIENT */;
/*!40101 SET CHARACTER_SET_RESULTS=@OLD_CHARACTER_SET_RESULTS */;
/*!40101 SET COLLATION_CONNECTION=@OLD_COLLATION_CONNECTION */;
/*!40101 SET CHARACTER_SET_CLIENT=@OLD_CHARACTER_SET_CLIENT */;
