# Supplementary material for: PASSIM – an open source software system for managing information in biomedical studies
Source: BMC Bioinformatics. 2007 Feb 9;8:52. doi: 10.1186/1471-2105-8-52 (PMC1803798; doi:10.1186/1471-2105-8-52)
Supplement: Additional File 2 — Sample management database. .zip contains sql version of the database, documentation and the files necessary for the installation of the system. [file 1471-2105-8-52-S2.zip › Database/Readme_MySQL_Installation.txt]

File "PASSIM.sql" is a backup file of sample MySQL database for "Sample Management System".
Sample database contains all the tables necessary for "Sample Management System", essential 
entries in "users" and "...metadata" tables, necessary for successful running of the system, 
as well sample entries for "fixed vocabulary" tables and few sample entries in "persons",
"samples" and "aliquots" tables.

To recreate a MySQL database from backup you could use the "Restore" function in MySQL
Administrator. A database with the name "PaSSIM" will be created, you should specify
this name as well as other connection details (e.g. your MySQL password) in file 
"<Hibernate.home>/ETC/hibernate.properties".

There are few users defined in the sample database. The one with full access as well as
administrator rights has login name "admin" and password "admin". 
