# Supplementary material for: PASSIM – an open source software system for managing information in biomedical studies
Source: BMC Bioinformatics. 2007 Feb 9;8:52. doi: 10.1186/1471-2105-8-52 (PMC1803798; doi:10.1186/1471-2105-8-52)
Supplement: Additional File 2 — Sample management database. .zip contains sql version of the database, documentation and the files necessary for the installation of the system. [file 1471-2105-8-52-S2.zip › Documentation/PASSIM_license.txt]

Copyright (c) 2006 Institute of Mathematics and Computer SCience, University of Latvia and 
the European Bioinformatics Institute. All rights reserved.
  
   Redistribution and use in source and binary forms, with or without
   modification, are permitted provided that the following conditions
   are met:
  
   1. Redistributions of source code must retain the above copyright
      notice, this list of conditions and the following disclaimer. 
  
   2. Redistributions in binary form must reproduce the above copyright
      notice, this list of conditions and the following disclaimer in
      the documentation and/or other materials provided with the
      distribution.
  
   3. The name PASSIM must not be used to endorse or promote products 
      derived from this software without prior written permission. For 
      written permission, please contact passim@mii.lu.lv
  
   4. Products derived from this software may not be called "PASSIM"
      nor may "PASSIM" appear in their names without prior written
      permission of the PASSIM developers.
  
   5. Redistributions of any form whatsoever must retain the following
      acknowledgment:
      "This product includes software developed by PASSIM 
       (http://bioinf.mii.lu.lv/passim)"
  
   THIS SOFTWARE IS PROVIDED BY THE IMCS AND EBI ``AS IS'' AND ANY
   EXPRESSED OR IMPLIED WARRANTIES, INCLUDING, BUT NOT LIMITED TO, THE
   IMPLIED WARRANTIES OF MERCHANTABILITY AND FITNESS FOR A PARTICULAR
   PURPOSE ARE DISCLAIMED.  IN NO EVENT SHALL IMCS, EBI OR
   ITS CONTRIBUTORS BE LIABLE FOR ANY DIRECT, INDIRECT, INCIDENTAL,
   SPECIAL, EXEMPLARY, OR CONSEQUENTIAL DAMAGES (INCLUDING, BUT
   NOT LIMITED TO, PROCUREMENT OF SUBSTITUTE GOODS OR SERVICES;
   LOSS OF USE, DATA, OR PROFITS; OR BUSINESS INTERRUPTION)
   HOWEVER CAUSED AND ON ANY THEORY OF LIABILITY, WHETHER IN CONTRACT,
   STRICT LIABILITY, OR TORT (INCLUDING NEGLIGENCE OR OTHERWISE)
   ARISING IN ANY WAY OUT OF THE USE OF THIS SOFTWARE, EVEN IF ADVISED
   OF THE POSSIBILITY OF SUCH DAMAGE.

Institute of Mathematics and Computer SCience, University of Latvia and/or
the European Bioinformatics Institute may publish revised and/or new 
versions of this license with new releases of PASSIM software. 

This license is Copyright (C) 2006 IMCS & EBI. All rights reserved. 
Permission is hereby granted to copy and distribute this license without 
modification. This license may not be modified without the express written 
permission of its copyright owner.
