# Supplementary material for: PASSIM – an open source software system for managing information in biomedical studies
Source: BMC Bioinformatics. 2007 Feb 9;8:52. doi: 10.1186/1471-2105-8-52 (PMC1803798; doi:10.1186/1471-2105-8-52)
Supplement: Additional File 2 — Sample management database. .zip contains sql version of the database, documentation and the files necessary for the installation of the system. [file 1471-2105-8-52-S2.zip › Installation/Build.xml]

<?xml version="1.0" encoding="UTF-8"?>
<!--     -->
<project basedir="." default="deploy" name="Sample Management System">
  <property name="Tomcat.home" value="C:/Program Files/Apache Software Foundation/Tomcat 5.5"/>
  <property name="jdk.home" value="C:/Program Files/Java/jdk1.5.0_06"/>
  <property name="Hibernate.home" value="src/hibernate217c"/>
  <property name="ant.temp" value="ant_temp"/>
  <property name="classes.temp" value="${ant.temp}/classes.ant"/>
  <property name="webmod.temp" value="${ant.temp}/webmod.ant"/>
  <property name="src" value="src"/>
  <path id="project.class.path">
    <pathelement location="${classes.temp}"/>
    <pathelement location="${Tomcat.home}/common/lib/servlet-api.jar"/>
    <pathelement location="${Tomcat.home}/common/lib/jsp-api.jar"/>
    <pathelement location="${Hibernate.home}/ETC"/>
    <pathelement location="${Hibernate.home}/hibernate2.jar"/>
    <pathelement location="${Hibernate.home}/LIB/ant-1.5.3.jar"/>
    <pathelement location="${Hibernate.home}/LIB/ant-optional-1.5.3.jar"/>
    <pathelement location="${Hibernate.home}/LIB/c3p0-0.8.4.5.jar"/>
    <pathelement location="${Hibernate.home}/LIB/cglib-full-2.0.2.jar"/>
    <pathelement location="${Hibernate.home}/LIB/commons-collections-2.1.1.jar"/>
    <pathelement location="${Hibernate.home}/LIB/commons-dbcp-1.2.1.jar"/>
    <pathelement location="${Hibernate.home}/LIB/commons-lang-1.0.1.jar"/>
    <pathelement location="${Hibernate.home}/LIB/commons-logging-1.0.4.jar"/>
    <pathelement location="${Hibernate.home}/LIB/commons-pool-1.2.jar"/>
    <pathelement location="${Hibernate.home}/LIB/concurrent-1.3.3.jar"/>
    <pathelement location="${Hibernate.home}/LIB/connector.jar"/>
    <pathelement location="${Hibernate.home}/LIB/dom4j-1.4.jar"/>
    <pathelement location="${Hibernate.home}/LIB/ehcache-0.9.jar"/>
    <pathelement location="${Hibernate.home}/LIB/jaas.jar"/>
    <pathelement location="${Hibernate.home}/LIB/jboss-cache.jar"/>
    <pathelement location="${Hibernate.home}/LIB/jboss-common.jar"/>
    <pathelement location="${Hibernate.home}/LIB/jboss-jmx.jar"/>
    <pathelement location="${Hibernate.home}/LIB/jboss-system.jar"/>
    <pathelement location="${Hibernate.home}/LIB/jcs-1.0-dev.jar"/>
    <pathelement location="${Hibernate.home}/LIB/jdbc2_0-stdext.jar"/>
    <pathelement location="${Hibernate.home}/LIB/jgroups-2.2.7.jar"/>
    <pathelement location="${Hibernate.home}/LIB/jta.jar"/>
    <pathelement location="${Hibernate.home}/LIB/junit-3.8.1.jar"/>
    <pathelement location="${Hibernate.home}/LIB/log4j-1.2.8.jar"/>
    <pathelement location="${Hibernate.home}/LIB/mysql-connector-java-3.0.16-ga-bin.jar"/>
    <pathelement location="${Hibernate.home}/LIB/odmg-3.0.jar"/>
    <pathelement location="${Hibernate.home}/LIB/ojdbc14.jar"/>
    <pathelement location="${Hibernate.home}/LIB/oscache-2.0.jar"/>
    <pathelement location="${Hibernate.home}/LIB/proxool-0.8.3.jar"/>
    <pathelement location="${Hibernate.home}/LIB/swarmcache-1.0rc2.jar"/>
    <pathelement location="${Hibernate.home}/LIB/xalan-2.4.0.jar"/>
    <pathelement location="${Hibernate.home}/LIB/xerces-2.4.0.jar"/>
    <pathelement location="${Hibernate.home}/LIB/xml-apis.jar"/>
    <pathelement location="${jdk.home}/jre/javaws/javaws.jar"/>
    <pathelement location="${jdk.home}/jre/lib/charsets.jar"/>
    <pathelement location="${jdk.home}/jre/lib/ext/dnsns.jar"/>
    <pathelement location="${jdk.home}/jre/lib/ext/ldapsec.jar"/>
    <pathelement location="${jdk.home}/jre/lib/ext/localedata.jar"/>
    <pathelement location="${jdk.home}/jre/lib/ext/sunjce_provider.jar"/>
    <pathelement location="${jdk.home}/jre/lib/im/indicim.jar"/>
    <pathelement location="${jdk.home}/jre/lib/im/thaiim.jar"/>
    <pathelement location="${jdk.home}/jre/lib/jce.jar"/>
    <pathelement location="${jdk.home}/jre/lib/jsse.jar"/>
    <pathelement location="${jdk.home}/jre/lib/plugin.jar"/>
    <pathelement location="${jdk.home}/jre/lib/rt.jar"/>
    <pathelement location="${jdk.home}/jre/lib/sunrsasign.jar"/>
    <pathelement location="${jdk.home}/lib/dt.jar"/>
    <pathelement location="${jdk.home}/lib/htmlconverter.jar"/>
    <pathelement location="${jdk.home}/lib/tools.jar"/>
  </path>
  <target name="cleanup">
    <delete failonerror="false" includeemptydirs="true">
      <fileset dir="${ant.temp}"/>
    </delete>
    <delete failonerror="false" includeemptydirs="true">
      <fileset dir="${Tomcat.home}/webapps/SampleManagementSystem"/>
    </delete>
    <delete file="${Tomcat.home}/webapps/SampleManagementSystem.xml"/>
  </target>

  <target depends="cleanup" name="init">
    <mkdir dir="${ant.temp}"/>
    <mkdir dir="${classes.temp}"/>
    <mkdir dir="${webmod.temp}"/>
    <mkdir dir="${Tomcat.home}/webapps/SampleManagementSystem"/>
  </target>

  <target depends="init" name="javacompile">
    <javac bootclasspathref="project.class.path" debug="true" deprecation="true" destdir="${classes.temp}" nowarn="false" source="1.4" target="1.4">
      <src path="${src}"/>
    </javac>
  </target>

<!-- ******************************************************************************* -->
<!-- copy WebApps files to temporary folder (${webmod.temp})                         -->
<!--                                        and after that deploy them to the Tomcat -->
<!-- ******************************************************************************* -->
  <target depends="javacompile" name="deploy">
    <copy todir="${webmod.temp}/Browser">
      <fileset dir="${src}/web/Browser"/>
    </copy>
    <copy todir="${webmod.temp}/images">
      <fileset dir="${src}/web/images"/>
    </copy>
    <copy todir="${webmod.temp}/sample_qualities">
      <fileset dir="${src}/web/sample_qualities"/>
    </copy>
    <copy todir="${webmod.temp}/log">
      <fileset dir="${src}/web/log"/>
    </copy>
    <copy todir="${webmod.temp}">
      <fileset dir="${src}/web">
        <include name="**/*.css"/>
        <include name="**/*.html"/>
        <include name="**/*.js"/>
        <include name="**/*.jsp"/>
        <include name="settings.xml"/>
      </fileset>
    </copy>
    <copy file="${src}/web/web.xml" todir="${webmod.temp}/WEB-INF/"/>
    <copy todir="${webmod.temp}/WEB-INF/classes/">
      <fileset dir="${classes.temp}">
        <include name="**/*"/>
      </fileset>
    </copy>
    <copy todir="${webmod.temp}/WEB-INF/classes/molpage/hibernate">
      <fileset dir="${src}/molpage/hibernate">
        <include name="**/*.hbm.xml"/>
      </fileset>
    </copy>
<!-- **********************************   -->
<!-- copy Hibernate related files         -->
<!-- **********************************   -->
    <copy todir="${webmod.temp}/WEB-INF/lib">
      <fileset dir="${Hibernate.home}/LIB">
        <include name="**/*.jar"/>
      </fileset>
    </copy>
    <copy file="${Hibernate.home}/hibernate2.jar" todir="${webmod.temp}/WEB-INF/lib/"/>
    <copy todir="${webmod.temp}/WEB-INF/classes/">
      <fileset dir="${Hibernate.home}/ETC">
        <include name="**/*"/>
      </fileset>
    </copy>
<!-- **********************************   -->
<!-- deploy to the Tomcat                 -->
<!-- **********************************   -->
    <copy file="${src}/web/SampleManagementSystem.xml" todir="${Tomcat.home}/webapps/"/>
    <copy todir="${Tomcat.home}/webapps/SampleManagementSystem">
      <fileset dir="${webmod.temp}"/>
    </copy>
  </target>

</project>
