# Supplementary material for: PASSIM – an open source software system for managing information in biomedical studies
Source: BMC Bioinformatics. 2007 Feb 9;8:52. doi: 10.1186/1471-2105-8-52 (PMC1803798; doi:10.1186/1471-2105-8-52)
Supplement: Additional File 2 — Sample management database. .zip contains sql version of the database, documentation and the files necessary for the installation of the system. [file 1471-2105-8-52-S2.zip › Installation/Readme_Tomcat_Installation.txt]

"Patient and Sample System for Information Management" source code is delivered with Ant build file - "Build.xml"

To build "Patient and Sample System for Information Management" you should have installed:
  - Apache Tomcat (at least version 5.x, http://tomcat.apache.org/),
  - JDK (at least version 1.4.2, http://www.sun.com/),
  - Apache Ant (at least version 1.6.5, http://ant.apache.org/).

The system also uses Hibernate package for communication with database. The current version
of PASSIM uses Hibernate version 2.17c and all the necessary files are included in this PASSIM
installation (you might need an aditional jdbc driver, if you use a different database). You
may chise to use your existing Hibernate installation and change accordingly the property
"Hibernate.home"  in "Build.xml", however, depending from Hibernate version, additional
changes in "Build.xml" might be needed.

Before run Ant (to build "Patient and Sample System for Information Management"):
   - change "Tomcat.home", and "jdk.home" to correct values in "Build.xml".
   - place appropriate jdbc driver (.jar file) for MySQL relational database in "<Hibernate.home>/LIB/".
   - configure MySql connection in "<Hibernate.home>/ETC/hibernate.properties

Ant will build "Patient and Sample System for Information Management" and will deploy it to the "<Tomcat.home>/webapps" folder.
