# Supplementary material for: PASSIM – an open source software system for managing information in biomedical studies
Source: BMC Bioinformatics. 2007 Feb 9;8:52. doi: 10.1186/1471-2105-8-52 (PMC1803798; doi:10.1186/1471-2105-8-52)
Supplement: Additional File 2 — Sample management database. .zip contains sql version of the database, documentation and the files necessary for the installation of the system. [file 1471-2105-8-52-S2.zip › Installation/src/hibernate217c/etc/cache.ccf]

# DEFAULT CACHE REGION (memory cache)
jcs.default=DC
jcs.default.cacheattributes=org.apache.jcs.engine.CompositeCacheAttributes
jcs.default.cacheattributes.MaxObjects=2000
jcs.default.cacheattributes.MemoryCacheName=org.apache.jcs.engine.memory.lru.LRUMemoryCache
jcs.default.elementattributes=org.apache.jcs.engine.ElementAttributes
jcs.default.elementattributes.IsEternal=false
jcs.default.elementattributes.MaxLifeSeconds=240
jcs.default.elementattributes.IdleTime=1800
jcs.default.elementattributes.IsSpool=true
jcs.default.elementattributes.IsRemote=false
jcs.default.elementattributes.IsLateral=false

# System CACHE REGION
jcs.system.groupIdCache=DC
jcs.system.groupIdCache.cacheattributes=org.apache.jcs.engine.CompositeCacheAttributes
jcs.system.groupIdCache.cacheattributes.MaxObjects=10000
jcs.system.groupIdCache.cacheattributes.MemoryCacheName=org.apache.jcs.engine.memory.lru.LRUMemoryCache

#Auxiliary CACHE (disk cache)
#jcs.auxiliary.DC=org.apache.jcs.auxiliary.disk.indexed.IndexedDiskCacheFactory
#jcs.auxiliary.DC.attributes=org.apache.jcs.auxiliary.disk.indexed.IndexedDiskCacheAttributes
#jcs.auxiliary.DC.attributes.DiskPath=cache
