# Supplementary material for: PASSIM – an open source software system for managing information in biomedical studies
Source: BMC Bioinformatics. 2007 Feb 9;8:52. doi: 10.1186/1471-2105-8-52 (PMC1803798; doi:10.1186/1471-2105-8-52)
Supplement: Additional File 2 — Sample management database. .zip contains sql version of the database, documentation and the files necessary for the installation of the system. [file 1471-2105-8-52-S2.zip › Installation/src/hibernate217c/etc/ehcache.xml]

<ehcache>

    <!-- Sets the path to the directory where cache .data files are created.

         If the path is a Java System Property it is replaced by
         its value in the running VM.

         The following properties are translated:
         user.home - User's home directory
         user.dir - User's current working directory
         java.io.tmpdir - Default temp file path -->
    <diskStore path="java.io.tmpdir"/>


    <!--Default Cache configuration. These will applied to caches programmatically created through
        the CacheManager.

        The following attributes are required for defaultCache:

        maxInMemory       - Sets the maximum number of objects that will be created in memory
        eternal           - Sets whether elements are eternal. If eternal,  timeouts are ignored and the element
                            is never expired.
        timeToIdleSeconds - Sets the time to idle for an element before it expires.
                            i.e. The maximum amount of time between accesses before an element expires
                            Is only used if the element is not eternal.
                            Optional attribute. A value of 0 means that an Element can idle for infinity
        timeToLiveSeconds - Sets the time to live for an element before it expires.
                            i.e. The maximum time between creation time and when an element expires.
                            Is only used if the element is not eternal.
                            Optional attribute. A value of 0 means that and Element can live for infinity
        overflowToDisk    - Sets whether elements can overflow to disk when the in-memory cache
                            has reached the maxInMemory limit.

        -->
    <defaultCache
        maxElementsInMemory="10000"
        eternal="false"
        timeToIdleSeconds="120"
        timeToLiveSeconds="120"
        overflowToDisk="true"
        />

    <!--Predefined caches.  Add your cache configuration settings here.
        If you do not have a configuration for your cache a WARNING will be issued when the
        CacheManager starts

        The following attributes are required for defaultCache:

        name              - Sets the name of the cache. This is used to identify the cache. It must be unique.
        maxInMemory       - Sets the maximum number of objects that will be created in memory
        eternal           - Sets whether elements are eternal. If eternal,  timeouts are ignored and the element
                            is never expired.
        timeToIdleSeconds - Sets the time to idle for an element before it expires.
                            i.e. The maximum amount of time between accesses before an element expires
                            Is only used if the element is not eternal.
                            Optional attribute. A value of 0 means that an Element can idle for infinity
        timeToLiveSeconds - Sets the time to live for an element before it expires.
                            i.e. The maximum time between creation time and when an element expires.
                            Is only used if the element is not eternal.
                            Optional attribute. A value of 0 means that an Element can live for infinity
        overflowToDisk    - Sets whether elements can overflow to disk when the in-memory cache
                            has reached the maxInMemory limit.

        -->

    <!-- Sample cache named sampleCache1
        This cache contains a maximum in memory of 10000 elements, and will expire
        an element if it is idle for more than 5 minutes and lives for more than
        10 minutes.

        If there are more than 10000 elements it will overflow to the
        disk cache, which in this configuration will go to wherever java.io.tmp is
        defined on your system. On a standard Linux system this will be /tmp"
        -->
    <cache name="my.package.Class"
        maxElementsInMemory="10000"
        eternal="false"
        timeToIdleSeconds="300"
        timeToLiveSeconds="600"
        overflowToDisk="true"
        />

    <!-- Sample cache named sampleCache2
        This cache contains 1000 elements. Elements will always be held in memory.
        They are not expired. -->
    <cache name="my.package.Class.collection"
        maxElementsInMemory="1000"
        eternal="true"
        overflowToDisk="false"
        /> -->

    <!-- Place configuration for your caches following -->

</ehcache>
