# Supplementary material for: PASSIM – an open source software system for managing information in biomedical studies
Source: BMC Bioinformatics. 2007 Feb 9;8:52. doi: 10.1186/1471-2105-8-52 (PMC1803798; doi:10.1186/1471-2105-8-52)
Supplement: Additional File 2 — Sample management database. .zip contains sql version of the database, documentation and the files necessary for the installation of the system. [file 1471-2105-8-52-S2.zip › Installation/src/hibernate217c/etc/hibernate-service.xml]

<?xml version="1.0" encoding="UTF-8"?>

<!-- ===================================================================== -->
<!--                                                                       -->
<!--  JBoss Server Configuration                                           -->
<!--                                                                       -->
<!-- ===================================================================== -->

<server>

  <!-- ==================================================================== -->
  <!-- New ConnectionManager setup for mysql using 2.0.11 driver            -->
  <!-- Build jmx-api (build/build.sh all) and view for config documentation -->
  <!-- ==================================================================== -->

  <mbean code="org.jboss.resource.connectionmanager.LocalTxConnectionManager" name="jboss.jca:service=LocalTxCM,name=Hibernate Resource Adapter">

    <attribute name="JndiName">jca/test</attribute>
    <depends optional-attribute-name="ManagedConnectionFactoryName">
      <!--embedded mbean-->
      <mbean code="org.jboss.resource.connectionmanager.RARDeployment" name="jboss.jca:service=LocalTxDS,name=Hibernate Resource Adapter">

	        <attribute name="ManagedConnectionFactoryProperties">
	          <properties>
	            <config-property>
	              <config-property-name>ConnectionURL</config-property-name>
	              <config-property-type>java.lang.String</config-property-type>
	              <config-property-value>jdbc:mysql:///test</config-property-value>
	            </config-property>
	            <config-property>
	              <config-property-name>DriverClass</config-property-name>
	              <config-property-type>java.lang.String</config-property-type>
	              <config-property-value>com.mysql.jdbc.Driver</config-property-value>
	            </config-property>
	            <config-property>
	              <config-property-name>Password</config-property-name>
	              <config-property-type>java.lang.String</config-property-type>
	              <config-property-value></config-property-value>
	            </config-property>
	            <config-property>
	              <config-property-name>UserName</config-property-name>
	              <config-property-type>java.lang.String</config-property-type>
	              <config-property-value>dbradby</config-property-value>
	            </config-property>	            
	            <config-property>
	              <config-property-name>Dialect</config-property-name>
	              <config-property-type>java.lang.String</config-property-type>
	              <config-property-value>net.sf.hibernate.dialect.MySQLDialect</config-property-value>
	            </config-property>
	            <config-property>
	              <config-property-name>MapResources</config-property-name>
	              <config-property-type>java.lang.String</config-property-type>
	              <config-property-value>Simple.hbm.xml</config-property-value>
	            </config-property>		            
	          </properties>
        </attribute>

<!--Below here are advanced properties -->
        <!--hack-->
        <depends optional-attribute-name="OldRarDeployment">jboss.jca:service=RARDeployment,name=Hibernate Resource Adapter</depends>

      </mbean>
    </depends>
    <depends optional-attribute-name="ManagedConnectionPool">
      <!--embedded mbean-->
      <mbean code="org.jboss.resource.connectionmanager.JBossManagedConnectionPool" name="jboss.jca:service=LocalTxPool,name=Hibernate Resource Adapter">

        <attribute name="MinSize">0</attribute>
        <attribute name="MaxSize">50</attribute>
        <attribute name="BlockingTimeoutMillis">5000</attribute>
        <attribute name="IdleTimeoutMinutes">15</attribute>
        <!--criteria indicates if Subject (from security domain) or app supplied
            parameters (such as from getConnection(user, pw)) are used to distinguish
            connections in the pool. Choices are 
            ByContainerAndApplication (use both), 
            ByContainer (use Subject),
            ByApplication (use app supplied params only),
            ByNothing (all connections are equivalent, usually if adapter supports
              reauthentication)-->
        <attribute name="Criteria">ByContainer</attribute>
      </mbean>

    </depends>
    <depends optional-attribute-name="CachedConnectionManager">jboss.jca:service=CachedConnectionManager</depends>

    <depends optional-attribute-name="JaasSecurityManagerService">jboss.security:service=JaasSecurityManager</depends>

    <!--make the rar deploy! hack till better deployment-->
    <depends>jboss.jca:service=RARDeployer</depends>
    <attribute name="TransactionManager">java:/TransactionManager</attribute>
  </mbean>


</server>
