# Supplementary material for: PASSIM – an open source software system for managing information in biomedical studies
Source: BMC Bioinformatics. 2007 Feb 9;8:52. doi: 10.1186/1471-2105-8-52 (PMC1803798; doi:10.1186/1471-2105-8-52)
Supplement: Additional File 2 — Sample management database. .zip contains sql version of the database, documentation and the files necessary for the installation of the system. [file 1471-2105-8-52-S2.zip › Installation/src/hibernate217c/etc/hibernate.cfg.xml]

<!DOCTYPE hibernate-configuration PUBLIC 
	"-//Hibernate/Hibernate Configuration DTD//EN"
	"http://hibernate.sourceforge.net/hibernate-configuration-2.0.dtd">
<hibernate-configuration>
	<session-factory name="foo">
		<property name="show_sql">true</property>
		<mapping resource="net/sf/hibernate/test/Simple.hbm.xml"/>
		<class-cache 
			class="net.sf.hibernate.test.Simple" 
			region="Simple" 
			usage="read-write"/>
	</session-factory>
</hibernate-configuration>
