# Supplementary material for: PASSIM – an open source software system for managing information in biomedical studies
Source: BMC Bioinformatics. 2007 Feb 9;8:52. doi: 10.1186/1471-2105-8-52 (PMC1803798; doi:10.1186/1471-2105-8-52)
Supplement: Additional File 2 — Sample management database. .zip contains sql version of the database, documentation and the files necessary for the installation of the system. [file 1471-2105-8-52-S2.zip › Installation/src/hibernate217c/etc/hibernate.properties]

######################
### Query Language ###
######################

## define query language constants / function names

hibernate.query.substitutions true 1, false 0, yes 'Y', no 'N'


#################
### Platforms ###
#################

## JNDI Datasource

#hibernate.connection.datasource jdbc/test
#hibernate.connection.username db2
#hibernate.connection.password db2


## HypersonicSQL

#hibernate.dialect net.sf.hibernate.dialect.HSQLDialect
#hibernate.connection.driver_class org.hsqldb.jdbcDriver
#hibernate.connection.username sa
#hibernate.connection.password
#hibernate.connection.url jdbc:hsqldb:hsql://localhost
#hibernate.connection.url jdbc:hsqldb:test
#hibernate.connection.url jdbc:hsqldb:.


## PostgreSQL

#hibernate.dialect net.sf.hibernate.dialect.PostgreSQLDialect
#hibernate.connection.driver_class org.postgresql.Driver
#hibernate.connection.url jdbc:postgresql:template1
#hibernate.connection.username pg
#hibernate.connection.password
#hibernate.query.substitutions yes 'Y', no 'N'


## DB2

#hibernate.dialect net.sf.hibernate.dialect.DB2Dialect
#hibernate.connection.driver_class COM.ibm.db2.jdbc.app.DB2Driver
#hibernate.connection.url jdbc:db2:test
#hibernate.connection.username db2
#hibernate.connection.password db2


## DB2/400 

#hibernate.dialect net.sf.hibernate.dialect.DB2400Dialect
#hibernate.connection.username user
#hibernate.connection.password password 

## Native driver
#hibernate.connection.driver_class COM.ibm.db2.jdbc.app.DB2Driver
#hibernate.connection.url jdbc:db2://systemname

## Toolbox driver
#hibernate.connection.driver_class com.ibm.as400.access.AS400JDBCDriver
#hibernate.connection.url jdbc:as400://systemname


## MySQL ----- mysql-connector-java-3.0.16-ga-bin.jar
hibernate.dialect net.sf.hibernate.dialect.MySQLDialect
#hibernate.connection.driver_class org.gjt.mm.mysql.Driver
hibernate.connection.driver_class com.mysql.jdbc.Driver
hibernate.connection.url jdbc:mysql:///molpage
hibernate.connection.username root
hibernate.connection.password 


## Oracle

#hibernate.dialect net.sf.hibernate.dialect.Oracle9Dialect
#hibernate.dialect net.sf.hibernate.dialect.OracleDialect
#hibernate.connection.driver_class oracle.jdbc.driver.OracleDriver
#hibernate.connection.username ora
#hibernate.connection.password ora
#hibernate.connection.url jdbc:oracle:thin:@localhost:1521:test


## Sybase

#hibernate.dialect net.sf.hibernate.dialect.SybaseDialect
#hibernate.connection.driver_class com.sybase.jdbc2.jdbc.SybDriver
#hibernate.connection.username sa
#hibernate.connection.password sasasa
#hibernate.connection.url jdbc:sybase:Tds:co3061835-a:5000/tempdb


## Mckoi SQL

#hibernate.dialect net.sf.hibernate.dialect.MckoiDialect
#hibernate.connection.driver_class com.mckoi.JDBCDriver
#hibernate.connection.url jdbc:mckoi:///
#hibernate.connection.url jdbc:mckoi:local://C:/mckoi1.00/db.conf
#hibernate.connection.username admin
#hibernate.connection.password nimda


## SAP DB

#hibernate.dialect net.sf.hibernate.dialect.SAPDBDialect
#hibernate.connection.driver_class com.sap.dbtech.jdbc.DriverSapDB
#hibernate.connection.url jdbc:sapdb://localhost/TST
#hibernate.connection.username TEST
#hibernate.connection.password TEST
#hibernate.query.substitutions yes 'Y', no 'N'


## MS SQL Server

#---- (not recomended by Hibernate) ------ mssqlserver.jar, msbase.jar, msutil.jar
#hibernate.connection.driver_class com.microsoft.jdbc.sqlserver.SQLServerDriver
#hibernate.connection.url jdbc:microsoft:sqlserver://localhost:1433;User=sa;Password=aaa;DatabaseName=mola;selectMethod=cursor;ServerName=localhost\\MSDE3

#---- (recomended by Hibernate) ------ jtds-1.1.jar 
#hibernate.connection.driver_class net.sourceforge.jtds.jdbc.Driver
#hibernate.connection.url jdbc:jtds:sqlserver://localhost:1433/mola;instance=msde3;user=sa;password=aaa


## JSQL Driver
#hibernate.connection.driver_class com.jnetdirect.jsql.JSQLDriver
#hibernate.connection.url jdbc:JSQLConnect://1E1/test

## JTURBO Driver
#hibernate.connection.driver_class com.newatlanta.jturbo.driver.Driver
#hibernate.connection.url jdbc:JTurbo://1E1:1433/test

## WebLogic Driver
#hibernate.connection.driver_class weblogic.jdbc.mssqlserver4.Driver
#hibernate.connection.url jdbc:weblogic:mssqlserver4:1E1:1433

## Microsoft Driver (not recommended!)
#hibernate.connection.driver_class com.microsoft.jdbc.sqlserver.SQLServerDriver
#hibernate.connection.url jdbc:microsoft:sqlserver://1E1;DatabaseName=test;SelectMethod=cursor

## jTDS (since version 0.9)
#hibernate.connection.driver_class net.sourceforge.jtds.jdbc.Driver
#hibernate.connection.url jdbc:jtds:sqlserver://1E1/test

## Interbase

#hibernate.dialect net.sf.hibernate.dialect.InterbaseDialect
#hibernate.connection.username sysdba
#hibernate.connection.password masterkey

## DO NOT specify hibernate.connection.sqlDialect

## InterClient

#hibernate.connection.driver_class interbase.interclient.Driver
#hibernate.connection.url jdbc:interbase://localhost:3060/C:/firebird/test.gdb

## Pure Java

#hibernate.connection.driver_class org.firebirdsql.jdbc.FBDriver
#hibernate.connection.url jdbc:firebirdsql:localhost/3050:/firebird/test.gdb


## Pointbase

#hibernate.dialect net.sf.hibernate.dialect.PointbaseDialect
#hibernate.connection.driver_class com.pointbase.jdbc.jdbcUniversalDriver
#hibernate.connection.url jdbc:pointbase:embedded:sample
#hibernate.connection.username PBPUBLIC
#hibernate.connection.password PBPUBLIC


#################################
### Hibernate Connection Pool ###
#################################

hibernate.connection.pool_size 1


###########################
### C3P0 Connection Pool###
###########################

hibernate.c3p0.min_size=5
hibernate.c3p0.max_size=20
hibernate.c3p0.timeout=1800
hibernate.c3p0.max_statements=50
#hibernate.c3p0.max_size 2
#hibernate.c3p0.min_size 2
#hibernate.c3p0.timeout 5000
#hibernate.c3p0.max_statements 100
#hibernate.c3p0.idle_test_period 3000
#hibernate.c3p0.acquire_increment 2
##hibernate.c3p0.validate false


###################################
### Apache DBCP Connection Pool ###
###################################

## connection pool

#hibernate.dbcp.maxActive 100
#hibernate.dbcp.whenExhaustedAction 1
#hibernate.dbcp.maxWait 120000
#hibernate.dbcp.maxIdle 10

## prepared statement cache

#hibernate.dbcp.ps.maxActive 100
#hibernate.dbcp.ps.whenExhaustedAction 1
#hibernate.dbcp.ps.maxWait 120000
#hibernate.dbcp.ps.maxIdle 10

## optional query to validate pooled connections:

#hibernate.dbcp.validationQuery select 1 from dual
#hibernate.dbcp.testOnBorrow true
#hibernate.dbcp.testOnReturn false


##############################
### Proxool Connection Pool###
##############################

## Properties for external configuration of Proxool

hibernate.proxool.pool_alias pool1

## Only need one of the following

#hibernate.proxool.existing_pool true
#hibernate.proxool.xml proxool.xml
#hibernate.proxool.properties proxool.properties


#################################
### Plugin ConnectionProvider ###
#################################

## use a custom ConnectionProvider (if not set, Hibernate will choose a built-in ConnectionProvider using hueristics)

#hibernate.connection.provider_class net.sf.hibernate.connection.DriverManagerConnectionProvider
#hibernate.connection.provider_class net.sf.hibernate.connection.DatasourceConnectionProvider
#hibernate.connection.provider_class net.sf.hibernate.connection.C3P0ConnectionProvider
#hibernate.connection.provider_class net.sf.hibernate.connection.DBCPConnectionProvider
#hibernate.connection.provider_class net.sf.hibernate.connection.ProxoolConnectionProvider


#######################
### Transaction API ###
#######################

## the Transaction API abstracts application code from the underlying JTA or JDBC transactions

#hibernate.transaction.factory_class net.sf.hibernate.transaction.JTATransactionFactory
#hibernate.transaction.factory_class net.sf.hibernate.transaction.JDBCTransactionFactory


## to use JTATransactionFactory, Hibernate must be able to locate the UserTransaction in JNDI
## default is java:comp/UserTransaction
## you do NOT need this setting if you specify hibernate.transaction.manager_lookup_class

#jta.UserTransaction jta/usertransaction
#jta.UserTransaction javax.transaction.UserTransaction
#jta.UserTransaction UserTransaction


## to use JCS caching with JTA, Hibernate must be able to obtain the JTA TransactionManager

#hibernate.transaction.manager_lookup_class net.sf.hibernate.transaction.JBossTransactionManagerLookup
#hibernate.transaction.manager_lookup_class net.sf.hibernate.transaction.WeblogicTransactionManagerLookup
#hibernate.transaction.manager_lookup_class net.sf.hibernate.transaction.WebSphereTransactionManagerLookup
#hibernate.transaction.manager_lookup_class net.sf.hibernate.transaction.OrionTransactionManagerLookup
#hibernate.transaction.manager_lookup_class net.sf.hibernate.transaction.ResinTransactionManagerLookup


##############################
### Miscellaneous Settings ###
##############################

## print all generated SQL to the console

#hibernate.show_sql true


## auto schema export

#hibernate.hbm2ddl.auto create-drop
#hibernate.hbm2ddl.auto create
#hibernate.hbm2ddl.auto update


## specify a JDBC isolation level

#hibernate.connection.isolation 4


## set the JDBC fetch size

#hibernate.jdbc.fetch_size 25


## set the maximum JDBC 2 batch size (a nonzero value enables batching)

hibernate.jdbc.batch_size 0

## use JDBC batching for versioned data

hibernate.jdbc.batch_versioned_data true

## enable use of JDBC 2 scrollable ResultSets (specifying a Dialect will cause Hibernate to use a sensible default)

#hibernate.jdbc.use_scrollable_resultset true


## use streams when writing binary types to / from JDBC

hibernate.jdbc.use_streams_for_binary true


## use JDBC 3 PreparedStatement.getGeneratedKeys to get the identifier of an inserted row

#hibernate.jdbc.use_get_generated_keys true


## specify a default schema for unqualified tablenames

#hibernate.default_schema test


## use a custom stylesheet for XML generation (if not specified, hibernate-default.xslt will be used)

#hibernate.xml.output_stylesheet C:/Hibernate/net/sf/hibernate/hibernate-default.xslt


## enable outerjoin fetching (specifying a Dialect will cause Hibernate to use sensible default)

#hibernate.use_outer_join false


## set the maximum depth of the outer join fetch tree

hibernate.max_fetch_depth 1


## enable CGLIB reflection optimizer (enabled by default)

#hibernate.cglib.use_reflection_optimizer false


##########################
### Second-level Cache ###
##########################

## optimize chache for minimal "puts" instead of minimal "gets" (good for clustered cache) 

#hibernate.cache.use_minimal_puts true


## set a prefix for cache region names

hibernate.cache.region_prefix hibernate.test


## enable the query cache

hibernate.cache.use_query_cache true


## choose a cache implementation

hibernate.cache.provider_class net.sf.hibernate.cache.EhCacheProvider
#hibernate.cache.provider_class net.sf.hibernate.cache.EmptyCacheProvider
#hibernate.cache.provider_class net.sf.hibernate.cache.HashtableCacheProvider
#hibernate.cache.provider_class net.sf.hibernate.cache.TreeCacheProvider
#hibernate.cache.provider_class net.sf.hibernate.cache.OSCacheProvider
#hibernate.cache.provider_class net.sf.hibernate.cache.JCSCacheProvider
#hibernate.cache.provider_class net.sf.hibernate.cache.SwarmCacheProvider


############
### JNDI ###
############

## specify a JNDI name for the SessionFactory

#hibernate.session_factory_name hibernate/session_factory


## Hibernate uses JNDI to bind a name to a SessionFactory and to look up the JTA UserTransaction;
## if hibernate.jndi.* are not specified, Hibernate will use the default InitialContext() which
## is the best approach in an application server

#file system
#hibernate.jndi.class com.sun.jndi.fscontext.RefFSContextFactory
#hibernate.jndi.url file:/

#WebSphere
#hibernate.jndi.class com.ibm.websphere.naming.WsnInitialContextFactory
#hibernate.jndi.url iiop://localhost:900/
