# Supplementary material for: PASSIM – an open source software system for managing information in biomedical studies
Source: BMC Bioinformatics. 2007 Feb 9;8:52. doi: 10.1186/1471-2105-8-52 (PMC1803798; doi:10.1186/1471-2105-8-52)
Supplement: Additional File 2 — Sample management database. .zip contains sql version of the database, documentation and the files necessary for the installation of the system. [file 1471-2105-8-52-S2.zip › Installation/src/hibernate217c/etc/log4j.properties]

### direct log messages to stdout ###
log4j.appender.stdout=org.apache.log4j.ConsoleAppender
log4j.appender.stdout.Target=System.out
log4j.appender.stdout.layout=org.apache.log4j.PatternLayout
log4j.appender.stdout.layout.ConversionPattern=%d{ABSOLUTE} %5p %c{1}:%L - %m%n

### direct messages to file hibernate.log ###
#log4j.appender.file=org.apache.log4j.FileAppender
#log4j.appender.file.File=hibernate.log
#log4j.appender.file.layout=org.apache.log4j.PatternLayout
#log4j.appender.file.layout.ConversionPattern=%d{ABSOLUTE} %5p %c{1}:%L - %m%n

### set log levels - for more verbose logging change 'info' to 'debug' ###

log4j.rootLogger=warn, stdout

log4j.logger.net.sf.hibernate=info
#log4j.logger.net.sf.hibernate=debug

### log just the SQL
#log4j.logger.net.sf.hibernate.SQL=debug

### log JDBC bind parameters ###
log4j.logger.net.sf.hibernate.type=info
#log4j.logger.net.sf.hibernate.type=debug

### log schema export/update ###
log4j.logger.net.sf.hibernate.tool.hbm2ddl=debug

### log cache activity ###
#log4j.logger.net.sf.hibernate.cache=debug

### enable the following line if you want to track down connection ###
### leakages when using DriverManagerConnectionProvider ###
#log4j.logger.net.sf.hibernate.connection.DriverManagerConnectionProvider=trace
