# Supplementary material for: PASSIM – an open source software system for managing information in biomedical studies
Source: BMC Bioinformatics. 2007 Feb 9;8:52. doi: 10.1186/1471-2105-8-52 (PMC1803798; doi:10.1186/1471-2105-8-52)
Supplement: Additional File 2 — Sample management database. .zip contains sql version of the database, documentation and the files necessary for the installation of the system. [file 1471-2105-8-52-S2.zip › Installation/src/hibernate217c/etc/oscache.properties]

# CACHE IN MEMORY
#
# If you want to disable memory caching, just uncomment this line.
#
# cache.memory=false


# CACHE KEY
#
# This is the key that will be used to store the cache in the application
# and session scope.
#
# If you want to set the cache key to anything other than the default
# uncomment this line and change the cache.key
#
# cache.key=__oscache_cache


# USE HOST DOMAIN NAME IN KEY
#
# Servers for multiple host domains may wish to add host name info to
# the generation of the key.  If this is true, then uncomment the
# following line.
#
# cache.use.host.domain.in.key=true


# CACHE LISTENERS
#
# These hook OSCache events and perform various actions such as logging
# cache hits and misses, or broadcasting to other cache instances across a cluster.
# See the documentation for further information.
#
# cache.event.listeners=com.opensymphony.oscache.plugins.clustersupport.JMSBroadcastingListener,  \
#                       com.opensymphony.oscache.extra.CacheEntryEventListenerImpl,               \
#                       com.opensymphony.oscache.extra.CacheMapAccessEventListenerImpl,           \
#                       com.opensymphony.oscache.extra.ScopeEventListenerImpl


# CACHE PERSISTENCE CLASS
#
# Specify the class to use for persistence. If you use the supplied DiskPersistenceListener,
# don't forget to supply the cache.path property to specify the location of the cache
# directory.
# 
# If a persistence class is not specified, OSCache will use memory caching only.
#
# cache.persistence.class=com.opensymphony.oscache.plugins.diskpersistence.DiskPersistenceListener


# CACHE DIRECTORY
#
# This is the directory on disk where caches will be stored by the DiskPersistenceListener.
# it will be created if it doesn't already exist. Remember that OSCache must have
# write permission to this directory.
#
# Note: for Windows machines, this needs \ to be escaped
# ie Windows:
# cache.path=c:\\myapp\\cache
# or *ix:
# cache.path=/opt/myapp/cache
#
# cache.path=c:\\app\\cache


# CACHE ALGORITHM
#
# Default cache algorithm to use. Note that in order to use an algorithm
# the cache size must also be specified. If the cache size is not specified,
# the cache algorithm will be Unlimited cache.
#
# cache.algorithm=com.opensymphony.oscache.base.algorithm.LRUCache
# cache.algorithm=com.opensymphony.oscache.base.algorithm.FIFOCache
# cache.algorithm=com.opensymphony.oscache.base.algorithm.UnlimitedCache


# CACHE SIZE
#
# Default cache size in number of items. If a size is specified but not
# an algorithm, the cache algorithm used will be LRUCache.
#
cache.capacity=1000


# CACHE UNLIMITED DISK
# Use unlimited disk cache or not. The default value is false, which means
# the disk cache will be limited in size to the value specified by cache.capacity.
#
# cache.unlimited.disk=false


# JMS CLUSTER PROPERTIES
#
# Configuration properties for JMS clustering. See the clustering documentation
# for more information on these settings.
#
#cache.cluster.jms.topic.factory=java:comp/env/jms/TopicConnectionFactory
#cache.cluster.jms.topic.name=java:comp/env/jms/OSCacheTopic
#cache.cluster.jms.node.name=node1


# JAVAGROUPS CLUSTER PROPERTIES
#
# Configuration properites for the JavaGroups clustering. Only one of these
# should be specified. Default values (as shown below) will be used if niether
# property is set. See the clustering documentation and the JavaGroups project
# (www.javagroups.com) for more information on these settings.
#
#cache.cluster.properties=UDP(mcast_addr=231.12.21.132;mcast_port=45566;ip_ttl=32;mcast_send_buf_size=150000;mcast_recv_buf_size=80000):PING(timeout=2000;num_initial_members=3):MERGE2(min_interval=5000;max_interval=10000):FD_SOCK:VERIFY_SUSPECT(timeout=1500):pbcast.NAKACK(gc_lag=50;retransmit_timeout=300,600,1200,2400,4800):pbcast.STABLE(desired_avg_gossip=20000):UNICAST(timeout=5000):FRAG(frag_size=8096;down_thread=false;up_thread=false):pbcast.GMS(join_timeout=5000;join_retry_timeout=2000;shun=false;print_local_addr=true)
#cache.cluster.multicast.ip=231.12.21.132
