# Supplementary material for: PASSIM – an open source software system for managing information in biomedical studies
Source: BMC Bioinformatics. 2007 Feb 9;8:52. doi: 10.1186/1471-2105-8-52 (PMC1803798; doi:10.1186/1471-2105-8-52)
Supplement: Additional File 2 — Sample management database. .zip contains sql version of the database, documentation and the files necessary for the installation of the system. [file 1471-2105-8-52-S2.zip › Installation/src/hibernate217c/etc/treecache.xml]

<?xml version="1.0" encoding="UTF-8"?>

<!-- ===================================================================== -->
<!--                                                                       -->
<!--  Sample TreeCache Service Configuration                               -->
<!--                                                                       -->
<!-- ===================================================================== -->

<server>

    <classpath codebase="./lib" archives="jboss-cache.jar, jgroups.jar"/>


    <!-- ==================================================================== -->
    <!-- Defines TreeCache configuration                                      -->
    <!-- ==================================================================== -->

    <mbean code="org.jboss.cache.TreeCache"
        name="jboss.cache:service=TreeCache">

        <depends>jboss:service=Naming</depends>
        <depends>jboss:service=TransactionManager</depends>

        <!--
            Configure the TransactionManager
        -->
        <attribute name="TransactionManagerLookupClass">org.jboss.cache.DummyTransactionManagerLookup</attribute>


        <!--
            Node isolation level : SERIALIZABLE
                                 REPEATABLE_READ (default)
                                 READ_COMMITTED
                                 READ_UNCOMMITTED
                                 NONE
        -->
        <attribute name="IsolationLevel">REPEATABLE_READ</attribute>

        <!--
             Valid modes are LOCAL
                             REPL_ASYNC
                             REPL_SYNC
        -->
        <attribute name="CacheMode">LOCAL</attribute>

        <!-- Name of cluster. Needs to be the same for all clusters, in order
             to find each other
        -->
        <attribute name="ClusterName">TreeCache-Cluster</attribute>

        <!-- JGroups protocol stack properties. Can also be a URL,
             e.g. file:/home/bela/default.xml
           <attribute name="ClusterProperties"></attribute>
        -->

        <attribute name="ClusterConfig">
            <config>
                <!-- UDP: if you have a multihomed machine,
                set the bind_addr attribute to the appropriate NIC IP address -->
                <!-- UDP: On Windows machines, because of the media sense feature
                 being broken with multicast (even after disabling media sense)
                 set the loopback attribute to true -->
                <UDP mcast_addr="228.1.2.3" mcast_port="45566"
                    ip_ttl="64" ip_mcast="true"
                    mcast_send_buf_size="150000" mcast_recv_buf_size="80000"
                    ucast_send_buf_size="150000" ucast_recv_buf_size="80000"
                    loopback="false"/>
                <PING timeout="2000" num_initial_members="3"
                    up_thread="false" down_thread="false"/>
                <MERGE2 min_interval="10000" max_interval="20000"/>
                <FD shun="true" up_thread="true" down_thread="true"/>
                <VERIFY_SUSPECT timeout="1500"
                    up_thread="false" down_thread="false"/>
                <pbcast.NAKACK gc_lag="50" retransmit_timeout="600,1200,2400,4800"
                    up_thread="false" down_thread="false"/>
                <pbcast.STABLE desired_avg_gossip="20000"
                    up_thread="false" down_thread="false"/>
                <UNICAST timeout="600,1200,2400" window_size="100" min_threshold="10"
                    down_thread="false"/>
                <FRAG frag_size="8192"
                    down_thread="false" up_thread="false"/>
                <pbcast.GMS join_timeout="5000" join_retry_timeout="2000"
                    shun="true" print_local_addr="true"/>
                <pbcast.STATE_TRANSFER up_thread="false" down_thread="false"/>
            </config>
        </attribute>

        <!--
             Max number of entries in the cache. If this is exceeded, the
             eviction policy will kick some entries out in order to make
             more room
        -->
        <attribute name="MaxCapacity">20000</attribute>

        <!--
            The max amount of time (in milliseconds) we wait until the
            initial state (ie. the contents of the cache) are retrieved from
            existing members in a clustered environment
        -->
        <attribute name="InitialStateRetrievalTimeout">20000</attribute>

        <!--
            Number of milliseconds to wait until all responses for a
            synchronous call have been received.
        -->
        <attribute name="SyncReplTimeout">10000</attribute>

        <!-- Max number of milliseconds to wait for a lock acquisition -->
        <attribute name="LockAcquisitionTimeout">15000</attribute>

        <!-- Max number of milliseconds we hold a lock (not currently
        implemented) -->
        <attribute name="LockLeaseTimeout">60000</attribute>

        <!-- Name of the eviction policy class. Not supported now. -->
        <attribute name="EvictionPolicyClass"></attribute>
    </mbean>


</server>
