# Supplementary material for: PASSIM – an open source software system for managing information in biomedical studies
Source: BMC Bioinformatics. 2007 Feb 9;8:52. doi: 10.1186/1471-2105-8-52 (PMC1803798; doi:10.1186/1471-2105-8-52)
Supplement: Additional File 2 — Sample management database. .zip contains sql version of the database, documentation and the files necessary for the installation of the system. [file 1471-2105-8-52-S2.zip › Installation/src/molpage/com/ApplicationListener.java]

package molpage.com;
import javax.servlet.*;

public class ApplicationListener implements ServletContextListener {
  public void contextInitialized(ServletContextEvent e) {
//      System.out.println("----- before contextCreated");
//      UserHttpSess.openFactory();
//      System.out.println("----- after contextCreated");
  }

  public void contextDestroyed(ServletContextEvent e) {
//      System.out.println("----- before contextDestroyed");
      UserHttpSess.closeFactory();
//      System.out.println("----- after contextDestroyed");
  }
}
