# Supplementary material for: PASSIM – an open source software system for managing information in biomedical studies
Source: BMC Bioinformatics. 2007 Feb 9;8:52. doi: 10.1186/1471-2105-8-52 (PMC1803798; doi:10.1186/1471-2105-8-52)
Supplement: Additional File 2 — Sample management database. .zip contains sql version of the database, documentation and the files necessary for the installation of the system. [file 1471-2105-8-52-S2.zip › Installation/src/molpage/com/FilterObject.java]

package molpage.com;

import javax.servlet.http.HttpServletRequest;
import java.util.HashMap;
import java.util.Date;
import java.util.Calendar;

public class FilterObject {
    private String personString = null;
    private String sampleString = null;
    private String aliquotString = null;
    private boolean subtypeNeeded;

public HashMap setFilter( HttpServletRequest request){
    HashMap uvz = new HashMap();
    StringBuffer xyz = new StringBuffer();
    String ayear = request.getParameter("ageayear");
/*
    String amonth = request.getParameter("ageamonth");
    String aday = request.getParameter("ageaday");
    Date myDate = getLowDate( ayear, amonth, aday);
*/
    Date myDate = getLowDate( ayear);
    if (myDate!=null){
      uvz.put("agea", myDate);
      xyz.append("myPerson.age >= :agea");
      xyz.append(" and ");
    }
    String byear = request.getParameter("agebyear");
/*
    String bmonth = request.getParameter("agebmonth");
    String bday = request.getParameter("agebday");
    myDate = getHighDate( byear, bmonth, bday);
*/
    myDate = getHighDate( byear);
    if (myDate!=null){
      uvz.put("ageb", myDate);
      xyz.append("myPerson.age <= :ageb");
      xyz.append(" and ");
    }
    String[] dbstatus = request.getParameterValues("dbstatus");
    addValues( "dbstatus", dbstatus, uvz);
    String[] sex = request.getParameterValues("sex");
    addValues( "sex", sex, uvz);
    String[] ethnicity = request.getParameterValues("ethnicity");
    addValues( "ethnicity", ethnicity, uvz);
    String[] persource = request.getParameterValues("persource");
    addValues( "persource", persource, uvz);

    if (addConjunct("myPerson.diseaseStatus", dbstatus, xyz))
        xyz.append(" and ");
    if (addConjunct("myPerson.sex", sex, xyz))
        xyz.append(" and ");
    if (addConjunct("myPerson.ethnicity", ethnicity, xyz))
        xyz.append(" and ");
    int j = xyz.length();
    if (!addConjunct("myPerson.personSource", persource, xyz) && j > 0)
        xyz.delete(j - 5, j);
    personString = (xyz.length()>0)?xyz.toString():null;
    String[] samtype = request.getParameterValues("samtype");
    addValues( "samtype", samtype, uvz);
    String[] samloc = request.getParameterValues("samloc");
    addValues( "samloc", samloc, uvz);
//    String[] procprot = request.getParameterValues("procprot");
    String[] samstorc = request.getParameterValues("samstorc");
    addValues( "samstorc", samstorc, uvz);
    String[] samtransc = request.getParameterValues("samtransc");
    addValues( "samtransc", samtransc, uvz);
    String[] samrecs = request.getParameterValues("samrecs");
    addValues( "samrecs", samrecs, uvz);
    xyz = new StringBuffer();
    if (addTypeConjunct( samtype, xyz)) xyz.append(" and ");
    if (addConjunct("mySample.currentLocation", samloc, xyz))
        xyz.append(" and ");
//    if (addConjunct("mySample.processingMetaData1", procprot, xyz))
//        xyz.append(" and ");
    if (addConjunct("mySample.storageCondition", samstorc, xyz))
        xyz.append(" and ");
    if (addConjunct("mySample.transportCondition", samtransc, xyz))
        xyz.append(" and ");
    j = xyz.length();
    if (!addConjunct("mySample.receptionState", samrecs, xyz) && j > 0)
        xyz.delete(j - 5, j);
    sampleString = (xyz.length()>0)?xyz.toString():null;
    String[] aliqloc = request.getParameterValues("aliqloc");
    addValues( "aliqloc", aliqloc, uvz);
    String[] partner = request.getParameterValues("partner");
    addValues( "partner", partner, uvz);
    String[] aliqfit = request.getParameterValues("aliqfit");
    addValues( "aliqfit", aliqfit, uvz);
//    String[] procopt = request.getParameterValues("procopt");
    String[] aliqstorc = request.getParameterValues("aliqstorc");
    addValues( "aliqstorc", aliqstorc, uvz);
    String[] aliqtransc = request.getParameterValues("aliqtransc");
    addValues( "aliqtransc", aliqtransc, uvz);
    String[] aliqrecs = request.getParameterValues("aliqrecs");
    addValues( "aliqrecs", aliqrecs, uvz);
    xyz = new StringBuffer();
    if (addConjunct("myAliquot.storageLocation", aliqloc, xyz))
        xyz.append(" and ");
    if (addConjunct("myAliquot.plannedUser", partner, xyz))
        xyz.append(" and ");
    if (addConjunct("myAliquot.fitForUse", aliqfit, xyz))
        xyz.append(" and ");
//    if (addConjunct("myAliquot.processingOption", procopt, xyz))
//        xyz.append(" and ");
    if (addConjunct("myAliquot.storageCondition", aliqstorc, xyz))
        xyz.append(" and ");
    if (addConjunct("myAliquot.transportCondition", aliqtransc, xyz))
        xyz.append(" and ");
    j = xyz.length();
    if (!addConjunct("myAliquot.receptionState", aliqrecs, xyz) && j > 0)
        xyz.delete(j - 5, j);
    aliquotString = (xyz.length()>0)?xyz.toString():null;
    return uvz;
  }

public String getPersonString(){
    StringBuffer xyz = new StringBuffer();
    xyz.append("select myPerson from Person as myPerson");
    if (personString!=null){
        xyz.append(" where ");
        xyz.append(personString);
    }
    return xyz.toString();
}

public String getSampleString(){
    StringBuffer xyz = new StringBuffer();
    xyz.append("select mySample from Sample as mySample");
    if (subtypeNeeded)
        xyz.append(", SampleSubType as mySubtype");
    if (personString!=null){
        xyz.append(", Person as myPerson where mySample.person=myPerson.id and ");
        xyz.append(personString);
        if (sampleString!=null)
            xyz.append(" and ");
    }
    else
    if (sampleString!=null)
        xyz.append(" where ");
    if (sampleString!=null)
        xyz.append(sampleString);
    return xyz.toString();
}

public String getAliquotString(){
    StringBuffer xyz = new StringBuffer();
    xyz.append("select myAliquot from Aliquot as myAliquot");
    if (sampleString!=null || personString!=null)
        xyz.append(", Sample as mySample");
    if (subtypeNeeded)
        xyz.append(", SampleSubType as mySubtype");
    if (personString!=null){
        xyz.append(", Person as myPerson where myAliquot.sample=mySample.id and mySample.person=myPerson.id and ");
        xyz.append(personString);
        if (sampleString!=null){
            xyz.append(" and ");
            xyz.append(sampleString);
        }
        if (aliquotString!=null)
            xyz.append(" and ");
    }
    else
    if (sampleString!=null){
        xyz.append(" where myAliquot.sample=mySample.id and ");
        xyz.append(sampleString);
        if (aliquotString!=null)
            xyz.append(" and ");
    }
    else
    if (aliquotString!=null)
        xyz.append(" where ");
    if (aliquotString!=null)
        xyz.append( aliquotString);
    return xyz.toString();
}

private boolean addValues( String fieldName, String[] values, HashMap toAppend){
 if (values==null || values.length == 0) return false;
 for (int i = 0; i < values.length; i++){
   String key = fieldName + values[i];
   toAppend.put(key, null);
 }
 return true;
}

private boolean addConjunct( String prefix, String[] values, StringBuffer toAppend){
 if (values==null || values.length == 0) return false;
 toAppend.append("(");
 for (int i = 0; i < values.length; i++){
   if (i > 0) toAppend.append("' or ");
   toAppend.append(prefix);
   toAppend.append("='");
   toAppend.append(values[i]);
 }
 toAppend.append("')");
 return true;
}

private boolean addTypeConjunct( String[] values, StringBuffer toAppend){
  subtypeNeeded = false;
  if (values==null || values.length == 0) return false;
  subtypeNeeded = true;
  toAppend.append("mySample.subType=mySubtype.id and (");
  for (int i = 0; i < values.length; i++){
    if (i > 0) toAppend.append("' or ");
    toAppend.append("mySubtype.sampleType='");
    toAppend.append(values[i]);
  }
  toAppend.append("')");
  return true;
}

private Date getLowDate( String year, String month, String day){
    Date myDate = null;
    try {
        int yy = Integer.parseInt(year);
        if (yy>1900&&yy<2100){
            int mm = (month.equals(""))?1:Integer.parseInt(month);
            if (mm>0&&mm<13){
                int dd = (day.equals(""))?1:Integer.parseInt(day);
                if (dd > 0 & dd < 32) {
                    Calendar myCal = Calendar.getInstance();
                    myCal.set(yy, mm - 1, dd, 0, 0);
                    myDate = myCal.getTime();
                }
            }
        }
    } catch (Exception ex) {
    }
    return myDate;
}
private Date getHighDate( String year, String month, String day){
    Date myDate = null;
    try {
        int yy = Integer.parseInt(year);
        if (yy>1900&&yy<2100){
            int mm = (month.equals(""))?12:Integer.parseInt(month);
            if (mm>0&&mm<13){
                int dd = (day.equals(""))?31:Integer.parseInt(day);
                if (dd > 0 & dd < 32) {
                    Calendar myCal = Calendar.getInstance();
                    myCal.set(yy, mm - 1, dd, 23, 59);
                    myDate = myCal.getTime();
                }
            }
        }
    } catch (Exception ex) {
    }
    return myDate;
}
private Date getLowDate( String year){
    Date myDate = null;
    try {
        int yy = Integer.parseInt(year);
        if (yy>1900&&yy<2100){
                    Calendar myCal = Calendar.getInstance();
                    myCal.set(yy, 0, 1, 0, 0);
                    myDate = myCal.getTime();
        }
    } catch (Exception ex) {
    }
    return myDate;
}
private Date getHighDate( String year){
    Date myDate = null;
    try {
        int yy = Integer.parseInt(year);
        if (yy>1900&&yy<2100){
                    Calendar myCal = Calendar.getInstance();
                    myCal.set(yy, 11, 31, 23, 59);
                    myDate = myCal.getTime();
        }
    } catch (Exception ex) {
    }
    return myDate;
}
}
