# Supplementary material for: PASSIM – an open source software system for managing information in biomedical studies
Source: BMC Bioinformatics. 2007 Feb 9;8:52. doi: 10.1186/1471-2105-8-52 (PMC1803798; doi:10.1186/1471-2105-8-52)
Supplement: Additional File 2 — Sample management database. .zip contains sql version of the database, documentation and the files necessary for the installation of the system. [file 1471-2105-8-52-S2.zip › Installation/src/molpage/com/MetadataManager.java]

package molpage.com;

import java.util.*;
import molpage.hibernate.MetaData;
import java.lang.reflect.Field;

public class MetadataManager {
    private static HashMap aliquotData = null;
    private static HashMap sampleData = null;
    private static HashMap personData = null;
    private static int aliquotViewSize = 0;
    private static int sampleViewSize = 0;
    private static int personViewSize = 0;

    private static final String PERSON = "person";
    private static final String SAMPLE = "sample";
    private static final String ALIQUOT = "aliquot";

    public static void buildAliquotData( List aliquotMD){
        aliquotData = new HashMap(aliquotMD.size());
        aliquotViewSize = 0;
        Iterator iter = aliquotMD.iterator();
        while (iter.hasNext()) {
            MetaData metadata = (MetaData) iter.next();
            String key = metadata.getVisibleName();
            aliquotData.put( key, metadata);
            int n = metadata.getViewColumnNumber().intValue();
            if (n > 0){
                int m = (key.equals("visibleName"))?0:
                (key.equals("comment"))?1:
                (key.equals("creator"))?2:
                (key.equals("createDate"))?3:
                (key.equals("modifier"))?4:
                (key.equals("modifDate"))?5:
                (key.equals("creationDate"))?6:
                (key.equals("storageLocation"))?7:
                (key.equals("plannedUser"))?8:
                (key.equals("fitForUse"))?9:
                (key.equals("processingOption"))?10:
                (key.equals("storageCondition"))?11:
                (key.equals("transportCondition"))?12:
                (key.equals("receptionState"))?13:
                (key.equals("shipmentDate"))?14:
                (key.equals("status"))?15:
                (key.equals("volume"))?16:
                (key.equals("concentration"))?17:
                (key.equals("qualityFileName"))?18:
                (key.equals("sample"))?19:0;
                metadata.setValueRowNumber( m);
                if (n > aliquotViewSize) aliquotViewSize = n;
            }
        }
    }

    public static void buildSampleData( List sampleMD){
        sampleData = new HashMap(sampleMD.size());
        sampleViewSize = 0;
        Iterator iter = sampleMD.iterator();
        while (iter.hasNext()) {
            MetaData metadata = (MetaData) iter.next();
            String key = metadata.getVisibleName();
            sampleData.put(key, metadata);
            int n = metadata.getViewColumnNumber().intValue();
            if (n > 0){
                int m = (key.equals("visibleName"))?0:
                (key.equals("comment"))?1:
                (key.equals("creator"))?2:
                (key.equals("createDate"))?3:
                (key.equals("modifier"))?4:
                (key.equals("modifDate"))?5:
                (key.equals("collectionDate"))?6:
                (key.equals("type"))?7:
                (key.equals("subType"))?8:
                (key.equals("typeMemo"))?9:
                (key.equals("currentLocation"))?10:
                (key.equals("plannedUser"))?11:
                (key.equals("processingMetaData1"))?12:
                (key.equals("processingMetaData2"))?13:
                (key.equals("processingMetaData3"))?14:
                (key.equals("storageCondition"))?15:
                (key.equals("transportCondition"))?16:
                (key.equals("receptionState"))?17:
                (key.equals("person"))?18:0;
                metadata.setValueRowNumber( m);
                if (n > sampleViewSize) sampleViewSize = n;
            }
        }
    }

    public static void buildPersonData( List personMD){
        personData = new HashMap(personMD.size());
        personViewSize = 0;
        Iterator iter = personMD.iterator();
        while (iter.hasNext()) {
            MetaData metadata = (MetaData) iter.next();
            String key = metadata.getVisibleName();
            personData.put(key, metadata);
            int n = metadata.getViewColumnNumber().intValue();
            if (n > 0){
                int m = (key.equals("visibleName"))?0:
                (key.equals("comment"))?1:
                (key.equals("creator"))?2:
                (key.equals("createDate"))?3:
                (key.equals("modifier"))?4:
                (key.equals("modifDate"))?5:
                (key.equals("age"))?6:
                (key.equals("diseaseStatus"))?7:
                (key.equals("diseaseMemo"))?8:
                (key.equals("sex"))?9:
                (key.equals("ethnicity"))?10:
                (key.equals("ethnicityMemo"))?11:
                (key.equals("personSource"))?12:
                (key.equals("WHR1"))?13:
                (key.equals("YearOfWHR1"))?14:
                (key.equals("WHR2"))?15:
                (key.equals("YearOfWHR2"))?16:
                (key.equals("BMI1"))?17:
                (key.equals("YearOfBMI1"))?18:
                (key.equals("BMI2"))?19:
                (key.equals("YearOfBMI2"))?20:
                (key.equals("relations1"))?21:0;
                metadata.setValueRowNumber( m);
                if (n > personViewSize) personViewSize = n;
            }
        }
    }

    public static String getAliquotLongName( String key){
        MetaData metadata = (MetaData)aliquotData.get(key);
        return (metadata!=null)?metadata.getLongName():key;
    }
    public static String getSampleLongName( String key){
        MetaData metadata = (MetaData)sampleData.get(key);
        return (metadata!=null)?metadata.getLongName():key;
    }
    public static String getPersonLongName( String key){
        MetaData metadata = (MetaData)personData.get(key);
        return (metadata!=null)?metadata.getLongName():key;
    }
//for Peter
    public static String getPropertyLongName( String sort, String key){
        return (sort.equals(PERSON))?getPersonLongName( key):
               (sort.equals(SAMPLE))?getSampleLongName( key):
               (sort.equals(ALIQUOT))?getSampleLongName( key):
               "";
    }
    public static String getAliquotShortName( String key){
        MetaData metadata = (MetaData)aliquotData.get(key);
        return (metadata!=null)?metadata.getShortName():key;
    }
    public static String getSampleShortName( String key){
        MetaData metadata = (MetaData)sampleData.get(key);
        return (metadata!=null)?metadata.getShortName():key;
    }
    public static String getPersonShortName( String key){
        MetaData metadata = (MetaData)personData.get(key);
        return (metadata!=null)?metadata.getShortName():key;
    }
//for Peter
    public static String getPropertyShortName( String sort, String key){
        return (sort.equals(PERSON))?getPersonShortName( key):
               (sort.equals(SAMPLE))?getSampleShortName( key):
               (sort.equals(ALIQUOT))?getSampleShortName( key):
               "";
    }
    public static boolean getAliquotSortable( String key){
        MetaData metadata = (MetaData)aliquotData.get(key);
        return (metadata!=null)?metadata.isSortable():false;
    }
    public static boolean getSampleSortable( String key){
        MetaData metadata = (MetaData)sampleData.get(key);
        return (metadata!=null)?metadata.isSortable():false;
    }
    public static boolean getPersonSortable( String key){
        MetaData metadata = (MetaData)personData.get(key);
        return (metadata!=null)?metadata.isSortable():false;
    }
//for Peter
    public static boolean getPropertySortable( String sort, String key){
        return (sort.equals(PERSON))?getPersonSortable( key):
               (sort.equals(SAMPLE))?getSampleSortable( key):
               (sort.equals(ALIQUOT))?getSampleSortable( key):
               false;
    }
    public static int getAliquotViewColumnNumber( String key){
        MetaData metadata = (MetaData)aliquotData.get(key);
        return (metadata!=null)?metadata.getViewColumnNumber().intValue():0;
    }
    public static int getSampleViewColumnNumber( String key){
        MetaData metadata = (MetaData)sampleData.get(key);
        return (metadata!=null)?metadata.getViewColumnNumber().intValue():0;
    }
    public static int getPersonViewColumnNumber( String key){
        MetaData metadata = (MetaData)personData.get(key);
        return (metadata!=null)?metadata.getViewColumnNumber().intValue():0;
    }
//for Peter
    public static int getPropertyViewColumnNumber( String sort, String key){
        return (sort.equals(PERSON))?getPersonViewColumnNumber( key):
               (sort.equals(SAMPLE))?getSampleViewColumnNumber( key):
               (sort.equals(ALIQUOT))?getSampleViewColumnNumber( key):
               0;
    }
    public static String[] getAliquotKeyArray(){
        String[] keyArray = new String[aliquotViewSize];
        Iterator iter = aliquotData.values().iterator();
        while (iter.hasNext()) {
            MetaData metadata = (MetaData) iter.next();
            if (metadata.getViewColumnNumber().intValue() > 0)
                keyArray[metadata.getViewColumnNumber().intValue() - 1]=
                        metadata.getVisibleName();
        }
        return keyArray;
    }

    public static byte[] getAliquotIndexArray(){
        byte[] indexArray = new byte[22];
        Iterator iter = aliquotData.values().iterator();
        while (iter.hasNext()) {
            MetaData metadata = (MetaData) iter.next();
            if (metadata.getViewColumnNumber().byteValue() > 0)
                indexArray[metadata.getValueRowNumber()]=
                        metadata.getViewColumnNumber().byteValue();
        }
        return indexArray;
    }

    public static String[] getSampleKeyArray(){
        String[] keyArray = new String[sampleViewSize];
        Iterator iter = sampleData.values().iterator();
        while (iter.hasNext()) {
            MetaData metadata = (MetaData) iter.next();
            if (metadata.getViewColumnNumber().intValue() > 0)
                keyArray[metadata.getViewColumnNumber().intValue() - 1]=
                        metadata.getVisibleName();
        }
        return keyArray;
    }

    public static byte[] getSampleIndexArray(){
        byte[] indexArray = new byte[22];
        Iterator iter = sampleData.values().iterator();
        while (iter.hasNext()) {
            MetaData metadata = (MetaData) iter.next();
            if (metadata.getViewColumnNumber().byteValue() > 0)
                indexArray[metadata.getValueRowNumber()]=
                        metadata.getViewColumnNumber().byteValue();
        }
        return indexArray;
    }
    public static String[] getPersonKeyArray(){
        String[] keyArray = new String[personViewSize];
        Iterator iter = personData.values().iterator();
        while (iter.hasNext()) {
            MetaData metadata = (MetaData) iter.next();
            if (metadata.getViewColumnNumber().intValue() > 0)
                keyArray[metadata.getViewColumnNumber().intValue() - 1]=
                        metadata.getVisibleName();
        }
        return keyArray;
    }

    public static byte[] getPersonIndexArray(){
        byte[] indexArray = new byte[22];
        Iterator iter = personData.values().iterator();
        while (iter.hasNext()) {
            MetaData metadata = (MetaData) iter.next();
            if (metadata.getViewColumnNumber().byteValue() > 0)
                indexArray[metadata.getValueRowNumber()]=
                        metadata.getViewColumnNumber().byteValue();
        }
        return indexArray;
    }

 private static void appendFields(
          StringBuffer toAppend,Field[]fs,String selName){
     for (int i = 0; i < fs.length; i++){
       String name = fs[i].getName();
       if (name.equals("id")||name.equals("aliquots")||
           name.equals("samples")||name.equals("relations2")||
           name.equals("concentrationUnit")||name.equals("volumeUnit")
           )continue;
       toAppend.append("<option");
       if (name.equals(selName)) toAppend.append(" selected");
       toAppend.append(" value='")
          .append(name)
          .append("'>")
          .append(name);
     }
 }

 public static String getClassFieldPrompter(Class cl, String selName){
     StringBuffer xyz = new StringBuffer();
     Field[] fs = cl.getDeclaredFields();
     appendFields( xyz, fs, selName);
     fs = cl.getSuperclass().getDeclaredFields();
     appendFields( xyz, fs, selName);
     return xyz.toString();
 }
}
