# Supplementary material for: PASSIM – an open source software system for managing information in biomedical studies
Source: BMC Bioinformatics. 2007 Feb 9;8:52. doi: 10.1186/1471-2105-8-52 (PMC1803798; doi:10.1186/1471-2105-8-52)
Supplement: Additional File 2 — Sample management database. .zip contains sql version of the database, documentation and the files necessary for the installation of the system. [file 1471-2105-8-52-S2.zip › Installation/src/molpage/com/RelationObject.java]

package molpage.com;

/**
 * <p>Title: </p>
 *
 * <p>Description: </p>
 *
 * <p>Copyright: Copyright (c) 2005</p>
 *
 * <p>Company: </p>
 *
 * @author not attributable
 * @version 1.0
 */
public class RelationObject {
    private String relTypeId = null;
    private String oldRelId = null;
    private String personId = null;
    public RelationObject (){
        relTypeId = null;
        oldRelId = "0";
        personId = null;
    }
    public RelationObject(String aRelTypeId,
                          String aOldRelId,
                          String aPersonId) {
        relTypeId = aRelTypeId;
        oldRelId = aOldRelId;
        personId = aPersonId;
    }
   public String getOldRelId(){
       return (oldRelId!=null)?oldRelId:"0";
   }
   public String getPersonId(){
       return (personId!=null)?personId:"0";
   }
   public String getRelTypeId(){
       return (relTypeId!=null)?relTypeId:"0";
   }
}
