# Supplementary material for: PASSIM – an open source software system for managing information in biomedical studies
Source: BMC Bioinformatics. 2007 Feb 9;8:52. doi: 10.1186/1471-2105-8-52 (PMC1803798; doi:10.1186/1471-2105-8-52)
Supplement: Additional File 2 — Sample management database. .zip contains sql version of the database, documentation and the files necessary for the installation of the system. [file 1471-2105-8-52-S2.zip › Installation/src/molpage/com/RequestParser.java]

package molpage.com;
import javax.servlet.*;
import javax.servlet.http.*;
import java.io.*;
import java.util.HashMap;

/**
 * <p>Title: </p>
 *
 * <p>Description: </p>
 *
 * <p>Copyright: Copyright (c) 2005</p>
 *
 * <p>Company: </p>
 *
 * @author not attributable
 * @version 1.0
 */
public class RequestParser {
    private HashMap userParameters;
    private UserHttpSess sessObj;
    private ServletInputStream sis;
    private FileOutputStream fos;
    private int head = 0;
    private int tail = 0;
    private int bufSize = 32768;//16334;//49202;//65536;
    private byte buffer[] = new byte[32768];
    private int startOfBlock = -1;
    private int del_l;

    public RequestParser( UserHttpSess tmpHttpSessObj) {
            sessObj = tmpHttpSessObj;
            userParameters = new HashMap();
    }

    public String getParameter( String name){
        String value = (String)userParameters.get( name);
        return value;
    }

    private int readByte() throws IOException{
        if (head >= tail){
            head = 0;
            tail = sis.read(buffer, head, bufSize);
            if (tail < 1) return -1;
        }
        return buffer[head++];
    }

    private int readByteOfFile() throws IOException{
        if (head == tail){
            fos.write(buffer, startOfBlock, tail - startOfBlock - del_l);
            if (del_l>0) System.arraycopy(buffer,tail-del_l,buffer,0,del_l);
            head = del_l; startOfBlock = 0;
            tail = sis.read(buffer, head, bufSize - head);
            if (tail < 1) return -1;
            tail += head;
        }
        return head++;
    }

    private int readFirstByteOfFile() throws IOException{
        fos = new FileOutputStream( sessObj.getTempFile());
        if (head == tail){
            head = 0;
            tail = sis.read(buffer, 0, bufSize);
            if (tail < 1) return -1;
        }
        startOfBlock = head;
        return head++;
    }

    private void writeLastByteOfFile() throws IOException{
        if (head - del_l > startOfBlock)
            fos.write(buffer, startOfBlock, head - startOfBlock - del_l);
        startOfBlock = - 1;
        fos.flush();
        fos.close();
    }

    public boolean parseRequest( HttpServletRequest request)
        throws IOException, ServletException{
          sis = request.getInputStream();
          //get Delimiter
/*
          ByteArrayOutputStream baos = new ByteArrayOutputStream();
          baos.write('\r'); baos.write('\n');
          int i = readByte();
          for (;i!=-1&&i!='\r';i=readByte()) baos.write(i);
          byte[] delimiter = baos.toByteArray();
          int dellength = delimiter.length;
*/
          StringWriter sw = new StringWriter();
          sw.write("\r\n");
          int i = readByte();
          for (;i!=-1&&i!='\r';i=readByte()) sw.write(i);
          String delimiter = sw.toString();
          int dellength = delimiter.length();

          readByte(); // ditch '\n'
          while(true) { //loop over parameters
//get Param header (ends with \r\n\r\n
            StringWriter h = new StringWriter();
            int[] temp = new int[4];
            temp[0] = readByte();
            temp[1] = readByte();
            temp[2] = readByte();
            h.write(temp[0]);
            h.write(temp[1]);
            h.write(temp[2]);
            for (temp[3]=readByte();temp[3]!=-1;temp[3]=readByte()) {
              if (temp[0] == '\r' &&
                  temp[1] == '\n' &&
                  temp[2] == '\r' &&
                  temp[3] == '\n') break;
              h.write(temp[3]);
              temp[0] = temp[1];
              temp[1] = temp[2];
              temp[2] = temp[3];
            }
            String header = h.toString();
            int startName = header.indexOf("name=\"");
            int endName = header.indexOf("\"",startName+6);
            if (startName == -1 || endName == -1) break;
            String name = header.substring(startName+6, endName);
            String value = "";
            if (name.equals("inputfile")) {
              startName = header.indexOf("filename=\"");
              endName = header.indexOf("\"",startName+10);
              value = header.substring(startName+10,endName);
              // trim out full path info if it is included in filename (IE includes it)
              int slash = value.lastIndexOf("\\");
              if (slash!=-1) value = value.substring(slash + 1);
            }
            del_l = 0;
            if (!value.equals("")){// write whole file to disk
              int ind = readFirstByteOfFile();
              while (ind!=-1){
                  if (buffer[ind]==delimiter.charAt(del_l)){
                      if (++del_l==dellength) break;
                  }
                    else
                      del_l = 0;
                  ind = readByteOfFile();
               }
              writeLastByteOfFile();
            }
            else { //get parameter value
              int b = readByte();
              StringWriter sos = new StringWriter();
              while (b!=-1){
                  if (b==delimiter.charAt(del_l)){
                      if (++del_l==dellength) break;
                  }
                  else {
                    if (del_l>0){
                      sos.write(delimiter, 0, del_l);
                      del_l = 0;
                    }
                    sos.write(b);
                  }
                  b = readByte();
              }
              value = sos.toString();
            }
            if ( !userParameters.containsKey(name) )
              userParameters.put(name, new String( value));
            if (readByte() == '-' && readByte() == '-') break;
          }
          return true;
    }
}
