# Supplementary material for: PASSIM – an open source software system for managing information in biomedical studies
Source: BMC Bioinformatics. 2007 Feb 9;8:52. doi: 10.1186/1471-2105-8-52 (PMC1803798; doi:10.1186/1471-2105-8-52)
Supplement: Additional File 2 — Sample management database. .zip contains sql version of the database, documentation and the files necessary for the installation of the system. [file 1471-2105-8-52-S2.zip › Installation/src/molpage/com/SessionListener.java]

package molpage.com;

import javax.servlet.*;
import javax.servlet.http.*;
import java.util.*;

public class SessionListener implements HttpSessionListener {
  static HashMap UserSessions = new HashMap();
  static int users = 0;

  public void sessionCreated(HttpSessionEvent e) {
    if ( !UserSessions.containsKey(e.getSession()) )
    {
      users++;
      UserSessions.put(e.getSession(), new UserHttpSess(e.getSession()));
    }
  }

  public void sessionDestroyed(HttpSessionEvent e) {
    UserHttpSess tmpSessConfObj = (UserHttpSess) UserSessions.get(e.getSession());
    if (tmpSessConfObj != null) {
      users--;
      tmpSessConfObj.closeAll();
      UserSessions.remove(e.getSession());
    }
  }

  public static int getConcurrentUsers() {
    return users;
  }

  public static UserHttpSess getUserHttpSessObject(HttpSession s) {
    return (UserHttpSess) UserSessions.get(s);
  }
}
