# Supplementary material for: PASSIM – an open source software system for managing information in biomedical studies
Source: BMC Bioinformatics. 2007 Feb 9;8:52. doi: 10.1186/1471-2105-8-52 (PMC1803798; doi:10.1186/1471-2105-8-52)
Supplement: Additional File 2 — Sample management database. .zip contains sql version of the database, documentation and the files necessary for the installation of the system. [file 1471-2105-8-52-S2.zip › Installation/src/molpage/com/UserHttpSess.java]

package molpage.com;

import java.util.*;
import net.sf.hibernate.FetchMode;
import net.sf.hibernate.FlushMode;
import net.sf.hibernate.LockMode;
import net.sf.hibernate.Session;
import net.sf.hibernate.SessionFactory;
import net.sf.hibernate.Transaction;
import net.sf.hibernate.cfg.Configuration;
import net.sf.hibernate.cfg.Environment;
import net.sf.hibernate.expression.Example;
import net.sf.hibernate.expression.Expression;
import net.sf.hibernate.expression.MatchMode;

import javax.servlet.http.*;
import molpage.hibernate.*;
import java.text.*;
import molpage.com.xmlWriter.XMLCreator;
import net.sf.hibernate.Query;
import net.sf.hibernate.HibernateException;
import java.lang.reflect.Method;
import javax.servlet.ServletContext;
import java.io.File;

/**
 * <p>Title: </p>
 * <p>Description: </p>
 * <p>Copyright: Copyright (c) 2005</p>
 * <p>Company: </p>
 * @author not attributable
 * @version 1.0
 */

public class UserHttpSess {
    private HttpSession httpSess = null;
    private String httpSessId = null;
    private Session hibSess = null;
    private File tempFile = null;
    private static File qualityDirectory = null;
    private static SessionFactory hibFactory = null;
    private static boolean personIdCheck = true;
    private static boolean personIdGener = false;
    private static int personIdNum = 1;
    private static int personIdLength = 1;
    private static String personPrefix = null;
    private User currentUser = null;
    private Long currentPartner = null;

    private Long currentPersonSourceId = null;
    private Object tempUserField = null;
    private Person currentPerson = null;
    private Sample currentSample = null;
    private Aliquot currentAliquot = null;
    private String personSortCol = "visibleName";
    private String sampleSortCol = "visibleName";
    private String aliquotSortCol = "visibleName";
    private boolean personSortDir = true; //true - asc; false - desc
    private boolean sampleSortDir = true;
    private boolean aliquotSortDir = true;
    private String invalidField;
    private RequestParser reqpar; //lai uztaisiitu klasi
    private XMLCreator creator;   //lai uztaisiitu klasi
    private PersonMetaData pmd; //lai uztaisiitu klasi
    private SampleMetaData smd; //lai uztaisiitu klasi
    private AliquotMetaData amd; //lai uztaisiitu klasi

    private FilterObject filter = null;  //lai mekleetu
    private HashMap filterValues = null;
    private boolean isAliquotBatch = false;
    private String[] batchArray = null;
    private static final String[] myMessage = {
      "","Internal error",
      "Invalid or missing identifier",
      "Duplicate identifier in database",
      "Invalid relative person",
      "Invalid or missing date",
      "You have read rights only",
      "Invalid or missing number"
    };

    public void setFilter( HttpServletRequest request){
      filter = new FilterObject();
      filterValues = filter.setFilter( request);
    }

    public void cancelFilter(){
      filter = null;
    }

     public void reSetFilterValues(){
       filterValues = null;
     }

    public boolean isFilter(){
      return (filter!= null);
     }

     public void setBatch(){
       isAliquotBatch = true;
     }

     public boolean setBatchList( HttpServletRequest request){
       batchArray = request.getParameterValues("check");
       if (batchArray==null || batchArray.length == 0) return false;
       return true;
    }

    public Aliquot getBatchAliquot(){
      if (batchArray==null || batchArray.length == 0) return null;
      return (Aliquot)getObjectById(Aliquot.class, batchArray[0]);
   }

     public void cancelBatch(){
         isAliquotBatch = false;
         batchArray = null;
     }

    public boolean isBatch(){
      return isAliquotBatch;
    }

    public Object getTempUserField(){
        return tempUserField;
    }

    public void setTempUserField( Object value){
        if (tempUserField!=null)
            System.out.println("---Temp User Field used by another");
        tempUserField = value;
    }

    public void cleanTempUserField(){
        tempUserField = null;
    }

    public static String getMyMessage( int messageNum) {
        return myMessage[messageNum];
    }

    private void openFactory() throws HibernateException {
        Configuration cfg = new Configuration()
                            .addClass(User.class)
                            .addClass(Person.class)
                            .addClass(Sample.class)
                            .addClass(SampleType.class)
                            .addClass(SampleSubType.class)
                            .addClass(Relation.class)
                            .addClass(RelationType.class)
                            .addClass(Sex.class)
                            .addClass(Ethnicity.class)
                            .addClass(Aliquot.class)
                            .addClass(AliquotFitness.class)
                            .addClass(AliquotLocation.class)
                            .addClass(DiseaseStatus.class)
                            .addClass(Partner.class)
                            .addClass(PersonSource.class)
                            .addClass(ProcessingOption.class)
                            .addClass(ProcessingProtocol.class)
                            .addClass(ReceptionState.class)
                            .addClass(SampleLocation.class)
                            .addClass(StorageCondition.class)
                            .addClass(TransportCondition.class)
                            .addClass(AliquotConcentrationUnit.class)
                            .addClass(AliquotVolumeUnit.class)
                            .addClass(PersonMetaData.class)
                            .addClass(SampleMetaData.class)
                            .addClass(AliquotMetaData.class);
        hibFactory = cfg.buildSessionFactory();
        // Prepares metadata
        buildMetaData();
        // Prepares processing of personId
        ServletContext sc = httpSess.getServletContext();
        String tmp11 = sc.getInitParameter("personid");
        if (tmp11 != null) {
            if (tmp11.equals("check")) personIdCheck = true;
            else
            if (tmp11.equals("nocheck")) personIdCheck = false;
            else {
                int l = tmp11.length();
                while (l > 0) {
                    if (!Character.isDigit(tmp11.charAt(--l)))break;
                }
                if (++l < tmp11.length()) {
                    personIdGener = true;
                    personIdCheck = false;
                    personIdLength = tmp11.length() - l;
                    personPrefix = tmp11.substring(0, l);
                    hibSess = hibFactory.openSession();
                    List list = getAllObjects(Person.class);
                    Iterator iter = list.iterator();
                    while (iter.hasNext()) {
                        Person pers = (Person) iter.next();
                        tmp11 = pers.getVisibleName();
                        l = tmp11.length();
                        while (l > 0) {
                            if (!Character.isDigit(tmp11.charAt(--l)))break;
                        }
                        if (++l < tmp11.length()) {
                            int j = Integer.parseInt(tmp11.substring(l));
                            if (j > personIdNum) personIdNum = j;
                        }
                    }
                    hibSess.close();
                }
            }
        }
        // get a reference to the 'sample_qualities' directory.
        qualityDirectory = new File( sc.getRealPath("/sample_qualities"));
        qualityDirectory.mkdir();
        File logDirectory = new File( sc.getRealPath("/log"));
        logDirectory.mkdir();
        Util.initializeLog( logDirectory);
    }

    private synchronized static int getPersonIdNum(){
        return ++personIdNum;
    }

    public String getNewPersonId(){
        int n = getPersonIdNum();
        String ns = String.valueOf( n);
        int l = personIdLength - ns.length();
        while ( l-- > 0) ns = '0' + ns;
        return personPrefix + ns;
    }

    public static boolean isPersonIdCheck() {
        return personIdCheck;
    }

    public static boolean isPersonIdGener() {
        return personIdGener;
    }

    public void buildMetaData() throws HibernateException {
        hibSess = hibFactory.openSession();
        List list = getAllObjects(AliquotMetaData.class);
        MetadataManager.buildAliquotData(list);
        list = getAllObjects(SampleMetaData.class);
        MetadataManager.buildSampleData(list);
        list = getAllObjects(PersonMetaData.class);
        MetadataManager.buildPersonData(list);
        hibSess.close();
    }

    public static void closeFactory() {
        try {
            if (hibFactory != null){
                hibFactory.close();
                hibFactory = null;
                Util.writeEndOfApplication();
            }
        } catch (Exception ex) {
            System.out.println("---Close factory"+ex.getMessage());
        }
    }

    public void setPersonSortCol( String sortCol){
        if (personSortCol.equals(sortCol))
            personSortDir = !personSortDir;
        else{
            personSortCol = sortCol;
            personSortDir = true;
        }
    }
    public void setSampleSortCol( String sortCol){
        if (sampleSortCol.equals(sortCol))
            sampleSortDir = !sampleSortDir;
        else{
            sampleSortCol = sortCol;
            sampleSortDir = true;
        }
    }
    public void setAliquotSortCol( String sortCol){
        if (aliquotSortCol.equals(sortCol))
            aliquotSortDir = !aliquotSortDir;
        else{
            aliquotSortCol = sortCol;
            aliquotSortDir = true;
        }
    }
    public String getPersonSortId( String sortCol){
        return (!personSortCol.equals(sortCol))?"normal":
                (personSortDir)?"normalu":"normalo";
    }
    public String getSampleSortId( String sortCol){
        return (!sampleSortCol.equals(sortCol))?"normal":
                (sampleSortDir)?"normalu":"normalo";
    }
    public String getAliquotSortId( String sortCol){
        return (!aliquotSortCol.equals(sortCol))?"normal":
                (aliquotSortDir)?"normalu":"normalo";
    }

    public UserHttpSess(HttpSession s){
        httpSess = s;
        httpSessId = s.getId();
    }

    public void openHibSession() throws HibernateException {
        if ( hibFactory==null) openFactory();
        if (hibSess == null||!hibSess.isOpen())
              hibSess = hibFactory.openSession();
    }

    public void closeHibSession() {
        try {
            if (hibSess != null && hibSess.isOpen())
                hibSess.close();
        } catch (Exception ex) {
            System.out.println("---Close session:"+ex.getMessage());
        }
    }

    public void clearHibSession() {
        try {
            if (hibSess != null && hibSess.isOpen())
                hibSess.clear();
        } catch (Exception ex) {
            System.out.println("---Clear session:"+ex.getMessage());
        }
    }

    public void closeAll() {
        closeHibSession();
    }

    public boolean logIn(String userName, String pswd) throws
            HibernateException {
        resetCurrents();
        if (userName != null && pswd != null){
            List list = hibSess.find("from User user where user.loginName = '"
               + userName +  "' and user.password = '"
               + pswd +"'");
            if (list.size() > 0){
                currentUser = (User) list.get(0);
                currentPartner = (currentUser.getPartner() != null) ?
                              currentUser.getPartner().getId() : null;
             //noformee user login ierakstu
                Util.writeLog(currentUser.getVisibleName(),
                              currentUser.getLoginName(),
                              httpSessId);
            }
        }
        return (currentUser != null);
    }

    public boolean logOut() {
        resetCurrents();
        return true;
    }

    public String getUserString() {
        return (currentUser==null)?"NONE":currentUser.getVisibleName();
    }

    public User getCurrentUser() {
        return currentUser;
    }

    public HttpSession getHttpSess() {
        return httpSess;
    }

    public String getHttpSessId() {
        return (httpSess == null)?"NONE":httpSess.getId();
    }
//----------------------------------------------------------//
//----------------------------------------------------------//
//----------------------------------------------------------//
//----------------------------------------------------------//
    public List getAllObjects(String className) {
        List list = null;
        try {
            list = hibSess.find("from " + className);
        } catch (Exception ex) {
            System.out.println("---getAll Objects '"+className+"':"+ex.getMessage());
        }
        return list;
    }

    public List getAllObjects(Class cl) {
        List list = null;
        try {
            list = hibSess.find("from " + cl.getName());
        } catch (Exception ex) {
            System.out.println("---getAll Objects '"+cl.getName()+"':"+ex.getMessage());
        }
        return list;
    }

    public List getAllObjectsII(Class cl) {
      List list = null;
      try {
        list = hibSess.find("select myObj.id, myObj.visibleName from "
                               + cl.getName() + " myObj");
      }
      catch (Exception ex) {
        System.out.println("---getAllObjectsII:'" + cl.getName() + "':" +
                           ex.getMessage());
      }
      return list;
    }

    public List getAllPersons( Long sourceId) {
        String orderClause = " order by myPerson." +
            ((personSortDir)?personSortCol:
                            personSortCol + " desc");
//      System.out.println("---before getAll Persons:");
        List list = null;
        Query q;
        try {
            if (isFilter()){
               q = hibSess.createQuery(filter.getPersonString()+orderClause);
               Date aDate = (Date)filterValues.get("agea");
               Date bDate = (Date)filterValues.get("ageb");
               if (aDate!=null) q.setDate("agea",aDate);
               if (bDate!=null) q.setDate("ageb",bDate);
            }
            else
            if (sourceId==null)
              q = hibSess.createQuery("from Person myPerson"+orderClause);
            else
              q = hibSess.createQuery(
                     "from Person myPerson where myPerson.personSource = '"
                     + sourceId.toString()+"'"+orderClause);
            list = q.list();
//            System.out.println("---after getAll Persons:");
        } catch (Exception ex) {
            System.out.println("---getAll Persons:"+ex.getMessage());
        }
        return list;
    }

    public List getAllSamples( Long sourceId, Long personId) {
        String orderClause = " order by mySample." +
            ((sampleSortDir)?sampleSortCol:
                            sampleSortCol + " desc");
//      System.out.println("---before getAll Samples:");
        List list = null;
        Query q;
        try {
            if (isFilter()){
                q = hibSess.createQuery(filter.getSampleString()+orderClause);
                Date aDate = (Date)filterValues.get("agea");
                Date bDate = (Date)filterValues.get("ageb");
                if (aDate!=null) q.setDate("agea",aDate);
                if (bDate!=null) q.setDate("ageb",bDate);
            }
            else
            if (sourceId==null)
               q = hibSess.createQuery("from Sample mySample"+orderClause);
            else
            if ( personId==null)
               q = hibSess.createQuery("select mySample" +
                " from Sample as mySample, Person as myPerson" +
                " where mySample.person = myPerson.id" +
                " and myPerson.personSource = '" +
                 sourceId.toString()+"'"+orderClause);
            else
               q = hibSess.createQuery(
                     "from Sample mySample where mySample.person = '"
                     + personId.toString()+"'"+orderClause);
            list = q.list();
//            System.out.println("---after getAll Samples:");
        } catch (Exception ex) {
            System.out.println("---getAll Samples:"+ex.getMessage());
        }
        return list;
    }

    public List getAllAliquots( Long sourceId, Long personId, Long sampleId) {
        String orderClause = " order by myAliquot." +
            ((aliquotSortDir)?aliquotSortCol:
                            aliquotSortCol + " desc");
//      System.out.println("---before getAll Aliquots:");
        List list = null;
        Query q;
        try {
            if (isFilter()){
                q = hibSess.createQuery(filter.getAliquotString() +
                          orderClause);
                Date aDate = (Date)filterValues.get("agea");
                Date bDate = (Date)filterValues.get("ageb");
                if (aDate!=null) q.setDate("agea",aDate);
                if (bDate!=null) q.setDate("ageb",bDate);
            }
            else
            if (sourceId==null)
                q = hibSess.createQuery("from Aliquot myAliquot"+orderClause);
            else
            if ( personId==null)
                q = hibSess.createQuery("select myAliquot" +
                " from Aliquot as myAliquot," +
                " Sample as mySample, Person as myPerson" +
                " where myAliquot.sample = mySample.id" +
                " and mySample.person = myPerson.id" +
                " and myPerson.personSource = '" +
                 sourceId.toString()+"'"+orderClause);
            else
            if ( sampleId==null)
                q = hibSess.createQuery("select myAliquot" +
                " from Aliquot as myAliquot," +
                " Sample as mySample" +
                " where myAliquot.sample = mySample.id" +
                " and mySample.person = '" +
                personId.toString()+"'"+orderClause);
            else
                q = hibSess.createQuery("from Aliquot myAliquot"
                     + " where myAliquot.sample = '"
                     + sampleId.toString()+"'"+orderClause);
            list = q.list();
//            System.out.println("---after getAll Aliquots:");
        } catch (Exception ex) {
            System.out.println("---getAll Aliquots:"+ex.getMessage());
        }
        return list;
    }

    public List promptSamplesForPerson( Long personId) {
        List list = null;
        try {
            list = hibSess.find(
                     "from Sample mySample where mySample.person = '"
                     + personId.toString() + "' order by mySample.visibleName");
        } catch (Exception ex) {
            System.out.println("---getAll Samples for Person:"+ex.getMessage());
        }
        return list;
    }

    public List promptPersonsForSource( Long sourceId) {
        List list = null;
        try {
            list = hibSess.find(
                    "from Person myPerson where myPerson.personSource = '"
                    + sourceId.toString() + "' order by myPerson.visibleName");
        } catch (Exception ex) {
            System.out.println("---getAll Person for Source:"+ex.getMessage());
        }
        return list;
    }

    public HashMap getPersonPrompter() {
        HashMap personBook = new HashMap();
        try {
         List personList = hibSess.find(
                     "from Person myPerson " +
                     "order by myPerson.personSource, myPerson.visibleName");
         if (personList!=null){
           Long currSourceId = null;
           StringBuffer xyz = new StringBuffer();
           Iterator personIter = personList.iterator();
           while (personIter.hasNext()) {
             Person pers = (Person) personIter.next();
             PersonSource persour = (PersonSource) pers.getPersonSource();
             if (currSourceId==null){
                 currSourceId = persour.getId();
             }
             else
             if ( !currSourceId.equals(persour.getId())){
                 if (xyz.length()>0) personBook.put(currSourceId, xyz.toString());
                 currSourceId = persour.getId();
                 xyz = new StringBuffer();
             }
             xyz.append("<option value='")
                .append(pers.getId())
                .append("'>")
                .append(pers.getVisibleName());
           }
           if (xyz.length()>0) personBook.put(currSourceId, xyz.toString());
        }
        }catch (Exception ex) {
            System.out.println("---getPerson Prompter:"+ex.getMessage());
        }
        return personBook;
    }

    public HashMap getSamplePrompter() {
        HashMap sampleBook = new HashMap();
        try {
         List sampleList = hibSess.
                find("from Sample mySample" +
                     " order by mySample.person, mySample.visibleName");
         if (sampleList!=null){
           Long currPersonId = null;
           StringBuffer xyz = new StringBuffer();
           Iterator sampleIter = sampleList.iterator();
           while (sampleIter.hasNext()) {
             Sample sampl = (Sample) sampleIter.next();
             Person pers = (Person) sampl.getPerson();
             if (currPersonId==null){
                 currPersonId = pers.getId();
             }
             else
             if ( !currPersonId.equals(pers.getId())){
                 if (xyz.length()>0) sampleBook.put(currPersonId, xyz.toString());
                 currPersonId = pers.getId();
                 xyz = new StringBuffer();
             }
             xyz.append("<option value='")
                .append(sampl.getId())
                .append("'>")
                .append(sampl.getVisibleName());
           }
           if (xyz.length()>0)sampleBook.put(currPersonId, xyz.toString());
        }
        }catch (Exception ex) {
            System.out.println("---getSample Prompter"+ex.getMessage());
        }
        return sampleBook;
    }

public String getObjectPrompter( Class cl, Long objId){
    StringBuffer xyz = new StringBuffer();
    List list = getAllObjects( cl);
    if (list != null){
      Iterator iter = list.iterator();
      while (iter.hasNext()) {
      Persistent obj = (Persistent) iter.next();
      if (obj.getId().equals(objId))
        xyz.append("<option selected value=\"");
               else
        xyz.append("<option value=\"");
      xyz.append(obj.getId())
         .append("\">")
         .append(obj.getVisibleName());
    }}
    return xyz.toString();
}

public String getSearchPrompter( Class cl, String fieldName){
    StringBuffer xyz = new StringBuffer();
    List list = getAllObjectsII( cl);
    if (list != null){
      xyz.append("<td><select name='");
      xyz.append(fieldName);
      xyz.append("' multiple size='");
      xyz.append(list.size());
      xyz.append("'>");
      Iterator iter = list.iterator();
      while (iter.hasNext()) {
          Object[] obj = (Object[])iter.next();
          Long id = (Long)obj[0];
          String visibleName = (String)obj[1];
//      Persistent obj = (Persistent) iter.next();
      xyz.append("<option");
      if (filterValues!=null && filterValues.containsKey(fieldName+id))
      xyz.append(" selected");
      xyz.append(" value='");
      xyz.append(id)
         .append("'>")
         .append(visibleName);
    }}
    xyz.append("</select></td>");
    return xyz.toString();
}

public String getSearchDatePrompter( String fieldName){
    StringBuffer xyz = new StringBuffer();
    Date aDate = null;
    Date bDate = null;
    if (filterValues!=null){
      aDate = (Date)filterValues.get(fieldName+"a");
      bDate = (Date)filterValues.get(fieldName+"b");
    }
    xyz.append("<td><table><tr><td class='dialh'>from(yyyy)</td>");
    xyz.append("<td><input type='text' name='");
    xyz.append(fieldName);
    xyz.append("ayear' maxlength='4' size='4' value='");
    if (aDate!=null) xyz.append( Util.getYear( aDate));
/*  pagaidaam tikai gadu
    xyz.append("'><input type='text' name='");
    xyz.append(fieldName);
    xyz.append("amonth' maxlength='2' size='2' value='");
    if (aDate!=null) xyz.append( getMonth( aDate));
    xyz.append("'><input type='text' name='");
    xyz.append(fieldName);
    xyz.append("aday' maxlength='2' size='2' value='");
    if (aDate!=null) xyz.append( getDay( aDate));
*/
    xyz.append("'></td></tr><tr><td class='dialh'>to(yyyy)</td>");
    xyz.append("<td><input type='text' name='");
    xyz.append(fieldName);
    xyz.append("byear' maxlength='4' size='4' value='");
    if (bDate!=null) xyz.append( Util.getYear( bDate));
    xyz.append("'></td></tr></table></td>");
    return xyz.toString();
}
//----------------------------------------------------------//
//---------- Administrator tables --------------------------//
//----------------------------------------------------------//
    private boolean addPersistent( Persistent myObj, String name, String comment
        ) throws Exception {
    if (currentUser == null || myObj == null) return false;
        myObj.setCreateInfo(currentUser);
        myObj.setVisibleName(name);
        myObj.setComment(comment);
        Transaction tx = null;
        try {
            tx = hibSess.beginTransaction();
            hibSess.save(myObj);
            tx.commit();
            return true;
        }
        catch (Exception e) {
            if (tx!=null) tx.rollback();
            throw e;
        }
        finally {
            hibSess.close(); //needs before forward
        }
    }

    private boolean updatePersistent(  Persistent myObj, String name, String comment
        ) throws Exception {
        if (currentUser == null || myObj == null) return false;
        myObj.setModifInfo(currentUser);
        myObj.setVisibleName( name);
        myObj.setComment(comment);
        Transaction tx = null;
        try {
            tx = hibSess.beginTransaction();
            hibSess.update( myObj);
            tx.commit();
            return true;
        }
        catch (Exception e) {
            if (tx!=null) tx.rollback();
            throw e;
        }
        finally {
            hibSess.close(); //needs before forward
        }
    }
//------------------------------------------------------//
//------------------------------------------------------//
    public Object getObjectById( Class cl, String sysId) {
        Object myObject = null;
        if (!sysId.equals("0"))
        try {
            List list = hibSess.
                        find("from " + cl.getName() +
                             " myObject where myObject.id = '" +
                             sysId + "'");
            if (list.size() > 0) myObject = list.get(0);
        } catch (Exception ex) {
            System.out.println("---getObjectById '"+cl.getName()+"':"+ex.getMessage());
        }
        return myObject;
    }

    public boolean addPersistent(Class cl,
        HttpServletRequest request) throws Exception {
        String visname = request.getParameter("visname");
        String comment = request.getParameter("comment");
        if (visname != null && !visname.trim().equals("")){
            Persistent tmpObj = (Persistent) cl.newInstance();
            return addPersistent(tmpObj, visname, comment);
        }
        return false;
    }

    public boolean updatePersistent(Class cl,
        HttpServletRequest request) throws Exception {
        String sysId = request.getParameter("sysId");
        String visname = request.getParameter("visname");
        String comment = request.getParameter("comment");
        if (visname != null && !visname.trim().equals("")){
            Persistent tmpObj = (Persistent) getObjectById(cl, sysId);
            return updatePersistent(tmpObj, visname, comment);
        }
        return false;
    }

    public boolean deletePersistent(Class cl,
        HttpServletRequest request) throws Exception {
        String sysId = request.getParameter("sysId");
        Object myObj = getObjectById(cl, sysId);
        if (currentUser == null || myObj == null) return false;
        Transaction tx = null;
        try {
            tx = hibSess.beginTransaction();
            hibSess.delete(myObj);
            tx.commit();
            return true;
        }
        catch (Exception e) {
            if (tx!=null) tx.rollback();
            throw e;
        }
        finally {
            hibSess.close(); //needs before forward
        }
    }
//---Users-------------------------------------------------
    public boolean addUser(String usDescr, String logName,
        String usRights, String usPassw, String partner, String comment) throws Exception {
        if (currentUser == null)return false;
        User tmpUser = new User();
        tmpUser.setCreateDate(new Date());
        tmpUser.setModifDate(new Date());
        tmpUser.setVisibleName(usDescr);
        tmpUser.setLoginName(logName);
        tmpUser.setRights(usRights);
        tmpUser.setPassword(usPassw);
        tmpUser.setPartner(
            (Partner)getObjectById(Partner.class, partner));
        tmpUser.setComment(comment);
        Transaction tx = null;
        try {
            tx = hibSess.beginTransaction();
            hibSess.save(tmpUser);
            tx.commit();
            return true;
        }
        catch (Exception e) {
            if (tx!=null) tx.rollback();
            throw e;
        }
        finally {
            hibSess.close(); //needs before forward
        }
    }

    public boolean updateUser(String usId, String usDescr, String logName,
       String usRights, String usPassw, String partner, String comment) throws Exception {
        if (currentUser == null)return false;
        User tmpUser = (User)getObjectById(User.class, usId);
        if (tmpUser != null) {
            tmpUser.setModifDate(new Date());
            tmpUser.setVisibleName(usDescr);
            tmpUser.setLoginName(logName);
            tmpUser.setRights(usRights);
            tmpUser.setPassword(usPassw);
            tmpUser.setPartner(
                    (Partner)getObjectById(Partner.class, partner));
            tmpUser.setComment(comment);
            Transaction tx = null;
            try {
                tx = hibSess.beginTransaction();
                hibSess.update(tmpUser);
                tx.commit();
                return true;
            }
            catch (Exception e) {
                if (tx!=null) tx.rollback();
                throw e;
            }
            finally {
                hibSess.close(); //needs before forward
            }
        }
        return false;
    }

//---RelationTypes--------------------------------------
    public RelationType getRelationType(String relt) {
        RelationType myRelt = null;
        try {
            List list = hibSess.find(
            "from RelationType myRelt where myRelt.visibleName='"+relt+"'");
            if (list.size() > 0) myRelt = (RelationType) list.get(0);
        } catch (Exception ex) {
            System.out.println("---getRelationType"+ex.getMessage());
        }
        return myRelt;
    }

    public boolean addRelationType(
            String visName, String rev_rel, String comment) throws Exception {
        RelationType tmpRelt = new RelationType();
        tmpRelt.setRev_relation(rev_rel);
        return addPersistent( tmpRelt, visName, comment);
    }

    public boolean updateRelationType(String reltId,
        String visName, String rev_rel, String comment) throws Exception {
        RelationType tmpRelt = (RelationType)
             getObjectById(RelationType.class, reltId);
        if (tmpRelt != null) {
            tmpRelt.setRev_relation(rev_rel);
            return updatePersistent( tmpRelt, visName, comment);
        }
        return false;
    }

    public boolean canDeleteRelationType( Persistent obj) {
        if (currentUser!=null && obj!=null)
        try {
            List list = ((RelationType)obj).getRelations();
            return (list.size()==0);
        } catch (Exception ex) {}
        return false;
    }
//---SampleSubTypes----------------------------------
    public boolean addSampleSubType(
            String visName, String samplType, String comment) throws Exception {
        SampleSubType tmpSamplt = new SampleSubType();
        SampleType stype = (SampleType)getObjectById(SampleType.class, samplType);
        tmpSamplt.setSampleType( stype);
        return addPersistent( tmpSamplt, visName, comment);
    }

    public boolean updateSampleSubType(String samplId,
          String visName, String samplType, String comment) throws Exception {
        SampleSubType tmpSamplt = (SampleSubType)
                      getObjectById(SampleSubType.class, samplId);
        if (tmpSamplt != null) {
            SampleType stype = (SampleType)getObjectById(SampleType.class, samplType);
            tmpSamplt.setSampleType( stype);
            return updatePersistent( tmpSamplt, visName, comment);
        }
        return false;
    }

    public boolean canDeleteSampleSubType( Persistent obj) {
        if (currentUser!=null && obj!=null)
        try {
            List list = ((SampleSubType)obj).getSamples();
            return (list.size()==0);
        } catch (Exception ex) {}
        return false;
    }
//---SampleTypes--------------------------------------
        public boolean addSampleType(
                String visName, String abbreviation, String comment) throws Exception {
            SampleType tmpSamplt = new SampleType();
            tmpSamplt.setAbbreviation(abbreviation);
            return addPersistent( tmpSamplt, visName, comment);
        }

        public boolean updateSampleType(String samplId,
              String visName, String abbreviation, String comment) throws Exception {
            SampleType tmpSamplt = (SampleType)getObjectById(SampleType.class, samplId);
            tmpSamplt.setAbbreviation(abbreviation);
            return updatePersistent( tmpSamplt, visName, comment);
        }

        public boolean canDeleteSampleType( Persistent obj) {
            if (currentUser!=null && obj!=null)
            try {
                List list = ((SampleType)obj).getSubTypes();
                return (list.size()==0);
            } catch (Exception ex) {}
            return false;
        }
//---MetaData------------------------------------------
    public boolean addMetaData( Class cl,
                     HttpServletRequest request) throws Exception {
        String visname = request.getParameter("visname");
        String shortname = request.getParameter("shortname");
        String longname = request.getParameter("longname");
        String colnum = request.getParameter("colnum");
        String sortable = request.getParameter("sortable");
        String editable = request.getParameter("editable");
        String colnumInr = request.getParameter("colnumInr");
        String showInr = request.getParameter("showInr");
        String sortInr = request.getParameter("sortInr");
        String filterInr = request.getParameter("filterInr");
        String comment = request.getParameter("comment");
        MetaData tmpObj = (MetaData) cl.newInstance();
        tmpObj.setShortName(shortname);
        tmpObj.setLongName(longname);
        tmpObj.setViewColumnNumber(Util.getInteger(colnum));
        tmpObj.setSortable( new Boolean(sortable));
        tmpObj.setEditable( new Boolean( editable));
        tmpObj.setColumnNumberInReports(Util.getInteger(colnumInr));
        tmpObj.setShowInReports( new Boolean(showInr));
        tmpObj.setSortInReports( new Boolean(sortInr));
        tmpObj.setFilterInReports( new Boolean(filterInr));
        return addPersistent( tmpObj, visname, comment);
    }

    public boolean updateMetaData(Class cl,
                    HttpServletRequest request) throws Exception {
        String sysId = request.getParameter("sysId");
        String visname = request.getParameter("visname");
        String shortname = request.getParameter("shortname");
        String longname = request.getParameter("longname");
        String colnum = request.getParameter("colnum");
        String sortable = request.getParameter("sortable");
        String editable = request.getParameter("editable");
        String colnumInr = request.getParameter("colnumInr");
        String showInr = request.getParameter("showInr");
        String sortInr = request.getParameter("sortInr");
        String filterInr = request.getParameter("filterInr");
        String comment = request.getParameter("comment");

        MetaData tmpObj = (MetaData)getObjectById( cl, sysId);
        tmpObj.setShortName(shortname);
        tmpObj.setLongName(longname);
        tmpObj.setViewColumnNumber(Util.getInteger( colnum));
        tmpObj.setSortable( new Boolean(sortable));
        tmpObj.setEditable( new Boolean(editable));
        tmpObj.setColumnNumberInReports(Util.getInteger(colnumInr));
        tmpObj.setShowInReports( new Boolean(showInr));
        tmpObj.setSortInReports( new Boolean(sortInr));
        tmpObj.setFilterInReports( new Boolean(filterInr));
        return updatePersistent( tmpObj, visname, comment);
    }

//---Persistent--------------------------------------
    public boolean canDeletePersistent( Persistent obj) {
        if (currentUser!=null && obj!=null)
        try {
            try{
                Method xyz = obj.getClass().getMethod("getAliquots", null);
                List list = (List) xyz.invoke(obj, null);
                if (list.size() != 0)return false;
            } catch ( NoSuchMethodException ex){
            }
            try{
                Method xyz = obj.getClass().getMethod("getSamples",null);
                List list = (List) xyz.invoke(obj, null);
                if (list.size() != 0)return false;
            } catch ( NoSuchMethodException ex){
            }
            try{
                Method xyz = obj.getClass().getMethod("getPersons",null);
                List list = (List) xyz.invoke(obj, null);
                if (list.size() != 0)return false;
            } catch ( NoSuchMethodException ex){
            }
            return true;
        } catch (Exception ex) {
        }
        return false;
    }

//----------------------------------------------------------//
//----------------- Person table & Relations ---------------//
//----------------------------------------------------------//
    public Relation getOppositeRelation(Long id1, Long id2) {
        Relation otherRel = null;
        try {
            List list = list = hibSess.find(
                    "from Relation myRel where myRel.person1 = '"
                    + id2 + "' and myRel.person2 = '" + id1 + "'");
            if (list.size() > 0){
                otherRel = (Relation) list.get(0);
                hibSess.evict(otherRel.getPerson1());
                hibSess.evict(otherRel.getPerson2());
            }
        } catch (Exception ex) {
            System.out.println("---getOppositeRelation:"+ex.getMessage());
        }
        return otherRel;
    }

    public boolean addRelation(Person relPerson1,
                Person relPerson2, String relt) throws Exception {
        RelationType relat1 = (RelationType)
          getObjectById(RelationType.class, relt);
        RelationType relat2 = getRelationType(relat1.getRev_relation());
        if (relat1 != null && relat2 != null) {
            Relation tmpRelation = new Relation();
            tmpRelation.setCreateInfo(currentUser);
            tmpRelation.setPerson1(relPerson1);
            tmpRelation.setPerson2(relPerson2);
            tmpRelation.setRelation(relat1);
            Relation otherRelation = new Relation();
            otherRelation.setCreateInfo(currentUser);
            otherRelation.setPerson1(relPerson2);
            otherRelation.setPerson2(relPerson1);
            otherRelation.setRelation(relat2);
            Transaction tx = null;
            try {
                tx = hibSess.beginTransaction();
                hibSess.save(tmpRelation);
                hibSess.save(otherRelation);
                tx.commit();
                return true;
            }
            catch (Exception e) {
                if (tx!=null) tx.rollback();
                throw e;
            }
        }
        return true;
    }

    public boolean updateRelation(String oldRelId,
        Person relPerson1, Person relPerson2, String relt) throws Exception {
        Relation tmpRelation = (Relation)
          getObjectById(Relation.class, oldRelId);
        if (tmpRelation != null) {
            Long p1 = tmpRelation.getPerson1().getId();
            Long p2 = tmpRelation.getPerson2().getId();
            if (!p1.equals(relPerson1.getId()) ||
                !p2.equals(relPerson2.getId()) ||
                !tmpRelation.getRelation().getId().toString().equals(relt)) {
                Relation otherRelation = getOppositeRelation( p1, p2);
                RelationType relat1 = (RelationType)
                  getObjectById(RelationType.class, relt);
                RelationType relat2 = getRelationType(relat1.getRev_relation());
                if (relat1 != null && relat2 != null) {
                    tmpRelation.setModifInfo(currentUser);
                    tmpRelation.setPerson1(relPerson1);
                    tmpRelation.setPerson2(relPerson2);
                    tmpRelation.setRelation(relat1);

                    otherRelation.setModifInfo(currentUser);
                    otherRelation.setPerson1(relPerson2);
                    otherRelation.setPerson2(relPerson1);
                    otherRelation.setRelation(relat2);
                    Transaction tx = null;
                    try {
                        tx = hibSess.beginTransaction();
                        hibSess.update(otherRelation);
                        hibSess.update(tmpRelation);
                        tx.commit();
                        return true;
                    }
                    catch (Exception e) {
                        if (tx!=null) tx.rollback();
                        throw e;
                    }
                }
            }
            return true;
        }
       return false;
    }

    public boolean deleteRelation(String oldRelId) throws Exception {
        Relation tmpRelation = (Relation)
          getObjectById(Relation.class, oldRelId);
        if (tmpRelation != null) {
          Long p1 = tmpRelation.getPerson1().getId();
          Long p2 = tmpRelation.getPerson2().getId();
          Relation otherRelation = getOppositeRelation(p1, p2);
          Transaction tx = null;
          try {
              tx = hibSess.beginTransaction();
              hibSess.delete(tmpRelation);
              hibSess.delete(otherRelation);
              tx.commit();
              return true;
          }
          catch (Exception e) {
              if (tx!=null) tx.rollback();
              throw e;
          }
      }
      return true;
    }
//---Person-------------------------------------------
//---Person-------------------------------------------
    public int checkPersonId(String genId) {
        setInvalidField( "genId");
        if (genId==null||genId.trim().equals("")) return 2;
        try {
            if (personIdCheck){
                int l = genId.length();
                if (l < 6)return 2;
                int s = 0;
                for (int i = 0; i < l - 2; i++)
                    s += (genId.charAt(i) - Character.MIN_VALUE) * (i + 1);
                s %= 10;
                s += '0';
                if (s != genId.charAt(l - 1))return 2;
            }
            List list = hibSess.
              find("from Person myPerson where myPerson.visibleName = '"
                   + genId + "'");
            if (list.size() > 0) return 3;
            clearInvalidField();
        } catch (Exception ex) {
            return 1;
        }
        return 0;
    }

    public int addPerson(
        String genId, Date age, String status,
        String sex, String ethnicity, String location,
        String ethnMemo, String diabMemo,
        String whr11value,String whr12value,String whr1year,
        String whr21value,String whr22value,String whr2year,
        String bmi11value,String bmi12value,String bmi1year,
        String bmi21value,String bmi22value,String bmi2year,
        List relList, String comment) throws Exception {
        int rezult = 0;
        if (currentUser == null)return 1;
        rezult = checkPersonId( genId);
        Iterator iter = relList.iterator();
        while (iter.hasNext()) {
            RelationObject rlObj = (RelationObject) iter.next();
            String rel = rlObj.getPersonId();
            if (rel != null && !rel.trim().equals("0")) {
                Person relPerson = (Person)
                  getObjectById(Person.class, rel);
                if (relPerson == null) rezult = 4;
            }
        }
        if (rezult==0) rezult=
            checkValueAndYear( whr11value, whr12value, whr1year,
                               "whr11value", "whr12value", "whr1year");
        if (rezult==0) rezult=
            checkValueAndYear( whr21value, whr22value, whr2year,
                               "whr21value", "whr22value", "whr2year");
        if (rezult==0) rezult=
            checkValueAndYear( bmi11value, bmi12value, bmi1year,
                               "bmi11value", "bmi12value", "bmi1year");
        if (rezult==0) rezult=
            checkValueAndYear( bmi21value, bmi22value, bmi2year,
                               "bmi21value", "bmi22value", "bmi2year");
        if (rezult==0){
            Person tmpPerson = new Person();
            tmpPerson.setCreateInfo(currentUser);
            tmpPerson.setComment(comment);
            tmpPerson.setVisibleName(genId);
            tmpPerson.setAge( age);
            Sex mySex = (Sex)getObjectById(Sex.class, sex);
            tmpPerson.setSex(mySex);
            Ethnicity myEth = (Ethnicity)
                      getObjectById(Ethnicity.class, ethnicity);
            tmpPerson.setEthnicity(myEth);
            tmpPerson.setEthnicityMemo( ethnMemo);
            PersonSource myLoc = (PersonSource)
                      getObjectById(PersonSource.class, location);
            tmpPerson.setPersonSource(myLoc);
            DiseaseStatus myStatus = (DiseaseStatus)
                      getObjectById(DiseaseStatus.class, status);
            tmpPerson.setDiseaseStatus(myStatus);
            tmpPerson.setDiseaseMemo( diabMemo);
            tmpPerson.setBMI1( Util.getNumber(bmi11value, bmi12value));
            tmpPerson.setYearOfBMI1( getDate(bmi1year));
            tmpPerson.setBMI2( Util.getNumber(bmi21value, bmi22value));
            tmpPerson.setYearOfBMI2( getDate(bmi2year));
            tmpPerson.setWHR1( Util.getNumber(whr11value, whr12value));
            tmpPerson.setYearOfWHR1( getDate(whr1year));
            tmpPerson.setWHR2( Util.getNumber(whr21value, whr22value));
            tmpPerson.setYearOfWHR2( getDate(whr2year));
            Transaction tx = null;
            try {
                tx = hibSess.beginTransaction();
                hibSess.save(tmpPerson);
                tx.commit();
                currentPerson = tmpPerson;
                currentSample = null;
                iter = relList.iterator();
                while (iter.hasNext()) {
                    RelationObject rlObj = (RelationObject) iter.next();
                    String rel = rlObj.getPersonId();
                    if (rel != null && !rel.trim().equals("0")) {
                      Person relPerson = (Person)
                                  getObjectById(Person.class, rel);
                      addRelation(tmpPerson, relPerson, rlObj.getRelTypeId());
                    }
                }
            }
            catch (Exception e) {
                if (tx!=null) tx.rollback();
                throw e;
            }
            finally {
                hibSess.close(); //needs before forward
            }
        }
        return rezult;
    }

    public int updatePerson( String selfId,
       String genId, Date age, String status,
       String sex, String ethnicity, String location,
       String ethnMemo, String diabMemo,
       String whr11value,String whr12value,String whr1year,
       String whr21value,String whr22value,String whr2year,
       String bmi11value,String bmi12value,String bmi1year,
       String bmi21value,String bmi22value,String bmi2year,
       List relList, String comment) throws Exception {
        int rezult = 0;
        if (currentUser == null) return 1;
        Person tmpPerson = getCurrentPerson();
        if (tmpPerson == null) return 1;
        if (!selfId.equals(tmpPerson.getId().toString())) return 1;
        if (!tmpPerson.getVisibleName().equals(genId))
            rezult = checkPersonId(genId);
        if (rezult==0){
            Iterator iter = relList.iterator();
            while (iter.hasNext()) {
                RelationObject rlObj = (RelationObject) iter.next();
                String rel = rlObj.getPersonId();
                if (rel != null && !rel.trim().equals("0")) {
                    if (tmpPerson.getId().toString().equals(rel) ||
                        getObjectById(Person.class,rel)==null) rezult = 4;
                }
            }
        }
        if (rezult==0) rezult=
            checkValueAndYear( whr11value, whr12value, whr1year,
                               "whr11value", "whr12value", "whr1year");
        if (rezult==0) rezult=
            checkValueAndYear( whr21value, whr22value, whr2year,
                               "whr21value", "whr22value", "whr2year");
        if (rezult==0) rezult=
            checkValueAndYear( bmi11value, bmi12value, bmi1year,
                               "bmi11value", "bmi12value", "bmi1year");
        if (rezult==0) rezult=
            checkValueAndYear( bmi21value, bmi22value, bmi2year,
                               "bmi21value", "bmi22value", "bmi2year");
        if (rezult==0){
            tmpPerson.setModifInfo(currentUser);
            tmpPerson.setComment(comment);
            tmpPerson.setVisibleName(genId);
            tmpPerson.setAge( age);
            Sex mySex = (Sex)getObjectById(Sex.class, sex);
            if (mySex != null) tmpPerson.setSex(mySex);
            Ethnicity myEth = (Ethnicity)
                      getObjectById(Ethnicity.class, ethnicity);
            if (myEth != null) tmpPerson.setEthnicity(myEth);
            tmpPerson.setEthnicityMemo( ethnMemo);
            PersonSource myLoc = (PersonSource)
                      getObjectById(PersonSource.class, location);
            if (myLoc != null) tmpPerson.setPersonSource(myLoc);
            DiseaseStatus myStatus = (DiseaseStatus)
                      getObjectById(DiseaseStatus.class, status);
            if (myStatus != null) tmpPerson.setDiseaseStatus(myStatus);
            tmpPerson.setDiseaseMemo( diabMemo);
            tmpPerson.setBMI1( Util.getNumber(bmi11value, bmi12value));
            tmpPerson.setYearOfBMI1( getDate(bmi1year));
            tmpPerson.setBMI2( Util.getNumber(bmi21value, bmi22value));
            tmpPerson.setYearOfBMI2( getDate(bmi2year));
            tmpPerson.setWHR1( Util.getNumber(whr11value, whr12value));
            tmpPerson.setYearOfWHR1( getDate(whr1year));
            tmpPerson.setWHR2( Util.getNumber(whr21value, whr22value));
            tmpPerson.setYearOfWHR2( getDate(whr2year));
            Transaction tx = null;
            try {
                tx = hibSess.beginTransaction();
                hibSess.update(tmpPerson);
                tx.commit();
                Iterator iter = relList.iterator();
                while (iter.hasNext()) {
                    RelationObject rlObj = (RelationObject) iter.next();
                    String rel = rlObj.getPersonId();
                    String oldRel = rlObj.getOldRelId();
                    String relType = rlObj.getRelTypeId();
                    if (rel != null && !rel.trim().equals("0")) {
                      Person relPerson = (Person)
                                    getObjectById(Person.class, rel);
                      if (oldRel.equals("0"))
                          addRelation(tmpPerson, relPerson, relType);
                      else
                          updateRelation(oldRel, tmpPerson, relPerson, relType);
                    }
                    else
                    if (!oldRel.equals("0"))
                      deleteRelation(oldRel);
                }
            }
            catch (Exception e) {
                if (tx!=null) tx.rollback();
                throw e;
            }
            finally {
                hibSess.close(); //needs before forward
            }
        }
      return rezult;
    }
/*
    public boolean canDeletePerson( String persId) {
        try {
            List list = hibSess.
                find("from Sample mySample where mySample.person = '"
                     + persId + "'");
            return list.size()==0;
        } catch (Exception ex) {}
        return false;
    }
*/
    public int deletePerson( String selfId) throws Exception {
        if (currentUser == null) return 1;
        Person tmpPerson = getCurrentPerson();
        if (tmpPerson == null) return 1;
        if (!selfId.equals(tmpPerson.getId().toString())) return 1;
        List relList = tmpPerson.getRelations1();
                    //getRelationsByPerson( tmpPerson);
        Iterator iter = relList.iterator();
        while (iter.hasNext()) {
          Relation relation = (Relation) iter.next();
          String relId = relation.getId().toString();
          deleteRelation( relId);
        }
        Transaction tx = null;
        try {
            tx = hibSess.beginTransaction();
            hibSess.delete(tmpPerson);
            tx.commit();
        }
        catch (Exception e) {
            if (tx!=null) tx.rollback();
            throw e;
        }
        finally {
            currentAliquot = null;
            currentSample = null;
            currentPerson = null;
            hibSess.close(); //needs before forward
        }
        return 0;
    }
//----------------------------------------------------------//
//----------------- Sample table ---------------------------//
//----------------------------------------------------------//
  public int checkSampleId(String genId) {
      setInvalidField( "genId");
      if (genId==null||genId.trim().equals("")) return 2;
      try {
          List list = hibSess.
            find("from Sample mySample where mySample.visibleName = '"
                 + genId + "' and mySample.person = '"
                 + currentPerson.getId().toString() + "'");
          if (list.size() > 0) return 3;
          clearInvalidField();
      } catch (Exception ex) {
          return 1;
      }
      return 0;
  }

  public int addSample(
      String genId, String subtype, Date cdate, String location, String typeMemo,
      String procMetaData1, String procMetaData2, String procMetaData3,
      String stCondition, String trCondition, String recState,
      String comment) throws Exception {
      int rezult = 0;
      if (currentUser == null)return 1;
      Person myPers = getCurrentPerson();
      if (myPers == null)return 1;
      rezult = checkSampleId( genId);
      if (rezult==0){
          Sample tmpSample = new Sample();
          tmpSample.setCreateInfo(currentUser);
          tmpSample.setComment(comment);
          tmpSample.setVisibleName(genId);
          SampleSubType mySamplt = (SampleSubType)
                      getObjectById(SampleSubType.class, subtype);
          if (mySamplt != null) tmpSample.setSubType(mySamplt);
          tmpSample.setTypeMemo( typeMemo);
          tmpSample.setCollectionDate(cdate);
          tmpSample.setPerson(myPers);
          SampleLocation myLoc = (SampleLocation)
                      getObjectById(SampleLocation.class, location);
          if (myLoc != null) tmpSample.setCurrentLocation(myLoc);
          ProcessingProtocol myProt = (ProcessingProtocol)
                      getObjectById(ProcessingProtocol.class, procMetaData1);
          if (myProt != null) tmpSample.setProcessingMetaData1(myProt);
          StorageCondition myStCond = (StorageCondition)
                      getObjectById(StorageCondition.class, stCondition);
          if (myStCond != null) tmpSample.setStorageCondition(myStCond);
          TransportCondition myTrCond = (TransportCondition)
                      getObjectById(TransportCondition.class, trCondition);
          if (myTrCond != null) tmpSample.setTransportCondition(myTrCond);
          ReceptionState myState = (ReceptionState)
                      getObjectById(ReceptionState.class, recState);
          if (myState != null) tmpSample.setReceptionState(myState);
          tmpSample.setPlannedUser( null);
          tmpSample.setProcessingMetaData2(procMetaData2);
          tmpSample.setProcessingMetaData3(procMetaData3);
          Transaction tx = null;
          try {
              tx = hibSess.beginTransaction();
              hibSess.save(tmpSample);
              tx.commit();
              currentSample = tmpSample;
          }
          catch (Exception e) {
              if (tx!=null) tx.rollback();
              throw e;
          }
          finally {
              hibSess.close(); //needs before forward
          }
      }
      return rezult;
  }

  public int updateSample( String selfId,
      String genId, String subtype, Date cdate,String location, String typeMemo,
      String procMetaData1, String procMetaData2, String procMetaData3,
      String stCondition, String trCondition, String recState,
      String comment) throws Exception {
      int rezult = 0;
      if (currentUser == null)return 1;
      Sample tmpSample = getCurrentSample();
      if (tmpSample == null)return 1;
      if (!selfId.equals(tmpSample.getId().toString())) return 1;
      if (!tmpSample.getVisibleName().equals(genId))
        rezult = checkSampleId( genId);
      if (rezult==0){
          tmpSample.setModifInfo(currentUser);
          tmpSample.setComment(comment);
          tmpSample.setVisibleName(genId);
          SampleSubType mySamplt = (SampleSubType)
                      getObjectById(SampleSubType.class, subtype);
          if (mySamplt != null) tmpSample.setSubType(mySamplt);
          tmpSample.setTypeMemo( typeMemo);
          tmpSample.setCollectionDate( cdate);
          SampleLocation myLoc = (SampleLocation)
                      getObjectById(SampleLocation.class, location);
          if (myLoc != null) tmpSample.setCurrentLocation(myLoc);
          ProcessingProtocol myProt = (ProcessingProtocol)
                      getObjectById(ProcessingProtocol.class, procMetaData1);
          if (myProt != null) tmpSample.setProcessingMetaData1(myProt);
          StorageCondition myStCond = (StorageCondition)
                      getObjectById(StorageCondition.class, stCondition);
          if (myStCond != null) tmpSample.setStorageCondition(myStCond);
          TransportCondition myTrCond = (TransportCondition)
                      getObjectById(TransportCondition.class, trCondition);
          if (myTrCond != null) tmpSample.setTransportCondition(myTrCond);
          ReceptionState myState = (ReceptionState)
                      getObjectById(ReceptionState.class, recState);
          tmpSample.setPlannedUser( null);
          tmpSample.setProcessingMetaData2(procMetaData2);
          tmpSample.setProcessingMetaData3(procMetaData3);
          Transaction tx = null;
          try {
              tx = hibSess.beginTransaction();
              hibSess.update(tmpSample);
              tx.commit();
          }
          catch (Exception e) {
              if (tx!=null) tx.rollback();
              throw e;
          }
          finally {
              hibSess.close(); //needs before forward
          }
      }
      return rezult;
  }
/*
  public boolean canDeleteSample( String sampleId) {
      try {
          List list = hibSess.
              find("from Aliquot myAliquot where myAliquot.sample = '"
                   + sampleId + "'");
          return list.size()==0;
      } catch (Exception ex) {}
      return false;
  }
*/
  public int deleteSample( String selfId) throws Exception {
      if (currentUser == null) return 1;
      Sample tmpSample = getCurrentSample();
      if (tmpSample == null) return 1;
      if (!selfId.equals(tmpSample.getId().toString())) return 1;
      Transaction tx = null;
      try {
          tx = hibSess.beginTransaction();
          hibSess.delete(tmpSample);
          tx.commit();
      }
      catch (Exception e) {
          if (tx!=null) tx.rollback();
          throw e;
      }
      finally {
          hibSess.close(); //needs before forward
          currentAliquot = null;
          currentSample = null;
      }
      return 0;
  }
//----------------------------------------------------------//
//----------------- Aliquot table ---------------------------//
//----------------------------------------------------------//
  public int checkAliquotId(String genId) {
      setInvalidField( "genId");
      if (genId==null||genId.trim().equals(""))return 2;
      try {
          List list = hibSess.
            find("from Aliquot myAliquot where myAliquot.visibleName = '"
                 + genId + "' and myAliquot.sample = '"
                 + currentSample.getId().toString() + "'");
          if (list.size() > 0) return 3;
          clearInvalidField();
      } catch (Exception ex) {
          return 1;
      }
      return 0;
  }

  public int addAliquot(
      String genId, Date cdate, Date sdate,
      String volume, String concentration, String status,
      String processing, String stCondition, String location,
      String plannedUsage, String fitForUse,
      String volumeUnit, String concentrationUnit,
      String trCondition, String recState,
      String qualFileName, String comment) throws Exception {
      int rezult = 0;
      if (currentUser == null)return 1;
      Sample mySampl = getCurrentSample();
      if (mySampl == null)return 1;
      rezult = checkAliquotId( genId);
      if (rezult==0) rezult =
          checkValue( volume, "volume");
      if (rezult==0) rezult =
          checkValue( concentration, "concentration");
      if (rezult==0){
          Aliquot tmpAliquot = new Aliquot();
          tmpAliquot.setCreateInfo(currentUser);
          tmpAliquot.setComment(comment);
          tmpAliquot.setVisibleName(genId);
          tmpAliquot.setCreationDate( cdate);
          tmpAliquot.setShipmentDate( sdate);
          tmpAliquot.setSample(mySampl);
          tmpAliquot.setVolume( Util.getNumber(volume));
          tmpAliquot.setConcentration( Util.getNumber(concentration));
          tmpAliquot.setStatus(status);
          tmpAliquot.setQualityFileName( qualFileName);
          ProcessingOption myProcOpt = (ProcessingOption)
                      getObjectById(ProcessingOption.class, processing);
          if (myProcOpt != null) tmpAliquot.setProcessingOption( myProcOpt);
          StorageCondition myStCond = (StorageCondition)
                      getObjectById(StorageCondition.class, stCondition);
          if (myStCond != null) tmpAliquot.setStorageCondition(myStCond);
          AliquotLocation myLoc = (AliquotLocation)
                      getObjectById(AliquotLocation.class, location);
          if (myLoc != null) tmpAliquot.setStorageLocation(myLoc);
          tmpAliquot.setPlannedUser(
           (Partner)getObjectById(Partner.class, plannedUsage));
          tmpAliquot.setVolumeUnit(
           (AliquotVolumeUnit)getObjectById(AliquotVolumeUnit.class, volumeUnit));
          tmpAliquot.setConcentrationUnit(
           (AliquotConcentrationUnit)getObjectById(AliquotConcentrationUnit.class, concentrationUnit));
          AliquotFitness myFit = (AliquotFitness)
                      getObjectById(AliquotFitness.class, fitForUse);
          if (myFit != null) tmpAliquot.setFitForUse(myFit);
          TransportCondition myTrCond = (TransportCondition)
                      getObjectById(TransportCondition.class, trCondition);
          if (myTrCond != null) tmpAliquot.setTransportCondition(myTrCond);
          ReceptionState myState = (ReceptionState)
                      getObjectById(ReceptionState.class, recState);
          if (myState != null) tmpAliquot.setReceptionState(myState);
          Transaction tx = null;
          try {
              tx = hibSess.beginTransaction();
              hibSess.save(tmpAliquot);
              tx.commit();
              if (!qualFileName.equals(""))
                  renameTempFile(tmpAliquot.getQualityName());
              currentAliquot = tmpAliquot;
          }
          catch (Exception e) {
              if (tx!=null) tx.rollback();
              throw e;
          }
          finally {
              hibSess.close(); //needs before forward
              deleteTempFile();
          }
      }
      return rezult;
  }

  public int updateAliquot( String selfId,
      String genId, Date cdate, Date sdate,
      String volume, String concentration, String status,
      String processing, String stCondition, String location,
      String plannedUsage, String fitForUse,
      String volumeUnit, String concentrationUnit,
      String trCondition, String recState,
      String qualFileName, String comment) throws Exception {
      int rezult = 0;
      if (currentUser == null)return 1;
      Aliquot tmpAliquot = getCurrentAliquot();
      if (tmpAliquot == null)return 1;
      if (!selfId.equals(tmpAliquot.getId().toString())) return 1;
      if (!tmpAliquot.getVisibleName().equals(genId))
          rezult = checkAliquotId(genId);
      if (rezult==0) rezult =
          checkValue( volume, "volume");
      if (rezult==0) rezult =
          checkValue( concentration, "concentration");
      if (rezult==0){
          tmpAliquot.setModifInfo( currentUser);
          tmpAliquot.setComment(comment);
          tmpAliquot.setVisibleName(genId);
          tmpAliquot.setCreationDate( cdate);
          tmpAliquot.setShipmentDate( sdate);
          tmpAliquot.setVolume( Util.getNumber(volume));
          tmpAliquot.setConcentration( Util.getNumber(concentration));
          tmpAliquot.setStatus(status);
          String oldQualFileName = tmpAliquot.getQualityFileName();
          tmpAliquot.setQualityFileName( qualFileName);
          ProcessingOption myProcOpt = (ProcessingOption)
                      getObjectById(ProcessingOption.class, processing);
          if (myProcOpt != null) tmpAliquot.setProcessingOption( myProcOpt);
          StorageCondition myStCond = (StorageCondition)
                      getObjectById(StorageCondition.class, stCondition);
          if (myStCond != null) tmpAliquot.setStorageCondition(myStCond);
          AliquotLocation myLoc = (AliquotLocation)
                      getObjectById(AliquotLocation.class, location);
          if (myLoc != null) tmpAliquot.setStorageLocation(myLoc);
          tmpAliquot.setPlannedUser(
           (Partner)getObjectById(Partner.class, plannedUsage));
          tmpAliquot.setVolumeUnit(
           (AliquotVolumeUnit)getObjectById(AliquotVolumeUnit.class, volumeUnit));
          tmpAliquot.setConcentrationUnit(
           (AliquotConcentrationUnit)getObjectById(AliquotConcentrationUnit.class, concentrationUnit));
          AliquotFitness myFit = (AliquotFitness)
                      getObjectById(AliquotFitness.class, fitForUse);
          if (myFit != null) tmpAliquot.setFitForUse(myFit);
          TransportCondition myTrCond = (TransportCondition)
                      getObjectById(TransportCondition.class, trCondition);
          if (myTrCond != null) tmpAliquot.setTransportCondition(myTrCond);
          ReceptionState myState = (ReceptionState)
                      getObjectById(ReceptionState.class, recState);
          if (myState != null) tmpAliquot.setReceptionState(myState);
          Transaction tx = null;
          try {
              tx = hibSess.beginTransaction();
              hibSess.update(tmpAliquot);
              tx.commit();
              if (!qualFileName.equals(""))
                renameTempFile(tmpAliquot.getQualityName());
              else
              if (!oldQualFileName.equals(""))
                deletePermFile(tmpAliquot.getQualityName());
          }
          catch (Exception e) {
              if (tx!=null) tx.rollback();
              throw e;
          }
          finally {
              hibSess.close(); //needs before forward
              deleteTempFile();
          }
      }
      return rezult;
  }

  public boolean[] compareBatchAliquots(){
      Date sdate, sdate1; int i;
      String status, status1;
      if (currentUser == null || batchArray == null)return null;
      Aliquot firstAliquot = (Aliquot)
                getObjectById(Aliquot.class, batchArray[0]);
      Long processing = firstAliquot.getProcessingOption().getId();
      Long stCondition = firstAliquot.getStorageCondition().getId();
      Long location = firstAliquot.getStorageLocation().getId();
      Long plannedUser = firstAliquot.getPlannedUser().getId();
      Long fitForUse = firstAliquot.getFitForUse().getId();
      Long trCondition = firstAliquot.getTransportCondition().getId();
      Long recState = firstAliquot.getReceptionState().getId();
      sdate = firstAliquot.getShipmentDate();
      status = firstAliquot.getStatus();
      boolean[] batchBools = new boolean[15];
      for ( i = 0; i < 2; i++) batchBools[i]=false;
      for ( i = 2; i < 11; i++) batchBools[i]=true;
      for ( i = 11; i < batchBools.length; i++) batchBools[i]=false;
      for ( i = 1; i < batchArray.length; i++) {
          Aliquot tmpAliquot = (Aliquot)
                    getObjectById(Aliquot.class, batchArray[i]);
          if (tmpAliquot == null) continue;
          status1 = tmpAliquot.getStatus();
          if (status == null) {
              if (status1 != null) batchBools[10] = false;
          } else
          if (!status.equals(status1)) batchBools[10] = false;
          sdate1 = tmpAliquot.getShipmentDate();
          if (sdate == null) {
              if (sdate1 != null) batchBools[9] = false;
          } else
          if (!sdate.equals(sdate1)) batchBools[9] = false;
          if (!recState.equals(tmpAliquot.getReceptionState().getId()))
              batchBools[8] = false;
          if (!trCondition.equals(tmpAliquot.getTransportCondition().getId()))
              batchBools[7] = false;
          if (!stCondition.equals(tmpAliquot.getStorageCondition().getId()))
              batchBools[6] = false;
          if (!processing.equals(tmpAliquot.getProcessingOption().getId()))
              batchBools[5] = false;
          if (!fitForUse.equals(tmpAliquot.getFitForUse().getId()))
              batchBools[4] = false;
          if (!plannedUser.equals(tmpAliquot.getPlannedUser().getId()))
              batchBools[3] = false;
          if (!location.equals(tmpAliquot.getStorageLocation().getId()))
              batchBools[2] = false;
      }
      return batchBools;
  }

  public int updateBatchAliquots(
      Date sdate, String status,
      String processing, String stCondition, String location,
      String plannedUsage, String fitForUse,
      String trCondition, String recState) throws Exception {
      int rezult = 0;
      if (currentUser == null || batchArray == null)return 1;
      try{
          for (int i = 0; i < batchArray.length; i++) {
              Aliquot tmpAliquot = (Aliquot)
                        getObjectById(Aliquot.class, batchArray[i]);
              if (tmpAliquot == null)return 1;
              tmpAliquot.setModifInfo(currentUser);
              if (sdate != null) tmpAliquot.setShipmentDate(sdate);
              if (status != null) tmpAliquot.setStatus(status);
              if (processing != null) {
                  ProcessingOption myProcOpt = (ProcessingOption)
                            getObjectById(Aliquot.class, processing);
                  if (myProcOpt != null) tmpAliquot.setProcessingOption(
                          myProcOpt);
              }
              if (stCondition != null) {
                  StorageCondition myStCond = (StorageCondition)
                            getObjectById(Aliquot.class, stCondition);
                  if (myStCond != null) tmpAliquot.setStorageCondition(myStCond);
              }
              if (location != null) {
                  AliquotLocation myLoc = (AliquotLocation)
                            getObjectById(AliquotLocation.class, location);
                  if (myLoc != null) tmpAliquot.setStorageLocation(myLoc);
              }
              if (plannedUsage != null) {
                  tmpAliquot.setPlannedUser(
                          (Partner)getObjectById(Partner.class, plannedUsage));
              }
              if (fitForUse != null) {
                  AliquotFitness myFit = (AliquotFitness)
                            getObjectById(AliquotFitness.class, fitForUse);
                  if (myFit != null) tmpAliquot.setFitForUse(myFit);
              }
              if (trCondition != null) {
                  TransportCondition myTrCond = (TransportCondition)
                            getObjectById(TransportCondition.class, trCondition);
                  if (myTrCond != null) tmpAliquot.setTransportCondition(
                          myTrCond);
              }
              if (recState != null) {
                  ReceptionState myState = (ReceptionState)
                            getObjectById(ReceptionState.class, recState);
                  if (myState != null) tmpAliquot.setReceptionState(myState);
              }
              Transaction tx = null;
              try {
                  tx = hibSess.beginTransaction();
                  hibSess.update(tmpAliquot);
                  tx.commit();
              } catch (Exception e) {
                  if (tx != null) tx.rollback();
                  throw e;
              }
          }
     }  catch (Exception e) {
              throw e;
          }
          finally {
              hibSess.close(); //needs before forward
          }
      return rezult;
  }

  public int deleteAliquot(String selfId) throws Exception {
      if (currentUser == null) return 1;
      Aliquot tmpAliquot = getCurrentAliquot();
      if (tmpAliquot == null) return 1;
      if (!selfId.equals(tmpAliquot.getId().toString())) return 1;
      Transaction tx = null;
      try {
          tx = hibSess.beginTransaction();
          deletePermFile(tmpAliquot.getQualityName());
          hibSess.delete(tmpAliquot);
          tx.commit();
      }
      catch (Exception e) {
          if (tx!=null) tx.rollback();
          throw e;
      }
      finally {
          hibSess.close(); //needs before forward
          deleteTempFile();
          currentAliquot = null;
      }
      return 0;
  }
//----------------------------------------------------------//
//----------------------------------------------------------//
  public void setCurrentAliquot(String aliquotId){
      if (aliquotId==null || aliquotId.equals("0"))
          currentAliquot = null;
      else {
          currentAliquot = (Aliquot)
                    getObjectById(Aliquot.class, aliquotId);
          if (currentAliquot != null) currentSample = currentAliquot.getSample();
          if (currentSample != null) currentPerson = currentSample.getPerson();
          if (currentPerson != null)
              currentPersonSourceId = currentPerson.getPersonSource().getId();
      }
  }

  public void setCurrentSample(String sampleId){
      currentAliquot = null;
      if (sampleId==null || sampleId.equals("0"))
          currentSample = null;
      else {
          currentSample = (Sample)
                    getObjectById(Sample.class, sampleId);
          if (currentSample != null) currentPerson = currentSample.getPerson();
          if (currentPerson != null)
              currentPersonSourceId = currentPerson.getPersonSource().getId();
      }
  }

  public void setCurrentPerson(String personId){
      currentSample = null;
      currentAliquot = null;
      if (personId==null || personId.equals("0"))
          currentPerson = null;
      else {
          currentPerson = (Person)
                    getObjectById(Person.class, personId);
          if (currentPerson != null)
              currentPersonSourceId = currentPerson.getPersonSource().getId();
      }
  }

  public void setCurrentPersonSource(String sourceId){
    currentPerson = null;
    currentSample = null;
    currentAliquot = null;
    if (sourceId==null || sourceId.equals("0"))
        currentPersonSourceId = null;
    else
        currentPersonSourceId = new Long(sourceId);
  }

  public Long getCurrentPersonSourceId(){
    return currentPersonSourceId;
  }

  public Person getCurrentPersonII(){
    if (currentPerson!=null)
        currentPerson = (Person)
                  getObjectById(Person.class, currentPerson.getId().toString());
    return currentPerson;
  }

  public Sample getCurrentSampleII(){
    if (currentSample!=null)
        currentSample = (Sample)
                  getObjectById(Sample.class, currentSample.getId().toString());
    return currentSample;
  }

  public Person getCurrentPerson(){
      return currentPerson;
  }

  public Sample getCurrentSample(){
      return currentSample;
  }

  public Aliquot getCurrentAliquot(){
      return currentAliquot;
  }

  public boolean resetCurrents(){
     currentAliquot = null;
     currentSample = null;
     currentPerson = null;
     currentPersonSourceId = null;
     currentUser = null;
     return true;
  }
//----------------------------------------------------------//
//----------------------------------------------------------//
  private int checkValue( String value, String valueName){
      int result = 0;
      try {
          if (!value.trim().equals("")){
              result = 7; setInvalidField( valueName);
              double xx = Double.parseDouble(value);
              result = 0; clearInvalidField();
          }
      } catch (Exception ex) {
      }
      return result;
  }

  private int checkValueAndYear( String value1, String value2, String year,
             String valueName1, String valueName2, String yearName){
      int result = 0;
      try {
        if (!year.trim().equals("")||
          !value1.trim().equals("")||!value2.trim().equals("")){
          result = 7;
          setInvalidField(valueName1);
          if (!value1.trim().equals("") || !value2.trim().equals("")) {
              String v = (value1.trim().equals("")) ? "0" : value1;
              int vv = Integer.parseInt(v);
              setInvalidField(valueName2);
              v = (value2.trim().equals("")) ? "0" : value2;
              vv = Integer.parseInt(v);
              result = 5;
              setInvalidField(yearName);
              vv = Integer.parseInt(year);
              if (vv > 1900 && vv < 2100) {
                  result = 0;
                  clearInvalidField();
              }
          }
        }
      } catch (Exception ex) {
      }
      return result;
  }

  public Date getDate( String year){
      Date myDate = null;
      if (!year.trim().equals(""))
      try {
          int yy = Integer.parseInt(year);
          int mm = 1;
          int dd = 1;
          if (yy>1900&&yy<2100){
              Calendar myCal = Calendar.getInstance();
              myCal.set(yy, mm - 1, dd);
              myDate = myCal.getTime();
          }
      } catch (Exception ex) {
      }
      return myDate;
  }

  public Date getDate( String year, String month, String day,
          String yearName, String monthName, String dayName){
      Date myDate = null;
      try {
          setInvalidField( yearName);
          int yy = Integer.parseInt(year);
          if (yy>1900&&yy<2100){
              setInvalidField( monthName);
              int mm = Integer.parseInt(month);
              if (mm>0&&mm<13){
                  setInvalidField(dayName);
                  int dd = Integer.parseInt(day);
                  if (dd > 0 & dd < 32) {
                      Calendar myCal = Calendar.getInstance();
                      myCal.set(yy, mm - 1, dd);
                      myDate = myCal.getTime();
                      clearInvalidField();
                  }
              }
          }
      } catch (Exception ex) {
      }
      return myDate;
  }

  public Date getDate( String year, String month, String day,
                       String hour, String minute,
                       String yearName, String monthName, String dayName,
                       String hourName, String minuteName){
      Date myDate = null;
      try {
          setInvalidField( yearName);
          int yy = Integer.parseInt(year);
          if (yy>1900&&yy<2100){
              setInvalidField( monthName);
              int mm = Integer.parseInt(month);
              if (mm>0&&mm<13){
                  setInvalidField(dayName);
                  int dd = Integer.parseInt(day);
                  if (dd > 0 & dd < 32) {
                      setInvalidField(hourName);
                      int hh = Integer.parseInt(hour);
                      if (hh >= 0 & hh < 24) {
                          setInvalidField(minuteName);
                          int mi = Integer.parseInt(minute);
                          if (mi >= 0 & mi < 60) {
                              Calendar myCal = Calendar.getInstance();
                              myCal.set(yy, mm - 1, dd);
                              myCal.set(Calendar.HOUR_OF_DAY, hh);
                              myCal.set(Calendar.MINUTE, mi);
                              myDate = myCal.getTime();
                              clearInvalidField();
                          }
                      }
                  }
              }
          }
      } catch (Exception ex) {
      }
      return myDate;
  }

// rights: A.. all edit; G.. edit group O.. edit own V.. view only
    public boolean canAddObject( User creator) {
        if (currentUser == null) return false;
        switch (currentUser.getRights().charAt(0)){
            case 'A' : return true;
            case 'O' : {if (creator==null ||
                           creator.getId().equals(currentUser.getId()))
                    return true; break;}
            case 'G' : {if (creator==null ||
                           currentPartner==null ||
                    (creator.getPartner()!=null&&
                     creator.getPartner().getId().equals(currentPartner)))
                    return true; break;}
        }
        return false;
    }

    public boolean canEditObject( User creator) {
        if (currentUser == null) return false;
        switch (currentUser.getRights().charAt(0)){
            case 'A' : return true;
            case 'O' : {if (creator==null ||
                           creator.getId().equals(currentUser.getId()))
                    return true; break;}
            case 'G' : {if (creator==null ||
                           currentPartner==null ||
                    (creator.getPartner()!=null&&
                     creator.getPartner().getId().equals(currentPartner)))
                    return true; break;}
        }
        return false;
    }

    public boolean canDeleteObject( User creator) {
        if (currentUser == null) return false;
        switch (currentUser.getRights().charAt(0)){
            case 'A' : return true;
            case 'O' : {if (creator==null ||
                           creator.getId().equals(currentUser.getId()))
                    return true; break;}
            case 'G' : {if (creator==null ||
                           currentPartner==null ||
                    (creator.getPartner()!=null&&
                     creator.getPartner().getId().equals(currentPartner)))
                    return true; break;}
        }
        return false;
    }

    public void clearInvalidField(){
        invalidField = null;
    }

    public void setInvalidField( String fieldName){
        invalidField = fieldName;
    }

    public String getFieldId( String fieldName){
        return (fieldName.equals(invalidField))?"id=\"kluda\"":"";
    }
//----------------------------------------------------------//
//----------------------------------------------------------//
    public File getTempFile(){ //used by RequestParser
       tempFile = new File( qualityDirectory, httpSessId);
       return tempFile;
    }

    public void deleteTempFile( ){
        if (tempFile!=null){
            tempFile.delete();
            tempFile = null;
        }
    }

    public void renameTempFile( String fileName){
        if (tempFile!=null){
            File permFile = new File( qualityDirectory, fileName);
            permFile.delete();
            tempFile.renameTo(permFile);
            tempFile = null;
        }
    }

    public void deletePermFile( String fileName){
        File permFile = new File( qualityDirectory, fileName);
        permFile.delete();
    }
//----------------------------------------------------------//
//----------------------------------------------------------//
}
