# Supplementary material for: PASSIM – an open source software system for managing information in biomedical studies
Source: BMC Bioinformatics. 2007 Feb 9;8:52. doi: 10.1186/1471-2105-8-52 (PMC1803798; doi:10.1186/1471-2105-8-52)
Supplement: Additional File 2 — Sample management database. .zip contains sql version of the database, documentation and the files necessary for the installation of the system. [file 1471-2105-8-52-S2.zip › Installation/src/molpage/com/Util.java]

package molpage.com;

import java.util.Date;
import java.text.SimpleDateFormat;
import java.util.Calendar;
import java.text.DateFormat;
import java.io.File;
import java.io.IOException;
import java.io.FileWriter;

public class Util {
   public static String truncateTime( Date inpDate){
   if (inpDate != null) {
       SimpleDateFormat sdf = (SimpleDateFormat)DateFormat.getDateTimeInstance();
       sdf.applyPattern("yyyy-MMM-dd HH:mm");
//       SimpleDateFormat sdf = new SimpleDateFormat("yyyy-MMM-dd HH:mm");
       return sdf.format(inpDate);
   }
   return "&nbsp;";
}

    public static String getYear( Date date){
         Calendar myCal = Calendar.getInstance();
         myCal.setTime( date);
         return String.valueOf(myCal.get(Calendar.YEAR));
    }
    public static String getMonth( Date date){
         Calendar myCal = Calendar.getInstance();
         myCal.setTime( date);
         return String.valueOf(myCal.get(Calendar.MONTH)+1);
    }
    public static String getDay( Date date){
         Calendar myCal = Calendar.getInstance();
         myCal.setTime( date);
         return String.valueOf(myCal.get(Calendar.DAY_OF_MONTH));
    }
    public static String getHour( Date date){
         Calendar myCal = Calendar.getInstance();
         myCal.setTime( date);
         return String.valueOf(myCal.get(Calendar.HOUR_OF_DAY));
    }
    public static String getMinute( Date date){
         Calendar myCal = Calendar.getInstance();
         myCal.setTime( date);
         return String.valueOf(myCal.get(Calendar.MINUTE));
    }

   public static String truncateString( String inpStr){
     if (inpStr != null) {
         int l = inpStr.length();
         if (l > 21)return inpStr.substring(0, 18) + "...";
         else
         if (l > 0)return inpStr;
     }
     return "&nbsp;";
   }

   public static String truncateDate( Date inpDate){
      if (inpDate != null) {
          SimpleDateFormat sdf = (SimpleDateFormat)DateFormat.getDateInstance();
          sdf.applyPattern("yyyy-MMM-dd");
//          SimpleDateFormat sdf = new SimpleDateFormat("yyyy-MMM-dd");
          return sdf.format(inpDate);
      }
      return "&nbsp;";
   }

   public static int getInt( String number){
       int myInteger = 0;
       try {
           myInteger = Integer.parseInt(number);
       } catch (Exception ex) {
       }
       return myInteger ;
   }

   public static Integer getInteger( String number){
       Integer myInteger;
       try {
           myInteger = new Integer( Integer.parseInt(number));
       } catch (Exception ex) {
           myInteger = new Integer( 0);
       }
       return myInteger ;
   }

   public static Double getNumber( String number){
       Double myDouble = null;
       if (!number.trim().equals(""))
       try {
           myDouble = new Double( Double.parseDouble(number));
       } catch (Exception ex) {
       }
       return myDouble ;
   }

   public static Double getNumber( String v1, String v2){
          Double myDouble = null;
          if (!v1.trim().equals("")||!v2.trim().equals(""))
          try {
              String s1 = (v1.equals(""))?"0":v1;
              String s2 = (v2.equals(""))?"0":v2;
              String s12 = s1+"."+s2;
              myDouble = new Double( Double.parseDouble(s12));
          } catch (Exception ex) {
          }
          return myDouble ;
   }

   public static String getIntegerPart ( Double d){
        if (d==null) return "";
        String s11 = d.toString();
        int i = s11.indexOf('.');
        return (i<0)?s11:
               (i==0)?"0":s11.substring(0,i);
   }

   public static String getFractionPart ( Double d){
       if (d==null) return "";
       String s11 = d.toString();
       int i = s11.indexOf('.');
       return (i<0)?"0":s11.substring(i+1);
   }

   public static int getNumberFromStringPostfix( String str){
       int visitCount = 0;
       int fact = 1;
       for (int i = str.length(); i > 0; ) {
           char ch = str.charAt(--i);
           if (!Character.isUpperCase( ch))break;
           visitCount += (ch - ('A' -1))*fact;
           fact *= 26;
       }
       return visitCount + 1;
   }

   public static String getStringPostfixFromNumber( int num){
       String s = "";
       int darb = num;
       do {
           int darb1 = darb % 26;
           darb /= 26;
           if (darb1==0){ darb1 = 26; darb--;}
           s = ((char) (('A' - 1) + darb1)) + s;
       }
       while (darb > 0);
       return s;
   }

//----------------------------------------------------------//
//----------------------------------------------------------//
   private static File logFile = null;
   private static void writeString(String string){
     boolean append = true;
     try {
       FileWriter fos = new FileWriter(logFile, append);
       fos.write(string);
       fos.write("\r\n");
       fos.close();
     }
     catch (IOException ex) {
     }
   }

   public static void initializeLog( File logDirectory){
     long MAX_SIZE = 100000;

     logFile = new File( logDirectory, "samples.log");
     long l = logFile.length();
     if (l > MAX_SIZE){
       String[] files = logDirectory.list();
       int n = 0;
       for (int i=0; i<files.length; i++){
         int j = files[i].indexOf('_');
         if (j<0) continue;
         int k = files[i].indexOf('.');
         if (k<0) continue;
         int m = getInt(files[i].substring(j+1,k));
         if (m>n) n=m;
       }
       n++;
       String newName ="samples_"+n+".log";
       File permFile = new File( logDirectory, newName);
       logFile.renameTo(permFile);
     }
     StringBuffer strBuf = new StringBuffer();
     strBuf.append(truncateTime(new Date()))
           .append('\t')
           .append("Start of application")
           .append("(log size=")
           .append(l)
           .append(')');
     writeString(strBuf.toString());
   }

   public static synchronized void writeLog( String fullName,
                               String logName, String sessId){
     StringBuffer strBuf = new StringBuffer();
     strBuf.append(truncateTime(new Date()))
           .append('\t')
           .append(fullName)
           .append('\t')
           .append(logName)
           .append('\t')
           .append(sessId);
     writeString(strBuf.toString());
   }

   public static synchronized void writeEndOfApplication(){
     StringBuffer strBuf = new StringBuffer();
     strBuf.append(truncateTime(new Date()))
           .append('\t')
           .append("End of application");
     writeString(strBuf.toString());
   }

//----------------------------------------------------------//
//----------------------------------------------------------//
}
