# Supplementary material for: PASSIM – an open source software system for managing information in biomedical studies
Source: BMC Bioinformatics. 2007 Feb 9;8:52. doi: 10.1186/1471-2105-8-52 (PMC1803798; doi:10.1186/1471-2105-8-52)
Supplement: Additional File 2 — Sample management database. .zip contains sql version of the database, documentation and the files necessary for the installation of the system. [file 1471-2105-8-52-S2.zip › Installation/src/molpage/com/xmlWriter/XMLCreator.java]

package molpage.com.xmlWriter;

import java.util.*;
import molpage.com.UserHttpSess;
import molpage.hibernate.*;
import java.text.SimpleDateFormat;
import javax.servlet.http.HttpSession;
import javax.servlet.ServletContext;
import molpage.com.Util;

/**
 * @author Peteris
 */

public class XMLCreator
{
    public XMLCreator(UserHttpSess tmpHttpSessObj)
    {
        this.sess = tmpHttpSessObj;
        this.objectMap = new HashMap();
        this.settingMap = new HashMap();
        this.settingSet = new HashSet();
        HttpSession ses = this.sess.getHttpSess();
        ServletContext sc = ses.getServletContext();
        String path = sc.getRealPath("/temp" + this.sess.getHttpSessId() + ".xxx");
        this.writer = new XMLWriter(path);
    }

    public void createAll()
    {
        this.createObjectsAndSettings();

        this.writeSettings();
        this.writeSearch();
        this.writeObjects();

        System.out.println("Job done!!!");
    }

    public void createObjectsAndSettings()
    {
        for (int i = 0; i < this.menu.length; i++)
        {
            String objName = this.menu[i];
            List objects = this.getObjects(objName);
            List dataList = this.getDataList(objName);

            if (objects != null && objects.size() > 0 && dataList != null && dataList.size() > 0)
            {
                List settings = new ArrayList(dataList.size());
                MetaData data;
                XMLSetting setting;

                for (Iterator iter = dataList.iterator(); iter.hasNext();)
                {
                    data = (MetaData) iter.next();

                    if (data.getColumnNumberInReports().intValue() > 0)
                    {
                        setting = this.createSetting(data, objects);

                        if (setting != null) settings.add(setting);
                        else XMLUtil.vassert(setting == null);
                    }
                }

                this.objectMap.put(objName + "List", objects);
                this.objectMap.put(objName + "Setting", settings);
            }
        }
    }

    public void writeSettings()
    {
        if (this.objectMap.size() < 1) return;

        // add list of the object names
        this.addSection("Setting", "disable", true);
        this.addMenu("Setting", "head");
        this.addTable("Setting table", null, false);
        this.addRow(null, "normal", null, null, false);
        List tempList = new ArrayList();
        List iterList = new ArrayList(this.menu.length);
        Iterator iter;
        boolean hasSettings = false;
        boolean stripOn = false;
        Object dummyObj = new Object();
        XMLSetting setting;
        long ind;

        XMLUtil.vassert(this.index == 0);

        for (int i = 0; i < this.menu.length; i++)
        {
            String objName = this.menu[i];

            this.addCell(null, objName, objName + " settings", false);
            this.endCell(false);

            List settings = (List) this.objectMap.get(objName + "Setting");

            if (settings == null) iterList.add(i, tempList.iterator());
            else
            {
                hasSettings = true;
                iterList.add(i, settings.iterator());
            }
        }

        this.endRow(false);

        while (hasSettings)
        {
            hasSettings = false;
            this.addRowWithId(dummyObj, null, null, null, false, true);
            ind = ((Long) this.objectMap.get(dummyObj)).longValue();

            for (int i = 0; i < this.menu.length; i++)
            {
                iter = (Iterator) iterList.get(i);

                if (iter.hasNext())
                {
                    setting = (XMLSetting) iter.next();
                    setting.addCell(this.writer());
                    this.objectMap.put(setting, new Long(ind));
                    hasSettings |= iter.hasNext();
                }
                else this.addCell(null, null, null, false);

                this.endCell(false);
            }

            this.endRow(true);
        }

        this.endTable(true);
        this.addMenu("Setting", "tail");
        this.endSection(true);
    }

    public void writeSearch()
    {
        if (this.objectMap.size() < 1) return;

        String objName;
        List settings;
        XMLSetting setting;
        boolean hasFilter;

        // add list of the object names
        this.addSection("Search", "disable", true);
        this.addMenu("Search" ,"head");

        for (int i = 0; i < this.menu.length; i++)
        {
            objName = this.menu[i];

            this.addField(null, null, true);
            this.addTable(objName + " search table", null, false);
            settings = (List) this.objectMap.get(objName + "Setting");
            hasFilter = false;

            // add field title
            this.addRow(null, objName + " field title", null, null, false);
            this.addCell(null, "larger", objName + " filter", false);
            this.endCell(false);
            this.endRow(false);

            for (Iterator iter = settings.iterator(); !hasFilter && iter.hasNext();)
                hasFilter = ((XMLSetting) iter.next()).isFiltred();

            if (hasFilter)
            {
                // add titles
                this.addRow(null, objName + " search setting titles", null, null, false);

                for (Iterator iter = settings.iterator(); iter.hasNext();)
                {
                    setting = (XMLSetting) iter.next();

                    if (setting.isFiltred())
                    {
                        this.addCell(null, "normal", setting.getShowName(), false);
                        this.endCell(false);
                    }
                }

                this.endRow(false);

                // add filters
                this.addRow(null, objName + " search row", null, null, false);

                for (Iterator iter = settings.iterator(); iter.hasNext();)
                {
                    setting = (XMLSetting) iter.next();

                    if (setting.isFiltred())
                    {
                        // add date filter
                        if (this.isRangeFilter(setting)) this.addDateFilter(setting);
                        // add select filter
                        else this.addSelectFilter(setting);
                    }
                }

                this.endRow(false);
            }

            this.endTable(true);
            this.endField(true);
        }

        this.addMenu("Search", "tail");
        this.endSection(true);
    }

    public void writeObjects()
    {
        XMLUtil.vassert(this.menu.length > 0);

        if (this.menu.length < 1) return;

        String objName;
        List settings;
        List objects;
        boolean stripOn;
        String selectObj = this.menu[0];

        // add list of the object name
        this.addSection("Objects", "disable", true);

        for (int i = 0; i < this.menu.length; i++)
        {
            this.writer().startElement("a");
            this.writer().finishStart(false);
            this.writer().addString(this.menu[i], false);
            this.writer().endElement(false);
        }
        this.endSection(true);

        // add values of the settings of the objects
        for (int i = 0; i < this.menu.length; i++)
        {
            objName = this.menu[i];
            settings = (List) this.objectMap.get(objName + "Setting");
            objects = (List) this.objectMap.get(objName + "List");
            stripOn = false;

            XMLUtil.vassert(settings != null && objects != null);

            this.addSection(objName, objName.equals(selectObj) ? null : "disable", true);
            this.addMenu(objName, "head");
            this.addTable(objName + " list table", null, false);
            this.addTittles(settings);

            for (Iterator objIter = objects.iterator(); objIter.hasNext();)
                this.addObject(objName, objIter.next(), (stripOn = !stripOn), settings);

            this.endTable(true);

            this.addMenu(objName, "tail");
            this.endSection(true);
        }
    }

    private void addObject(String objectName, Object obj, boolean stripOn, List settings)
    {
        Object ownerIndex = this.objectMap.get(XMLCreator.getOwner(obj));
        XMLSetting setting;
        Object objValue;

        XMLUtil.vassert(ownerIndex == null || ownerIndex instanceof Long);

        this.addRowWithId(obj, stripOn ? "stripeon" : "stripeoff", null, ownerIndex != null && ownerIndex instanceof Long ? (Long) ownerIndex : null, false, true);

        for (Iterator iter = settings.iterator(); iter.hasNext();)
        {
            setting = (XMLSetting) iter.next();

            XMLUtil.vassert(obj instanceof Persistent);

            //objValue = ((Persistent) obj).getPropertyValue(setting.getName());
            objValue = ((Persistent) obj).getPropertyObject(setting.getName());

            this.addSettingCell(setting, objValue);
        }

        this.endRow(true);
    }

    private void addSettingCell(XMLSetting setting, Object obj)
    {
        this.addTableObject("td", (obj instanceof Date) ? this.truncateDate((Date) obj) : null, (setting.needShow() ? null : "disable"), null, false);
        //this.addCell(null, (setting.needShow() ? null : "disable"), null, false);

        String value = this.getStringValue(obj);

        if (obj != null && !(value == null || value.equals("")))
        {
            String printValue = (obj instanceof Date) ? Util.truncateDate((Date) obj) : this.getStringPrintValue(value);

            this.writer.addString(printValue, false);
        }

        this.endTableObject(false);
    }

    private void addTittles(List settingsList)
    {
        int i = 0;

        this.addRow(null, null, null, null, false);

        for (Iterator iter = settingsList.iterator(); iter.hasNext(); i++)
            this.addTittleCell((XMLSetting) iter.next(), "sortColumn(" + i + ")");

        this.endRow(false);
    }

    protected void addTittleCell(XMLSetting setting, String onclick)
    {
        this.writer().startElement("td");
        if (setting.getName() != null) this.writer().addAtribute("id", setting.getName());
        this.writer().addAtribute("class", (setting.needShow() ? "normal" : "disable"));
        this.writer().finishStart(false);

        this.writer().startElement("a");
        this.writer().addAtribute("class", "normal");
        if (onclick != null && setting.needSort() == true) this.writer().addAtribute("href", "javascript:" + onclick);
        this.writer().finishStart(false);
        this.writer().addString(setting.getShowName(), false);
        this.writer().endElement(false);

        this.writer().endElement(false);
    }

    private void addMenu(String hideName, String subTitle)
    {
        String objName;

        this.addTable(hideName + " " + subTitle +" header menu", null, false);
        this.addRow(null, null, null, null, false);

        for (int i = 0; i < this.menu.length; i++ ) this.addMenuCell(hideName, this.menu[i]);

        this.addMenuCell(hideName, "Setting");
        this.addMenuCell(hideName, "Search");

        if (hideName == "Search") this.addMenuCell(hideName, "Clear filter");

        this.endRow(false);
        this.endTable(true);
    }

    private void addMenuCell(String hideName, String objectName)
    {
        String onclick =
            "javascript:" +
            (objectName == "Clear filter" ? "clearFilters()" : "showObjectList(\"" + objectName + "\")");

        this.addCell(null, null, null, false);
        this.addMenuButton(
            onclick,
            objectName + (objectName.equals("Search") ? "" : "s"),
            objectName.equals(hideName));
        this.endCell(false);
    }

    private void addMenuButton(String onClick, String value, boolean hide)
    {
        this.writer.startElement("input");
        this.writer.addAtribute("type", "button");
        this.writer.addAtribute("onclick", onClick);
        this.writer.addAtribute("value", value);

        if (hide) this.writer.addAtribute("disabled", true);

        this.writer.endElement(false);
    }

    private void addDateFilter(XMLSetting setting)
    {
        List yearList = (List) setting.getFilters();

        this.addCell(
            "date " + setting.getName(),
            "" + ((Long) this.objectMap.get(setting)).longValue(),
            null,
            false);

        this.addDateSelect(yearList, (String) yearList.get(0), "from ");
        this.addDateSelect(yearList, (String) yearList.get(yearList.size() - 1), " to ");

        this.endCell(false);
    }

    private void addDateSelect(List yearList, String currYear, String text)
    {
        String year;

        this.writer.startElement("a");
        this.writer.finishStart(false);
        this.writer.addString(text, false);
        this.writer.startElement("select");
        this.writer.addAtribute("id", "select" + (this.index - 1));
        this.writer.finishStart(false);

        for (Iterator iter = yearList.iterator(); iter.hasNext();)
        {
            year = (String) iter.next();
            this.writer.startElement("option");
            if (currYear.equals(year)) this.writer.addAtribute("selected", "selected");
            this.writer.finishStart(false);
            this.writer.addString(year, false);
            this.writer.endElement(false);
        }

        this.writer.endElement(false);
        this.writer.endElement(false);
    }

    private void addSelectFilter(XMLSetting setting)
    {
        if (!this.isRangeFilter(setting))
        {
            this.addCell(
                "select " + setting.getName(),
                "" + ((Long) this.objectMap.get(setting)).longValue(),
                null,
                false);

            List filterList = setting.getFilters();
            String option;

            this.writer.startElement("select");
            this.writer.addAtribute("name", setting.getName());
            this.writer.addAtribute("multiple size", filterList.size());

            for (Iterator iter = filterList.iterator(); iter.hasNext();)
            {
                option = (String) iter.next();
                this.writer.startElement("option");
                this.writer.addAtribute("value", this.index++);
                this.writer.finishStart(false);
                this.writer.addString(option, false);
                this.writer.endElement(false);
            }

            this.writer.endElement(false);

            this.endCell(false);
        }
    }

    private boolean isRangeFilter(XMLSetting setting)
    {
        return setting.getType().equals(XMLUtil.DATE_TYPE);
    }

    private Class getMetaDataClass(String objName)
    {
        return (objName.equals(XMLUtil.PERSON)) ? PersonMetaData.class :
               (objName.equals(XMLUtil.SAMPLE)) ? SampleMetaData.class :
               (objName.equals(XMLUtil.ALIQUOT)) ? AliquotMetaData.class :
               null;
    }

    private List getDataList(String objName)
    {
        Class className = this.getMetaDataClass(objName);

        if (className == null) return null;

        List dataList = this.sess.getAllObjects(className);

        if (dataList != null)
        {
            // order settings by column number
            Collections.sort(dataList, new Comparator()
            {
                public int compare(Object obj1, Object obj2)
                {
                    return ((MetaData) obj1).getColumnNumberInReports().
                            compareTo(((MetaData) obj2).getColumnNumberInReports());
                }
            });
        }

        return dataList;
    }

    private List getObjects(String objName)
    {
        return this.sess.getAllObjects(objName);
    }

    private XMLSetting createSetting(MetaData data, List objects)
    {
        List filters = null;
        String settingName = data.getVisibleName();

        // create filter list
        if (data.getFilterInReports().booleanValue() == true)
        {
            Persistent obj = null;
            String value;

            for (Iterator objectIter = objects.iterator(); objectIter.hasNext();)
            {
                obj = (Persistent) objectIter.next();
                value = this.getFilterValue(obj, settingName);

                if (!value.equals("")) this.settingSet.add(value);
            }

            if (this.settingSet.size() > 1)
            {
                filters = new ArrayList(this.settingSet);

                // order filter values
                Collections.sort(filters, new Comparator()
                {
                    public int compare(Object obj1, Object obj2)
                    {
                        return ((String) obj1).compareTo((String) obj2);
                    }
                });
            }

            this.settingSet.clear();
        }

        String type = this.getType(objects, settingName);

        if (type.equals(XMLUtil.OBJECT_UNDEF)) return null;
        else return new XMLSetting(
            settingName,
            data.getShortName(),
            type,
            data.isShowInReports(),
            data.isSortInReports(),
            filters);
    }

    private String getFilterValue(Persistent obj, String settingName)
    {
        String value = obj.getPropertyValue(settingName);
        Object valueObject = obj.getPropertyObject(settingName);

        if (value == null || value.equals("")) value = "";
        else if ((valueObject instanceof Date) && value.length() > 4)
            value = Util.getYear((Date) valueObject);

        return value;
    }

    private String getType(List objects, String settingName)
    {
        String type = XMLUtil.OBJECT_UNDEF;

        for (Iterator iter = objects.iterator(); iter.hasNext() && type.equals(XMLUtil.OBJECT_UNDEF);)
            type = getType((Persistent) iter.next(), settingName);

        return type;
    }

    private String getType(Persistent obj, String settingName)
    {
        if (obj == null || settingName == null) return XMLUtil.OBJECT_UNDEF;

        Object valueObject = obj.getPropertyObject(settingName);

        if (valueObject instanceof User) return XMLUtil.USER_TYPE;
        if (valueObject instanceof Date) return XMLUtil.DATE_TYPE;
        if (valueObject instanceof Integer ||
            valueObject instanceof Double ||
            valueObject instanceof Long) return XMLUtil.NUMERIC_TYPE;
        if (valueObject instanceof String ||
            valueObject instanceof Persistent) return XMLUtil.STRING_TYPE;
        else return XMLUtil.OBJECT_UNDEF;
    }

    //==========================================================================
    // section: table object related
    //==========================================================================

    private void addSection(String idName, String className, boolean newLine)
    {
        this.addTableObject("div", idName, className, null, newLine);
    }

    private void endSection(boolean newLine)
    {
        this.endTableObject(newLine);
    }

    private void addField(String idName, String className, boolean newLine)
    {
        this.addTableObject("fieldset", idName, className, null, newLine);
    }

    private void endField(boolean newLine)
    {
        this.endTableObject(newLine);
    }

    private void addTable(String idName, String className, boolean newLine)
    {
        addTableObject("table", idName, className, null, newLine);
    }

    private void endTable(boolean newLine)
    {
        this.endTableObject(newLine);
    }

    private void addRow(Object obj, String className, String typeName, Long ownerIndex, boolean newLine)
    {
        this.addRowWithId(obj, className, typeName, ownerIndex, newLine, false);
    }

    private void addRowWithId(Object obj, String className, String typeName, Long ownerIndex, boolean newLine, boolean withId)
    {
        this.writer.startElement("tr");

        if (withId && obj != null)
        {
            this.objectMap.put(obj, new Long(this.index));
            this.writer.addAtribute("id", "" + this.index);
            this.index++;
        }

        if (className != null) this.writer.addAtribute("class", className);
        if (ownerIndex != null) this.writer.addAtribute("title", "" + ownerIndex);
        else if (typeName != null) this.writer.addAtribute("title", typeName);

        this.writer.finishStart(newLine);
    }

    private void endRow(boolean newLine)
    {
        this.endTableObject(newLine);
    }

    private void addCell(String idName, String className, String text, boolean newLine)
    {
        this.addTableObject("td", idName, className, null, newLine);
        if (text != null) this.writer.addString(text, false);
    }

    private void endCell(boolean newLine)
    {
        this.endTableObject(newLine);
    }

    private void addTableObject(String tagName, Object idName, String className, String name, boolean newLine)
    {
        this.writer.startElement(tagName);

        if (idName != null)
            if (idName instanceof String)this.writer.addAtribute("id", (String) idName);
            else if (idName instanceof Long)this.writer.addAtribute("id", ((Long) idName).intValue());

        if (className != null) this.writer.addAtribute("class", className);
        if (name != null) this.writer.addAtribute("name", (String) name);

        this.writer.finishStart(newLine);
    }

    private void endTableObject(boolean newLine)
    {
        this.writer.endElement(false);
        if (newLine) this.writer.newLine();
    }

    //==========================================================================
    // section: other staff
    //==========================================================================

    public List getResult()
    {
        this.writer.close();
        return this.writer.getResult();
    }

    private boolean validObject(Object obj)
    {
       return (obj != null && (obj instanceof Aliquot || obj instanceof Sample || obj instanceof Person));
   }

   private boolean validObjectName(String objName)
   {
       return (objName.equals("Aliquot") || objName.equals("Sample") || objName.equals("Person"));
   }

   private String getStringPrintValue(String value)
   {
       if (value == null) return null;
       if (value.length() > 23) return value.substring(0, 20) + "...";

       return value;
   }

   private String getDate(Date date)
   {
       return (this.truncateDate(date));
   }

   static private String getStringValue(Object obj)
   {
       if (obj == null) return null;
       else if (obj instanceof String) return (String) obj;
       else if (obj instanceof Persistent) return ((Persistent) obj).getVisibleName();
       else if (obj instanceof Double) return "" + ((Double) obj).doubleValue();
       else if (obj instanceof Long) return "" + ((Long) obj).longValue();
       else if (obj instanceof Partner) return ((Partner) obj).getVisibleName();
       else if (obj instanceof Date) return ("" + ((Date) obj).getTime());
       return null;
   }

   static private Object getOwner(Object obj)
   {
       if (obj instanceof Sample) return ((Sample) obj).getPerson();
      else if (obj instanceof Aliquot) return ((Aliquot) obj).getSample();
      else return null;
   }

   static private String truncateDate(Date date)
   {
       return (date == null ? null : (new SimpleDateFormat("yyyy-MM-dd")).format(date));
       //return (date == null ? null : (new SimpleDateFormat("yyyy-MMM-dd")).format(date));
   }

   protected XMLWriter writer()
   {
       return this.writer;
   }

    //==========================================================================
    // section: private data
    //==========================================================================

    private static String menu[] = {XMLUtil.PERSON, XMLUtil.SAMPLE, XMLUtil.ALIQUOT};

    private XMLWriter writer;
    private UserHttpSess sess = null;
    private Map objectMap;
    private Map settingMap;
    private Set settingSet;
    private ArrayList settingList;
    private long index = 0;

    private void jbInit() throws Exception
    {
    }
}
