# Supplementary material for: PASSIM – an open source software system for managing information in biomedical studies
Source: BMC Bioinformatics. 2007 Feb 9;8:52. doi: 10.1186/1471-2105-8-52 (PMC1803798; doi:10.1186/1471-2105-8-52)
Supplement: Additional File 2 — Sample management database. .zip contains sql version of the database, documentation and the files necessary for the installation of the system. [file 1471-2105-8-52-S2.zip › Installation/src/molpage/com/xmlWriter/XMLSetting.java]

package molpage.com.xmlWriter;

/**
 * @author Peteris
 */

import java.util.List;


public class XMLSetting
{
    public XMLSetting()
    {
    }

    public XMLSetting(String name, String shortName, String type, boolean show, boolean sort, List filters)
    {
        XMLUtil.vassert(type != null && !type.equals(XMLUtil.OBJECT_UNDEF));

        this.name = name;
        this.showName = shortName;
        this.type = type;
        this.objects = filters;
        this.show = show;
        this.sort = sort;
    }

    public boolean isFiltred()
    {
        return this.objects != null;
    }

    public String getName()
    {
        return this.name;
    }

    public String getShowName()
    {
        return this.showName;
    }

    public String getType()
    {
        return this.type;
    }

    public boolean needShow()
    {
        return this.show;
    }

    public boolean needSort()
    {
        return this.sort;
    }

    public List getFilters()
    {
        return this.objects;
    }

    public void addTittle(XMLWriter writer, String title)
    {
        writer.startElement("td");
        writer.addAtribute("class", "normal");
        writer.addString(title, false);
        writer.finishStart(false);
        writer.endElement(false);
    }

    public void addCell(XMLWriter writer)
    {
        writer.startElement("td");
        writer.addAtribute("class", this.getType());
        writer.finishStart(false);
        writer.startElement("input");
        writer.addAtribute("type", "checkbox");
        if (this.needShow()) writer.addAtribute("checked");
        writer.finishStart(false);
        writer.addString(this.getShowName(), false);
        writer.endElement();
    }

    private String name;
    private String showName;
    private String type;
    private boolean show;
    private boolean sort;
    private List objects;
}
