# Supplementary material for: PASSIM – an open source software system for managing information in biomedical studies
Source: BMC Bioinformatics. 2007 Feb 9;8:52. doi: 10.1186/1471-2105-8-52 (PMC1803798; doi:10.1186/1471-2105-8-52)
Supplement: Additional File 2 — Sample management database. .zip contains sql version of the database, documentation and the files necessary for the installation of the system. [file 1471-2105-8-52-S2.zip › Installation/src/molpage/com/xmlWriter/XMLUtil.java]

package molpage.com.xmlWriter;

public class XMLUtil
{
    public static void vassert(Object value) {
        XMLUtil.vassert(value != null);
    }

    public static void vassert(boolean value) {
        if (!value) {
            System.out.println("Assertion failed!");

            Throwable e = new Throwable("Assertion failed!");
            e.printStackTrace();
            System.exit(1);
        }
    }

    protected static int INT_UNDEF = Integer.MIN_VALUE;
    protected static int INT_MIN_VALUE = Integer.MIN_VALUE + 1;
    protected static int INT_MAX_VALUE = Integer.MAX_VALUE;

    protected static final String PERSON = "Person";
    protected static final String SAMPLE = "Sample";
    protected static final String ALIQUOT = "Aliquot";
    protected static int objectCount = 3;

    protected static String OBJECT_UNDEF = "Undef";
    protected static String TITLE = "title";
    protected static String DATE_TYPE = "date";
    protected static String STRING_TYPE = "string";
    protected static String NUMERIC_TYPE = "numeric";
    protected static String USER_TYPE = "user";
    protected static String LIST_TYPE = "objectList";
}
