# Supplementary material for: PASSIM – an open source software system for managing information in biomedical studies
Source: BMC Bioinformatics. 2007 Feb 9;8:52. doi: 10.1186/1471-2105-8-52 (PMC1803798; doi:10.1186/1471-2105-8-52)
Supplement: Additional File 2 — Sample management database. .zip contains sql version of the database, documentation and the files necessary for the installation of the system. [file 1471-2105-8-52-S2.zip › Installation/src/molpage/com/xmlWriter/XMLWriter.java]

package molpage.com.xmlWriter;

/**
 * @author Peteris
 */

import java.io.*;
import java.util.*;


public class XMLWriter
{
    public XMLWriter(String filename)
    {
        FileOutputStream output = null;

        try
        {
            output = new FileOutputStream(new File( filename));
        }
        catch (Exception e)
        {

        }

        this.printer = new PrintStream(output);
        this.elementList = new LinkedList();
        this.elementStarted = false;
        this.fileName = new String(filename);
    }

    public XMLWriter()
    {
        this.printer = null;
        this.result = "";
        this.elementList = new LinkedList();
        this.elementStarted = false;
        this.fileName = null;
    }


    public void startElement(String name)
    {
        this.finishStart(true);

        this.printText("<" + name);
        this.elementList.addLast(new String(name));
        this.elementStarted = true;
    }

    public void finishStart(boolean newLine)
    {
        if (this.elementStarted)
        {
            this.elementStarted = false;
            this.printText(">");

            if (newLine) this.printText("\n");
        }
    }

    public void endElement()
        {
        this.endElement(false);
    }

    public void endElement(boolean newLine)
    {
        this.finishStart(newLine);

        if (this.elementList.size() > 0)
        {
            String name = (String) elementList.removeLast();

            //this.printSpaces();
            this.printText("</" + name +">");
        }
        else
        {
          XMLUtil.vassert(false);
        }

        if (newLine) this.printText("\n");
    }

    public boolean addAtribute(String name, int value)
    {
        if (this.elementList.size() > 0)
        {
            this.printText(" " + name + "=" + value);

            return true;
        }

        return false;
    }

    public boolean addAtribute(String name, String value)
    {
        if (this.elementList.size() > 0 && value != "&nbsp;" && value != "")
        {
            this.printText(" " + name + "=\'" + value  + "\'");

            return true;
        }

        return false;
    }

    public boolean addAtributeText(String name, String value)
    {
        if (this.elementList.size() > 0 && value != "&nbsp;" && value != "")
        {
            this.printText(" " + name + "=" + value);

            return true;
        }

        return false;
    }

    public boolean addAtribute(String name, Long value)
    {
        return addAtribute(name, value.longValue());
    }

    public boolean addAtribute(String name, long value)
    {
        if (this.elementList.size() > 0)
        {
            this.printText(" " + name + "=" + value);

            return true;
        }

        return false;
    }

    public boolean addAtribute(String name, Double value)
    {
        return addAtribute(name, value.doubleValue());
    }

    public boolean addAtribute(String name, double value)
    {
        if (this.elementList.size() > 0)
        {
            this.printText(" " + name + "=" + value);

            return true;
        }

        return false;
    }

    public boolean addAtribute(String name, boolean value)
    {
        if (this.elementList.size() > 0)
        {
            this.printText(" " + name + "=" + value);

            return true;
        }

        return false;
    }

    public boolean addAtribute(String name)
    {
        if (this.elementList.size() > 0)
        {
            this.printText(" " + name);

            return true;
        }

        return false;
    }

    public void addString(String value, boolean newLine)
    {
      this.printText(value);

      if (newLine) this.printText("\n");
    }

    public void newLine()
    {
      this.printText("\n");
    }

    public void addString(String value, String style, boolean newLine)
    {
      this.printText("<" + style + ">");
      this.addString(value, false);
      this.printText("</" + style + ">");

      if (newLine) this.printText("\n");
    }

    private void printText(String text)
    {
        if (this.printer != null)
    {
            printer.print(text);
        }
        else
        {
            this.result = this.result + text;
        }
    }


    public int close()
    {
        int rc = 0;

        //Util.vassert(elementList.size() == 0);

        while (elementList.size() > 0)
        {
            rc ++;
            this.endElement();
        }

        if (this.printer != null)
        {
            this.printer.close();
            this.printer = null;
        }

        return rc;
    }

    /*
     * Reads data from a given file
     */
    public String readFromFile(String fileName) {
      String DataLine = "";
      try {
        File inFile = new File(fileName);
        BufferedReader br = new BufferedReader(new InputStreamReader(
            new FileInputStream(inFile)));

        DataLine = br.readLine();
        br.close();
      } catch (FileNotFoundException ex) {
        return (null);
      } catch (IOException ex) {
        return (null);
      }
      return (DataLine);

    }

    public List getResult()
        {
        List result = null;

        if (this.fileName == null)
        {
            result = new ArrayList();
            result.add(this.result);
        }
        else
        {
            result = readFile(this.fileName);

            // delete file
            File file = new File(this.fileName);
            XMLUtil.vassert(file != null);
            XMLUtil.vassert(file.delete());
        }

        return result;
    }

    public static List readFile(String fileName)
    {

        if (fileName == null) return null;

        List result = new ArrayList();
        BufferedReader input = null;

        try
        {
            FileReader reader = new FileReader(fileName);
            String line = null;

            input = new BufferedReader(reader);

            while (( line = input.readLine()) != null)
            {
                result.add(line);
            }

            input.close();
            reader.close();
        }
        catch (Exception e)
        {
            System.err.println("File input error");
        }

        return result;

/*/
        if (fileName == null) return null;
        List result = new ArrayList();
        //String line;
        // args.length is equivalent to argc in C
        try
        {
            // Open the file that is the first command line parameter
            FileInputStream fstream = new FileInputStream(fileName);
            // Convert our input stream to a DataInputStream
            DataInputStream in = new DataInputStream(fstream);
            // Continue to read lines while there are still some left to read
            while (in.available() != 0)
            {
                // Print file line to screen
                //line = in.readLine() + "\n";
                //System.out.print(line);
                result.add(in.readLine());
            }
            in.close();
        }
        catch (Exception e)
        {
            System.err.println("File input error");
        }

        return result;
/**/
    }

    private boolean elementStarted;
    private String result;
    private PrintStream printer;
    private LinkedList elementList;
    private String fileName;
}
