# Supplementary material for: PASSIM – an open source software system for managing information in biomedical studies
Source: BMC Bioinformatics. 2007 Feb 9;8:52. doi: 10.1186/1471-2105-8-52 (PMC1803798; doi:10.1186/1471-2105-8-52)
Supplement: Additional File 2 — Sample management database. .zip contains sql version of the database, documentation and the files necessary for the installation of the system. [file 1471-2105-8-52-S2.zip › Installation/src/molpage/hibernate/Aliquot.hbm.xml]

<?xml version="1.0"?>
<!DOCTYPE hibernate-mapping PUBLIC
	"-//Hibernate/Hibernate Mapping DTD 2.0//EN"
	"http://hibernate.sourceforge.net/hibernate-mapping-2.0.dtd">
<hibernate-mapping
	package="molpage.hibernate">

	<class name="Aliquot" table="Aliquots">
		<id name="id" column="sysid">
			<generator class="native"/>
		</id>
		<property name="visibleName" column="aliquot_id" not-null="true"/>
		<many-to-one name="sample" column="from_sample" not-null="true"/>
		<property name="creationDate" column="creation_date" not-null="true"/>
		<property name="volume" column="volume"/>
		<many-to-one name="volumeUnit" column="volume_unit"/>
		<property name="concentration" column="concentration"/>
		<many-to-one name="concentrationUnit" column="concentration_unit"/>
		<property name="status" column="status"/>
		<many-to-one name="processingOption" column="processing_options" not-null="true"/>
		<many-to-one name="storageCondition" column="storage_conditions" not-null="true"/>
		<many-to-one name="storageLocation" column="storage_location" not-null="true"/>
		<many-to-one name="plannedUser" column="planned_user"/>
		<many-to-one name="fitForUse" column="fitness_for_use" not-null="true"/>
		<many-to-one name="transportCondition" column="transport_conditions" not-null="true"/>
		<many-to-one name="receptionState" column="reception_status" not-null="true"/>
		<property name="shipmentDate" column="shipment_date"/>
	        <property name="qualityFileName" column="aliquot_quality_filename"/>
                <many-to-one name="creator" column="created_by" not-null="true"/>
		<many-to-one name="modifier" column="modified_by"/>
		<property name="createDate" column="created" not-null="true"/>
		<property name="modifDate" column="modified"/>
		<property name="comment" column="commentary"/>
	</class>
</hibernate-mapping>
