# Supplementary material for: PASSIM – an open source software system for managing information in biomedical studies
Source: BMC Bioinformatics. 2007 Feb 9;8:52. doi: 10.1186/1471-2105-8-52 (PMC1803798; doi:10.1186/1471-2105-8-52)
Supplement: Additional File 2 — Sample management database. .zip contains sql version of the database, documentation and the files necessary for the installation of the system. [file 1471-2105-8-52-S2.zip › Installation/src/molpage/hibernate/Aliquot.java]

package molpage.hibernate;

import java.util.Date;
import molpage.com.Util;

public class Aliquot extends Persistent {
  private Date creationDate;
  private Date shipmentDate;
  private Sample sample;
  private Double volume;
  private AliquotConcentrationUnit concentrationUnit;
  private Double concentration;
  private AliquotVolumeUnit volumeUnit;
  private ProcessingOption processingOption;
  private StorageCondition storageCondition;
  private AliquotLocation storageLocation;
  private Partner plannedUser;
  private AliquotFitness fitForUse;
  private TransportCondition transportCondition;
  private ReceptionState receptionState;
  private String status;
  private String qualityFileName;

  public String getQualityName() {
    return "qual_"+getId().toString()+".bmp";
  }

  public Date getCreationDate() {
      return creationDate;
  }

  public Date getShipmentDate() {
      return shipmentDate;
  }
  public Sample getSample() {
      return sample;
  }

  public Double getVolume() {
      return volume;
  }

  public AliquotVolumeUnit getVolumeUnit() {
      return volumeUnit;
  }

  public Double getConcentration() {
      return concentration;
  }

  public AliquotConcentrationUnit getConcentrationUnit() {
      return concentrationUnit;
  }

  public ProcessingOption getProcessingOption() {
      return processingOption;
  }

  public AliquotLocation getStorageLocation() {
      return storageLocation;
  }

  public StorageCondition getStorageCondition() {
      return storageCondition;
  }

  public Partner getPlannedUser() {
      return plannedUser;
  }

  public AliquotFitness getFitForUse() {
      return fitForUse;
  }

  public TransportCondition getTransportCondition() {
      return transportCondition;
  }

  public ReceptionState getReceptionState() {
      return receptionState;
  }

  public String getStatus() {
      return status;
  }

  public String getQualityFileName() {
      return qualityFileName;
  }

  public String[] getValueArray( byte[] indexArray, int viewSize) {
      String[] valueArray = super.getValueArray( indexArray, viewSize);
      if (indexArray[6]>0)
          valueArray[indexArray[6]-1]=Util.truncateDate(creationDate);
      if (indexArray[7]>0)
          valueArray[indexArray[7]-1]=storageLocation.getVisibleName();
      if (indexArray[8]>0)
          valueArray[indexArray[8]-1]=(plannedUser!=null)?plannedUser.getVisibleName():"&nbsp;";
      if (indexArray[9]>0)
          valueArray[indexArray[9]-1]=fitForUse.getVisibleName();
      if (indexArray[10]>0)
          valueArray[indexArray[10]-1]=processingOption.getVisibleName();
      if (indexArray[11]>0)
          valueArray[indexArray[11]-1]=storageCondition.getVisibleName();
      if (indexArray[12]>0)
          valueArray[indexArray[12]-1]=transportCondition.getVisibleName();
      if (indexArray[13]>0)
          valueArray[indexArray[13]-1]=receptionState.getVisibleName();
      if (indexArray[14]>0)
          valueArray[indexArray[14]-1]=Util.truncateDate(shipmentDate);
      if (indexArray[15]>0)
          valueArray[indexArray[15]-1]=(status!=null)?status:"&nbsp;";
      if (indexArray[16]>0)
          valueArray[indexArray[16]-1]=(volume!=null)?volume.toString():"&nbsp;";
      if (indexArray[17]>0)
          valueArray[indexArray[17]-1]=(concentration!=null)?concentration.toString():"&nbsp;";
      if (indexArray[18]>0)
          valueArray[indexArray[18]-1]=(qualityFileName!=null&&!qualityFileName.equals(""))?
             "<a href=\"javascript:showQuality('"+
             getQualityName()+"')\"><img border=\"0\" src=\"./images/down_10.gif\" alt=\""+
             qualityFileName+"\"></a>":"&nbsp;";
      if (indexArray[19]>0)
          valueArray[indexArray[19]-1]=sample.getVisibleName();
      return valueArray;
  }

  public String getPropertyValue( String propertyName) {
      return
        (propertyName.equals("creationDate"))?Util.truncateDate(creationDate):
        (propertyName.equals("storageLocation"))?storageLocation.getVisibleName():
        (propertyName.equals("plannedUser"))?
            (plannedUser!=null)?plannedUser.getVisibleName():"":
        (propertyName.equals("fitForUse"))?fitForUse.getVisibleName():
        (propertyName.equals("processingOption"))?processingOption.getVisibleName():
        (propertyName.equals("storageCondition"))?storageCondition.getVisibleName():
        (propertyName.equals("transportCondition"))?transportCondition.getVisibleName():
        (propertyName.equals("receptionState"))?receptionState.getVisibleName():
        (propertyName.equals("shipmentDate"))?Util.truncateDate(shipmentDate):
        (propertyName.equals("status"))?status:
        (propertyName.equals("volume"))?
            (volume!=null)?volume.toString():"":
        (propertyName.equals("concentration"))?
            (concentration!=null)?concentration.toString():"":
        (propertyName.equals("qualityFileName"))?
                (qualityFileName!=null)?qualityFileName:"":
        (propertyName.equals("sample"))?sample.getVisibleName():
        super.getPropertyValue(propertyName);
  }
  public Object getPropertyObject( String propertyName) {
      return
        (propertyName.equals("creationDate"))?(Object)creationDate:
        (propertyName.equals("storageLocation"))?(Object)storageLocation:
        (propertyName.equals("plannedUser"))?(Object)plannedUser:
        (propertyName.equals("fitForUse"))?(Object)fitForUse:
        (propertyName.equals("processingOption"))?(Object)processingOption:
        (propertyName.equals("storageCondition"))?(Object)storageCondition:
        (propertyName.equals("transportCondition"))?(Object)transportCondition:
        (propertyName.equals("receptionState"))?(Object)receptionState:
        (propertyName.equals("shipmentDate"))?(Object)shipmentDate:
        (propertyName.equals("status"))?(Object)status:
        (propertyName.equals("volume"))?(Object)volume:
        (propertyName.equals("concentration"))?(Object)concentration:
        (propertyName.equals("qualityFileName"))?(Object)qualityFileName:
        (propertyName.equals("sample"))?(Object)sample:
        super.getPropertyObject(propertyName);
  }
// -------------------------------------------
// -------------------------------------------
// -------------------------------------------
  public void setCreationDate(Date date1) {
          creationDate = date1;
  }

  public void setShipmentDate(Date date1) {
          shipmentDate = date1;
  }

  public void setSample(Sample smp) {
          sample = smp;
  }

  public void setVolume(Double vol) {
          volume = vol;
  }

  public void setVolumeUnit(AliquotVolumeUnit volunit) {
          volumeUnit = volunit;
  }

  public void setConcentration(Double conc) {
          concentration = conc;
  }

  public void setConcentrationUnit(AliquotConcentrationUnit concunit) {
          concentrationUnit = concunit;
  }

  public void setProcessingOption(ProcessingOption opt) {
          processingOption = opt;
  }

  public void setStorageLocation(AliquotLocation loc) {
          storageLocation = loc;
  }

  public void setStorageCondition(StorageCondition cond) {
          storageCondition = cond;
  }

  public void setPlannedUser(Partner partn) {
          plannedUser = partn;
  }

  public void setFitForUse(AliquotFitness fit) {
          fitForUse = fit;
  }

  public void setTransportCondition(TransportCondition cond) {
          transportCondition = cond;
  }

  public void setReceptionState(ReceptionState state) {
          receptionState = state;
  }

  public void setStatus(String stat) {
          status = stat;
  }

  public void setQualityFileName(String fileName) {
          qualityFileName = fileName;
  }
}
