# Supplementary material for: PASSIM – an open source software system for managing information in biomedical studies
Source: BMC Bioinformatics. 2007 Feb 9;8:52. doi: 10.1186/1471-2105-8-52 (PMC1803798; doi:10.1186/1471-2105-8-52)
Supplement: Additional File 2 — Sample management database. .zip contains sql version of the database, documentation and the files necessary for the installation of the system. [file 1471-2105-8-52-S2.zip › Installation/src/molpage/hibernate/MetaData.java]

package molpage.hibernate;

public class MetaData extends Persistent {
    private String shortName;
    private String longName;
    private Integer viewColumnNumber;
    private Boolean sortable;
    private Boolean editable;
    private Integer columnNumberInReports;
    private Boolean showInReports;
    private Boolean sortInReports;
    private Boolean filterInReports;
    private int valueRowNumber;

    public String getShortName() {
            return shortName;
    }

    public String getLongName() {
            return longName;
    }

    public Integer getViewColumnNumber() {
            return viewColumnNumber;
    }

    public int getValueRowNumber() {
            return valueRowNumber;
    }

    public Boolean getSortable() {
            return sortable;
    }

    public Boolean getEditable() {
            return editable;
    }

    public boolean isSortable() {
            return sortable.booleanValue();
    }

    public boolean isEditable() {
            return editable.booleanValue();
    }

    public Integer getColumnNumberInReports() {
            return columnNumberInReports;
    }

    public Boolean getShowInReports() {
            return showInReports;
    }

    public Boolean getSortInReports() {
            return sortInReports;
    }

    public Boolean getFilterInReports() {
            return filterInReports;
    }

    public boolean isShowInReports() {
            return showInReports.booleanValue();
    }

    public boolean isSortInReports() {
            return sortInReports.booleanValue();
    }

    public boolean isFilterInReports() {
            return filterInReports.booleanValue();
    }

    public void setShortName(String sName) {
            shortName = sName;
    }

    public void setLongName(String lName) {
            longName = lName;
    }

    public void setViewColumnNumber(Integer cNumber) {
            viewColumnNumber = cNumber;
    }

    public void setValueRowNumber(int cNumber) {
            valueRowNumber = cNumber;
    }

    public void setSortable(Boolean sortab) {
            sortable = sortab;
    }

    public void setEditable(Boolean editab) {
            editable = editab;
    }
    public void setColumnNumberInReports(Integer cNumber) {
            columnNumberInReports = cNumber;
    }

    public void setShowInReports(Boolean show) {
            showInReports = show;
    }

    public void setSortInReports(Boolean sort) {
            sortInReports = sort;
    }

    public void setFilterInReports(Boolean filter) {
            filterInReports = filter;
    }
}
