# Supplementary material for: PASSIM – an open source software system for managing information in biomedical studies
Source: BMC Bioinformatics. 2007 Feb 9;8:52. doi: 10.1186/1471-2105-8-52 (PMC1803798; doi:10.1186/1471-2105-8-52)
Supplement: Additional File 2 — Sample management database. .zip contains sql version of the database, documentation and the files necessary for the installation of the system. [file 1471-2105-8-52-S2.zip › Installation/src/molpage/hibernate/Partner.java]

package molpage.hibernate;

import java.util.List;

public class Partner extends Persistent {
    private List aliquots;
    private List samples;
    private List users;

    public List getAliquots() {
            return aliquots;
    }

    public List getSamples() {
            return samples;
    }

    public List getUsers() {
            return users;
    }
// -------------------------------------------
// -------------------------------------------
// -------------------------------------------
    public void setAliquots(List aliquot) {
            aliquots = aliquot;
    }

    public void setSamples(List sampl) {
            samples = sampl;
    }

    public void setUsers(List user) {
            users = user;
    }
}
