# Supplementary material for: PASSIM – an open source software system for managing information in biomedical studies
Source: BMC Bioinformatics. 2007 Feb 9;8:52. doi: 10.1186/1471-2105-8-52 (PMC1803798; doi:10.1186/1471-2105-8-52)
Supplement: Additional File 2 — Sample management database. .zip contains sql version of the database, documentation and the files necessary for the installation of the system. [file 1471-2105-8-52-S2.zip › Installation/src/molpage/hibernate/Person.java]

package molpage.hibernate;

import java.util.List;
import java.util.Date;
import molpage.com.Util;
import java.util.Iterator;

public class Person extends Persistent {
  private Date age;
  private Sex sex;
  private Ethnicity ethnicity;
  private String ethnicityMemo;
  private DiseaseStatus diseaseStatus;
  private String diseaseMemo;
  private PersonSource personSource;
  private Date yearOfBMI1;
  private Double BMI1;
  private Date yearOfBMI2;
  private Double BMI2;
  private Date yearOfWHR1;
  private Double WHR1;
  private Date yearOfWHR2;
  private Double WHR2;
  private List samples;
  private List relations1;
  private List relations2;

  public Date getAge() {
          return age;
  }

  public Sex getSex() {
          return sex;
  }

  public DiseaseStatus getDiseaseStatus() {
          return diseaseStatus;
  }

  public String getDiseaseMemo() {
          return diseaseMemo;
  }

  public Ethnicity getEthnicity() {
          return ethnicity;
  }

  public String getEthnicityMemo() {
          return ethnicityMemo;
  }

  public PersonSource getPersonSource() {
          return personSource;
  }

  public Date getYearOfBMI1() {
      return yearOfBMI1;
}
  public Double getBMI1() {
      return BMI1;
}
  public Date getYearOfBMI2() {
      return yearOfBMI2;
}
  public Double getBMI2() {
      return BMI2;
}
  public Date getYearOfWHR1() {
      return yearOfWHR1;
}
  public Double getWHR1() {
      return WHR1;
}
  public Date getYearOfWHR2() {
      return yearOfWHR2;
}
  public Double getWHR2() {
      return WHR2;
}

  public List getSamples() {
          return samples;
  }

  public List getRelations1() {
          return relations1;
  }

  public List getRelations2() {
          return relations2;
  }

  public String[] getValueArray( byte[] indexArray, int viewSize) {
      String[] valueArray = super.getValueArray( indexArray, viewSize);
      if (indexArray[6]>0)
          valueArray[indexArray[6]-1]=Util.truncateDate(age);
      if (indexArray[7]>0)
          valueArray[indexArray[7]-1]=diseaseStatus.getVisibleName();
      if (indexArray[8]>0)
          valueArray[indexArray[8]-1]=diseaseMemo;
      if (indexArray[9]>0)
          valueArray[indexArray[9]-1]=sex.getVisibleName();
      if (indexArray[10]>0)
          valueArray[indexArray[10]-1]=ethnicity.getVisibleName();
      if (indexArray[11]>0)
          valueArray[indexArray[11]-1]=ethnicityMemo;
      if (indexArray[12]>0)
          valueArray[indexArray[12]-1]=personSource.getVisibleName();
      if (indexArray[13]>0)
          valueArray[indexArray[13]-1]=(WHR1!=null)?WHR1.toString():"&nbsp;";
      if (indexArray[14]>0)
          valueArray[indexArray[14]-1]=(yearOfWHR1!=null)?Util.getYear(yearOfWHR1):"&nbsp;";
      if (indexArray[15]>0)
          valueArray[indexArray[15]-1]=(WHR2!=null)?WHR2.toString():"&nbsp;";
      if (indexArray[16]>0)
          valueArray[indexArray[16]-1]=(yearOfWHR2!=null)?Util.getYear(yearOfWHR2):"&nbsp;";
      if (indexArray[17]>0)
          valueArray[indexArray[17]-1]=(BMI1!=null)?BMI1.toString():"&nbsp;";
      if (indexArray[18]>0)
          valueArray[indexArray[18]-1]=(yearOfBMI1!=null)?Util.getYear(yearOfBMI1):"&nbsp;";
      if (indexArray[19]>0)
          valueArray[indexArray[19]-1]=(BMI2!=null)?BMI2.toString():"&nbsp;";
      if (indexArray[20]>0)
          valueArray[indexArray[20]-1]=(yearOfBMI2!=null)?Util.getYear(yearOfBMI2):"&nbsp;";
      if (indexArray[21]>0){
          int ir = indexArray[21]-1;
          List myRelList = getRelations1();
          if (myRelList.size() > 0) {
              StringBuffer xyz = new StringBuffer();
              xyz.append(myRelList.size())
                      .append(
                      "&nbsp;<a href='javascript:actionShowRelations(\"")
                      .append(getVisibleName())
                      .append("\",")
                      .append(ir)
                      .append(")'>")
                      .append("<img id ='I-")
                      .append(getVisibleName())
                      .append(
                              "' border='0' src='./images/down_10.gif' alt='Relatives'></a>");
              Iterator iter0 = myRelList.iterator();
              int ind = 0;
              while (iter0.hasNext()) {
                  Relation relation = (Relation) iter0.next();
                  xyz.append("<input id='")
                          .append(getVisibleName())
                          .append("-")
                          .append(ind)
                          .append("' type='hidden' name='")
                          .append(relation.getPerson2().getVisibleName())
                          .append("' value='")
                          .append(relation.getRelation().getVisibleName())
                          .append("'>");
                  ind++;
              }
              valueArray[ir] = xyz.toString();
          } else
              valueArray[ir] = "&nbsp;";
      }
      return valueArray;
  }

  public String getPropertyValue( String propertyName) {
      return
        (propertyName.equals("age"))?Util.truncateDate(age):
        (propertyName.equals("diseaseStatus"))?diseaseStatus.getVisibleName():
        (propertyName.equals("diseaseMemo"))?diseaseMemo:
        (propertyName.equals("sex"))?sex.getVisibleName():
        (propertyName.equals("ethnicity"))?ethnicity.getVisibleName():
        (propertyName.equals("ethnicityMemo"))?ethnicityMemo:
        (propertyName.equals("personSource"))?personSource.getVisibleName():
        (propertyName.equals("WHR1"))?(WHR1!=null)?WHR1.toString():"":
        (propertyName.equals("yearOfWHR1"))?(yearOfWHR1!=null)?Util.getYear(yearOfWHR1):"":
        (propertyName.equals("WHR2"))?(WHR2!=null)?WHR2.toString():"":
        (propertyName.equals("yearOfWHR2"))?(yearOfWHR2!=null)?Util.getYear(yearOfWHR2):"":
        (propertyName.equals("BMI1"))?(BMI1!=null)?BMI1.toString():"":
        (propertyName.equals("yearOfBMI1"))?(yearOfBMI1!=null)?Util.getYear(yearOfBMI1):"":
        (propertyName.equals("BMI2"))?(BMI2!=null)?BMI2.toString():"":
        (propertyName.equals("yearOfBMI2"))?(yearOfBMI2!=null)?Util.getYear(yearOfBMI2):"":
        super.getPropertyValue(propertyName);
  }
  public Object getPropertyObject( String propertyName) {
      return
        (propertyName.equals("age"))?(Object)age:
        (propertyName.equals("diseaseStatus"))?(Object)diseaseStatus:
        (propertyName.equals("diseaseMemo"))?(Object)diseaseMemo:
        (propertyName.equals("sex"))?(Object)sex:
        (propertyName.equals("ethnicity"))?(Object)ethnicity:
        (propertyName.equals("ethnicityMemo"))?(Object)ethnicityMemo:
        (propertyName.equals("personSource"))?(Object)personSource:
        (propertyName.equals("WHR1"))?(Object)WHR1:
        (propertyName.equals("yearOfWHR1"))?(Object)yearOfWHR1:
        (propertyName.equals("WHR2"))?(Object)WHR2:
        (propertyName.equals("yearOfWHR2"))?(Object)yearOfWHR2:
        (propertyName.equals("BMI1"))?(Object)BMI1:
        (propertyName.equals("yearOfBMI1"))?(Object)yearOfBMI1:
        (propertyName.equals("BMI2"))?(Object)BMI2:
        (propertyName.equals("yearOfBMI2"))?(Object)yearOfBMI2:
        (propertyName.equals("relations1"))?(Object)relations1:
        super.getPropertyObject(propertyName);
  }
// -------------------------------------------
// -------------------------------------------
// -------------------------------------------
  public void setAge(Date date) {
          age = date;
  }

  public void setSex(Sex sx) {
          sex = sx;
  }

  public void setDiseaseStatus(DiseaseStatus diabstat) {
      diseaseStatus = diabstat;
  }

  public void setDiseaseMemo(String diabMemo) {
      diseaseMemo = diabMemo;
  }

  public void setEthnicity(Ethnicity ethn) {
      ethnicity = ethn;
  }

  public void setEthnicityMemo(String ethnMemo) {
      ethnicityMemo = ethnMemo;
  }

  public void setPersonSource(PersonSource persour) {
      personSource = persour;
  }

  public void setYearOfBMI1(Date year) {
      yearOfBMI1 = year;
}
  public void setBMI1( Double bmi) {
      BMI1 = bmi;
}
  public void setYearOfBMI2(Date year) {
      yearOfBMI2 = year;
}
  public void setBMI2( Double bmi) {
      BMI2 = bmi;
}
  public void setYearOfWHR1(Date year) {
      yearOfWHR1 = year;
}
  public void setWHR1( Double whr) {
      WHR1 = whr;
}
  public void setYearOfWHR2(Date year) {
      yearOfWHR2 = year;
}
  public void setWHR2( Double whr) {
      WHR2 = whr;
}

  public void setSamples(List list) {
          samples = list;
  }

  public void setRelations1(List list) {
          relations1 = list;
  }

  public void setRelations2(List list) {
          relations2 = list;
  }
}
