# Supplementary material for: PASSIM – an open source software system for managing information in biomedical studies
Source: BMC Bioinformatics. 2007 Feb 9;8:52. doi: 10.1186/1471-2105-8-52 (PMC1803798; doi:10.1186/1471-2105-8-52)
Supplement: Additional File 2 — Sample management database. .zip contains sql version of the database, documentation and the files necessary for the installation of the system. [file 1471-2105-8-52-S2.zip › Installation/src/molpage/hibernate/Relation.java]

package molpage.hibernate;

import java.util.List;

public class Relation extends Persistent {
  private Person person1;
  private Person person2;
  private RelationType relation;

  public Person getPerson1() {
          return person1;
  }

  public Person getPerson2() {
          return person2;
  }

  public RelationType getRelation() {
          return relation;
  }
// -------------------------------------------
// -------------------------------------------
// -------------------------------------------
  public void setPerson1(Person pers) {
          person1 = pers;
  }

  public void setPerson2(Person pers) {
          person2 = pers;
  }

  public void setRelation(RelationType rel) {
          relation = rel;
  }
/*
  public String toString() {
          return this.getId() + "  " + this.getComment();
  }
*/
}
