# Supplementary material for: PASSIM – an open source software system for managing information in biomedical studies
Source: BMC Bioinformatics. 2007 Feb 9;8:52. doi: 10.1186/1471-2105-8-52 (PMC1803798; doi:10.1186/1471-2105-8-52)
Supplement: Additional File 2 — Sample management database. .zip contains sql version of the database, documentation and the files necessary for the installation of the system. [file 1471-2105-8-52-S2.zip › Installation/src/molpage/hibernate/Sample.java]

package molpage.hibernate;

import java.util.List;
import java.util.Date;
import molpage.com.Util;

public class Sample extends Persistent {
  private Date collectionDate;
  private Person person;
  private SampleSubType subType;
  private String typeMemo;
  private ProcessingProtocol processingMetaData1;
  private String processingMetaData2;
  private String processingMetaData3;
  private List aliquots;
  private StorageCondition storageCondition;
  private SampleLocation currentLocation;
  private TransportCondition transportCondition;
  private ReceptionState receptionState;
  private Partner plannedUser;

  public Date getCollectionDate() {
          return collectionDate;
  }

  public Person getPerson() {
          return person;
  }

  public SampleSubType getSubType() {
          return subType;
  }

  public String getTypeMemo() {
          return typeMemo;
  }

  public ProcessingProtocol getProcessingMetaData1(){
      return processingMetaData1;
}

  public String getProcessingMetaData2(){
      return processingMetaData2;
}

  public String getProcessingMetaData3(){
      return processingMetaData3;
}

  public SampleLocation getCurrentLocation() {
          return currentLocation;
  }

  public StorageCondition getStorageCondition() {
          return storageCondition;
  }

  public TransportCondition getTransportCondition() {
          return transportCondition;
  }

  public ReceptionState getReceptionState() {
          return receptionState;
  }

  public Partner getPlannedUser() {
          return plannedUser;
  }

  public List getAliquots() {
          return aliquots;
  }

  public String[] getValueArray( byte[] indexArray, int viewSize) {
      String[] valueArray = super.getValueArray( indexArray, viewSize);
      if (indexArray[6]>0)
          valueArray[indexArray[6]-1]=Util.truncateDate(collectionDate);
      if (indexArray[7]>0)
          valueArray[indexArray[7]-1]=subType.getSampleType().getVisibleName();
      if (indexArray[8]>0)
          valueArray[indexArray[8]-1]=subType.getVisibleName();
      if (indexArray[9]>0)
          valueArray[indexArray[9]-1]=typeMemo;
      if (indexArray[10]>0)
          valueArray[indexArray[10]-1]=currentLocation.getVisibleName();
      if (indexArray[11]>0)
          valueArray[indexArray[11]-1]=(plannedUser!=null)?plannedUser.getVisibleName():"&nbsp;";
      if (indexArray[12]>0)
          valueArray[indexArray[12]-1]=processingMetaData1.getVisibleName();
      if (indexArray[13]>0)
          valueArray[indexArray[13]-1]=Util.truncateString(processingMetaData2);
      if (indexArray[14]>0)
          valueArray[indexArray[14]-1]=Util.truncateString(processingMetaData3);
      if (indexArray[15]>0)
          valueArray[indexArray[15]-1]=storageCondition.getVisibleName();
      if (indexArray[16]>0)
          valueArray[indexArray[16]-1]=transportCondition.getVisibleName();
      if (indexArray[17]>0)
          valueArray[indexArray[17]-1]=receptionState.getVisibleName();
      if (indexArray[18]>0)
          valueArray[indexArray[18]-1]=person.getVisibleName();
      return valueArray;
  }
  public String getPropertyValue( String propertyName) {
      return
        (propertyName.equals("collectionDate"))?Util.truncateDate(collectionDate):
        (propertyName.equals("type"))?subType.getSampleType().getVisibleName():
        (propertyName.equals("subType"))?subType.getVisibleName():
        (propertyName.equals("typeMemo"))?typeMemo:
        (propertyName.equals("currentLocation"))?currentLocation.getVisibleName():
        (propertyName.equals("plannedUser"))?
            (plannedUser!=null)?plannedUser.getVisibleName():"":
        (propertyName.equals("processingMetaData1"))?processingMetaData1.getVisibleName():
        (propertyName.equals("processingMetaData2"))?processingMetaData2:
        (propertyName.equals("processingMetaData3"))?processingMetaData3:
        (propertyName.equals("storageCondition"))?storageCondition.getVisibleName():
        (propertyName.equals("transportCondition"))?transportCondition.getVisibleName():
        (propertyName.equals("receptionState"))?receptionState.getVisibleName():
        (propertyName.equals("person"))?person.getVisibleName():
        super.getPropertyValue(propertyName);
  }
  public Object getPropertyObject( String propertyName) {
      return
        (propertyName.equals("collectionDate"))?(Object)collectionDate:
        (propertyName.equals("type"))?(Object)subType.getSampleType():
        (propertyName.equals("subType"))?(Object)subType:
        (propertyName.equals("typeMemo"))?(Object)typeMemo:
        (propertyName.equals("currentLocation"))?(Object)currentLocation:
        (propertyName.equals("plannedUser"))?(Object)plannedUser:
        (propertyName.equals("processingMetaData1"))?(Object)processingMetaData1:
        (propertyName.equals("processingMetaData2"))?(Object)processingMetaData2:
        (propertyName.equals("processingMetaData3"))?(Object)processingMetaData3:
        (propertyName.equals("storageCondition"))?(Object)storageCondition:
        (propertyName.equals("transportCondition"))?(Object)transportCondition:
        (propertyName.equals("receptionState"))?(Object)receptionState:
        (propertyName.equals("person"))?(Object)person:
        super.getPropertyObject(propertyName);
  }
// -------------------------------------------
// -------------------------------------------
// -------------------------------------------
  public void setCollectionDate(Date date1) {
          collectionDate = date1;
  }

  public void setPerson(Person pers) {
          person = pers;
  }

  public void setSubType(SampleSubType tp) {
          subType = tp;
  }

  public void setTypeMemo(String string) {
          typeMemo = string;
  }

  public void setProcessingMetaData1(ProcessingProtocol pm1){
          processingMetaData1 = pm1;
 }

  public void setProcessingMetaData2(String pm2){
            processingMetaData2 = pm2;
  }

  public void setProcessingMetaData3(String pm3){
            processingMetaData3 = pm3;
  }

  public void setCurrentLocation(SampleLocation loc) {
          currentLocation = loc;
  }

  public void setStorageCondition(StorageCondition cond) {
          storageCondition = cond;
  }

  public void setTransportCondition(TransportCondition cond) {
          transportCondition = cond;
  }

  public void setReceptionState(ReceptionState state) {
          receptionState = state;
  }

  public void setPlannedUser(Partner partn) {
          plannedUser = partn;
  }

  public void setAliquots(List list) {
          aliquots = list;
  }
}
