# Supplementary material for: PASSIM – an open source software system for managing information in biomedical studies
Source: BMC Bioinformatics. 2007 Feb 9;8:52. doi: 10.1186/1471-2105-8-52 (PMC1803798; doi:10.1186/1471-2105-8-52)
Supplement: Additional File 2 — Sample management database. .zip contains sql version of the database, documentation and the files necessary for the installation of the system. [file 1471-2105-8-52-S2.zip › Installation/src/molpage/hibernate/SampleType.java]

package molpage.hibernate;

import java.util.List;

public class SampleType extends Persistent {
  private List subTypes;
  private String abbreviation;
  public List getSubTypes() {
          return subTypes;
  }
  public String getAbbreviation() {
          return abbreviation;
  }
// -------------------------------------------
// -------------------------------------------
// -------------------------------------------
  public void setSubTypes(List smpl) {
          subTypes = smpl;
  }
  public void setAbbreviation(String abbr) {
          abbreviation = abbr;
  }
}
