# Supplementary material for: PASSIM – an open source software system for managing information in biomedical studies
Source: BMC Bioinformatics. 2007 Feb 9;8:52. doi: 10.1186/1471-2105-8-52 (PMC1803798; doi:10.1186/1471-2105-8-52)
Supplement: Additional File 2 — Sample management database. .zip contains sql version of the database, documentation and the files necessary for the installation of the system. [file 1471-2105-8-52-S2.zip › Installation/src/molpage/hibernate/Sex.java]

package molpage.hibernate;

import java.util.List;

public class Sex extends Persistent {
  private List persons;

  public List getPersons() {
          return persons;
  }
// -------------------------------------------
// -------------------------------------------
// -------------------------------------------
  public void setPersons(List pers) {
          persons = pers;
  }
}
