# Supplementary material for: PASSIM – an open source software system for managing information in biomedical studies
Source: BMC Bioinformatics. 2007 Feb 9;8:52. doi: 10.1186/1471-2105-8-52 (PMC1803798; doi:10.1186/1471-2105-8-52)
Supplement: Additional File 2 — Sample management database. .zip contains sql version of the database, documentation and the files necessary for the installation of the system. [file 1471-2105-8-52-S2.zip › Installation/src/molpage/hibernate/User.hbm.xml]

<?xml version="1.0"?>
<!DOCTYPE hibernate-mapping PUBLIC
	"-//Hibernate/Hibernate Mapping DTD 2.0//EN"
	"http://hibernate.sourceforge.net/hibernate-mapping-2.0.dtd">
<hibernate-mapping
	package="molpage.hibernate">

	<class name="User" table="Users">
		<id name="id" column="sysid">
			<generator class="native"/>
		</id>
		<property name="visibleName" column="fullname"/>
		<property name="loginName" column="login" not-null="true"/>
		<property name="rights" column="rights" not-null="true"/>
		<property name="createDate" column="created" not-null="true"/>
		<property name="modifDate" column="modified"/>
		<property name="comment" column="commentary"/>
		<property name="password" column="passw" not-null="true"/>
		<many-to-one name="partner" column="partner"/>
<!--
		<bag name="persons_cr" lazy="true" inverse="true" cascade="save-update">
			<key column="created_by"/>
			<one-to-many class="Person"/>
		</bag>
		<bag name="persons_mod" lazy="true" inverse="true" cascade="save-update">
			<key column="modified_by"/>
			<one-to-many class="Person"/>
		</bag>
		<bag name="samples_cr" lazy="true" inverse="true" cascade="save-update">
			<key column="created_by"/>
			<one-to-many class="Sample"/>
		</bag>
		<bag name="samples_mod" lazy="true" inverse="true" cascade="save-update">
			<key column="modified_by"/>
			<one-to-many class="Sample"/>
		</bag>
		<bag name="relat_cr" lazy="true" inverse="true" cascade="save-update">
			<key column="created_by"/>
			<one-to-many class="Relation"/>
		</bag>
		<bag name="relat_mod" lazy="true" inverse="true" cascade="save-update">
			<key column="modified_by"/>
			<one-to-many class="Relation"/>
		</bag>
		<bag name="reltype_cr" lazy="true" inverse="true" cascade="save-update">
			<key column="created_by"/>
			<one-to-many class="RelationType"/>
		</bag>
		<bag name="reltype_mod" lazy="true" inverse="true" cascade="save-update">
			<key column="modified_by"/>
			<one-to-many class="RelationType"/>
		</bag>
		<bag name="sampletype_cr" lazy="true" inverse="true" cascade="save-update">
			<key column="created_by"/>
			<one-to-many class="SampleType"/>
		</bag>
		<bag name="sampletype_mod" lazy="true" inverse="true" cascade="save-update">
			<key column="modified_by"/>
			<one-to-many class="SampleType"/>
		</bag>
		<bag name="ethnicities_cr" lazy="true" inverse="true" cascade="save-update">
			<key column="created_by"/>
			<one-to-many class="Ethnicity"/>
		</bag>
		<bag name="ethnicities_mod" lazy="true" inverse="true" cascade="save-update">
			<key column="modified_by"/>
			<one-to-many class="Ethnicity"/>
		</bag>
		<bag name="sexes_cr" lazy="true" inverse="true" cascade="save-update">
			<key column="created_by"/>
			<one-to-many class="Sex"/>
		</bag>
		<bag name="sexes_mod" lazy="true" inverse="true" cascade="save-update">
			<key column="modified_by"/>
			<one-to-many class="Sex"/>
		</bag>
		<bag name="aliquots_cr" lazy="true" inverse="true" cascade="save-update">
			<key column="created_by"/>
			<one-to-many class="Aliquot"/>
		</bag>
		<bag name="aliquots_mod" lazy="true" inverse="true" cascade="save-update">
			<key column="modified_by"/>
			<one-to-many class="Aliquot"/>
		</bag>
-->
	</class>
</hibernate-mapping>
