# Supplementary material for: PASSIM – an open source software system for managing information in biomedical studies
Source: BMC Bioinformatics. 2007 Feb 9;8:52. doi: 10.1186/1471-2105-8-52 (PMC1803798; doi:10.1186/1471-2105-8-52)
Supplement: Additional File 2 — Sample management database. .zip contains sql version of the database, documentation and the files necessary for the installation of the system. [file 1471-2105-8-52-S2.zip › Installation/src/molpage/hibernate/User.java]

package molpage.hibernate;

import java.util.List;
import java.util.Date;

public class User {

  private Long id;
  private String visibleName;
  private String loginName;
  private String rights;
  private Date createDate;
  private Date modifDate;
  private String comment;
  private String password;
  private Partner partner;
  private List persons_cr;
  private List persons_mod;
  private List samples_cr;
  private List samples_mod;
  private List relat_cr;
  private List relat_mod;
  private List reltype_cr;
  private List reltype_mod;
  private List sampletype_cr;
  private List sampletype_mod;
  private List ethnicities_cr;
  private List ethnicities_mod;
  private List sexes_cr;
  private List sexes_mod;
  private List locations_cr;
  private List locations_mod;
  private List aliquots_cr;
  private List aliquots_mod;

  public Long getId() {
          return id;
  }

  public String getVisibleName() {
    return visibleName;
  }

  public String getLoginName() {
    return loginName;
  }

  public String getRights() {
      return rights;
  }

  public Date getCreateDate() {
        return createDate;
  }

  public Date getModifDate() {
        return modifDate;
  }

  public String getComment() {
          return comment;
  }

  public String getPassword() {
          return password;
  }

  public Partner getPartner() {
          return partner;
  }

  public List getPersons_cr() {
          return persons_cr;
  }

  public List getPersons_mod() {
          return persons_mod;
  }

  public List getSamples_cr() {
          return samples_cr;
  }

  public List getSamples_mod() {
          return samples_mod;
  }

  public List getRelat_cr() {
          return relat_cr;
  }

  public List getRelat_mod() {
          return relat_mod;
  }

  public List getReltype_cr() {
          return reltype_cr;
  }

  public List getReltype_mod() {
          return reltype_mod;
  }

  public List getSampletype_cr() {
          return sampletype_cr;
  }

  public List getSampletype_mod() {
          return sampletype_mod;
  }

  public List getEthnicities_cr() {
          return ethnicities_cr;
  }

  public List getEthnicities_mod() {
          return ethnicities_mod;
  }

  public List getSexes_cr() {
          return sexes_cr;
  }

  public List getSexes_mod() {
          return sexes_mod;
  }

  public List getLocations_cr() {
          return locations_cr;
  }

  public List getLocations_mod() {
          return locations_mod;
  }

  public List getAliquots_cr() {
          return aliquots_cr;
  }

  public List getAliquots_mod() {
          return aliquots_mod;
  }
// -------------------------------------------
// -------------------------------------------
// -------------------------------------------
  private void setId(Long long1) {
          id = long1;
  }

  public void setVisibleName(String string) {
          visibleName = string;
  }

  public void setLoginName(String string) {
          loginName = string;
  }

  public void setRights(String string) {
          rights = string;
  }

  public void setCreateDate(Date date) {
          createDate = date;
  }

  public void setModifDate(Date date) {
          modifDate = date;
  }

  public void setComment(String string) {
          comment = string;
  }

  public void setPassword(String string) {
          password = string;
  }

  public void setPartner(Partner partn) {
          partner = partn;
  }

  public void setPersons_cr(List list) {
          persons_cr = list;
  }

  public void setPersons_mod(List list) {
          persons_mod = list;
  }

  public void setSamples_cr(List list) {
          samples_cr = list;
  }

  public void setSamples_mod(List list) {
          samples_mod = list;
  }

  public void setRelat_cr(List list) {
          relat_cr = list;
  }

  public void setRelat_mod(List list) {
          relat_mod = list;
  }

  public void setReltype_cr(List list) {
          reltype_cr = list;
  }

  public void setReltype_mod(List list) {
          reltype_mod = list;
  }

  public void setSampletype_cr(List list) {
          sampletype_cr = list;
  }

  public void setSampletype_mod(List list) {
          sampletype_mod = list;
  }

  public void setEthnicities_cr(List list) {
          ethnicities_cr = list;
  }

  public void setEthnicities_mod(List list) {
          ethnicities_mod = list;
  }

  public void setSexes_cr(List list) {
          sexes_cr = list;
  }

  public void setSexes_mod(List list) {
          sexes_mod = list;
  }

  public void setLocations_cr(List list) {
          locations_cr = list;
  }

  public void setLocations_mod(List list) {
          locations_mod = list;
  }

  public void setAliquots_cr(List list) {
          aliquots_cr = list;
  }

  public void setAliquots_mod(List list) {
          aliquots_mod = list;
  }

  public String toString() {
          return this.getId() + "  " + visibleName + " : " + loginName;
  }

}
