# Supplementary material for: PASSIM – an open source software system for managing information in biomedical studies
Source: BMC Bioinformatics. 2007 Feb 9;8:52. doi: 10.1186/1471-2105-8-52 (PMC1803798; doi:10.1186/1471-2105-8-52)
Supplement: Additional File 2 — Sample management database. .zip contains sql version of the database, documentation and the files necessary for the installation of the system. [file 1471-2105-8-52-S2.zip › Installation/src/web/AddAliquots.jsp]

<%String lapasId = "ViewAliquot";%>
<%@ include file="Header.jsp"%>
<%
  tmpHttpSessObj.clearInvalidField();
  //test if session broken-down
  if ( tmpHttpSessObj.getCurrentUser()==null){
    pageContext.forward(response.encodeURL("./LogIn.jsp"));
    return;
  }
%>
<script  type="text/javascript" language="javascript">
  function setFocus(){
      field = document.getElementById("kluda");
      if (field) field.focus();
      else
      document.fForm.cyear.focus();
  }
</script>
<%
  Person person = null;
  Sample sample = null;
  Aliquot aliquot = null;
  int messageNum = 0;
  String selfId;
  String tmpAction;
  String genId;
  String cyear;
  String cmonth;
  String cday;
  Date cdate;
  String syear;
  String smonth;
  String sday;
  Date sdate = null;
  String volume;
  String concentration;
  Long volunitId;
  Long concunitId;
  String status;
  Long alocId;
  Long partnId;
  Long fitnId;
  Long procoptId;
  Long storconId;
  Long tranconId;
  Long recstatId;
  String qualFileName;
  String comment;
  boolean[] batchBool = null;

  //Create aliquot page
  if ((tmpAction = request.getParameter("newAliq")) != null) {
    person = tmpHttpSessObj.getCurrentPerson();
    sample = tmpHttpSessObj.getCurrentSampleII();
    if (sample != null) {
      int visitCount = 1;
      List aliquotList = sample.getAliquots();
      if (aliquotList != null){
        Iterator iter0 = aliquotList.iterator();
        while (iter0.hasNext()) {
          Aliquot aliq11 = (Aliquot) iter0.next();
          String visName = aliq11.getVisibleName();
          int al = Util.getNumberFromStringPostfix(visName);
          if (visitCount < al) visitCount = al;
        }
      }
      genId = sample.getVisibleName() + "-" +
          Util.getStringPostfixFromNumber( visitCount);
      Date myDate = new Date();
      cyear = Util.getYear(myDate);
      cmonth = Util.getMonth(myDate);
      cday = Util.getDay(myDate);
      syear = null;
      smonth = null;
      sday = null;
      status = null;
      volume = null;
      concentration = null;
      comment = null;
      alocId = null;
      storconId = null;
      recstatId = null;
      tranconId = null;
      procoptId = null;
      fitnId = null;
      partnId = null;
      volunitId = null;
      concunitId = null;
      qualFileName = null;
%>
<form method="POST" enctype="multipart/form-data" name="fForm"
    action="<%=response.encodeURL("./AddAliquotsUpload.jsp")%>"/>
<a class="largest">  Add Aliquot for Person
  <i><%=person.getVisibleName()%>  </i>
  and Sample
  <i><%=sample.getVisibleName()%>  </i>
</a>
<br>
<a class="error">&nbsp;</a>
  <%@include file="AddAliquotsE.jsp"%>
  <table cellpadding="4">
  <thead>
    <tr><%if (tmpHttpSessObj.canAddObject(sample.getCreator())) {%>
      <td>
        <input type="submit" name="addAliquot" value="  Add  "/>
      </td>
      <td>
        <input type="submit" name="addAliquotM" value="Add/Repeat"/>
      </td>
      <td>
        <input type="submit" name="addAliquotN" value="Add multiple"/>
        <select name="addAliquotNCount">
          <%for (int i = 20; i > 2; i--){%>
          <option value="<%=i%>"><%=i%></option>
          <%}%>
          <option selected value="2">2</option>
        </select>
      </td>
      <%} else {%><td><%=tmpHttpSessObj.getMyMessage(6)%></td><%}%>
      <td>
        <input type="submit" name="cancel" value="Cancel" onclick="return cancelQuality()"/>
      </td>
    </tr>
  </thead>
</table>
</form><%
  }} else //Update aliquot page
  if ((tmpAction = request.getParameter("aliqId")) != null) {
    tmpHttpSessObj.setCurrentAliquot(tmpAction);
    person = tmpHttpSessObj.getCurrentPerson();
    sample = tmpHttpSessObj.getCurrentSample();
    aliquot = tmpHttpSessObj.getCurrentAliquot();
    if (aliquot != null) {
      selfId = tmpAction;
      genId = aliquot.getVisibleName();
      Date myDate = (aliquot.getCreationDate() != null) ?
          aliquot.getCreationDate() : new Date();
      cyear = Util.getYear(myDate);
      cmonth = Util.getMonth(myDate);
      cday = Util.getDay(myDate);
      if (aliquot.getShipmentDate() != null) {
        myDate = aliquot.getShipmentDate();
        syear = Util.getYear(myDate);
        smonth = Util.getMonth(myDate);
        sday = Util.getDay(myDate);
      }
      else {
        syear = null;
        smonth = null;
        sday = null;
      }
      status = aliquot.getStatus();
      volume = (aliquot.getVolume() != null) ?
          aliquot.getVolume().toString() : "";
      concentration = (aliquot.getConcentration() != null) ?
          aliquot.getConcentration().toString() : "";
      comment = aliquot.getComment();
      partnId = (aliquot.getPlannedUser() != null) ?
          aliquot.getPlannedUser().getId() : new Long(0);
      fitnId = aliquot.getFitForUse().getId();
      procoptId = aliquot.getProcessingOption().getId();
      storconId = aliquot.getStorageCondition().getId();
      tranconId = aliquot.getTransportCondition().getId();
      recstatId = aliquot.getReceptionState().getId();
      alocId = aliquot.getStorageLocation().getId();
      volunitId = (aliquot.getVolumeUnit() != null) ?
          aliquot.getVolumeUnit().getId() : new Long(0);
      concunitId = (aliquot.getConcentrationUnit() != null) ?
          aliquot.getConcentrationUnit().getId() : new Long(0);
      qualFileName = aliquot.getQualityFileName();
%>
<form method="POST" enctype="multipart/form-data" name="fForm"
      action="<%=response.encodeURL("./AddAliquotsUpload.jsp")%>"/>
<a class="largest">  Edit Aliquot for Person
  <i><%=person.getVisibleName()%>  </i>
  and Sample
  <i><%=sample.getVisibleName()%>  </i>
</a>
<br>
<a class="error">&nbsp;</a>
<input type="hidden" name="selfId" value="<%=selfId%>"/>
  <%@include file="AddAliquotsE.jsp"%>
  <table cellpadding="4">
  <thead>
    <tr>
      <td>
      <%if (tmpHttpSessObj.canEditObject(null)) {%>
        <input type="submit" name="updateAliquot" value="Update"/>
      <%} else {%><%=tmpHttpSessObj.getMyMessage(6)%><%}%>
      </td>
      <td>
        <input type="submit" name="cancel" value="Cancel" onclick="return cancelQuality()"/>
      </td>
    <%if (tmpHttpSessObj.canDeleteObject(aliquot.getCreator())) {%>
      <td>
        <input type="submit" onclick="return confirmDelete()" name="deleteAliquot" value="Delete"/>
      </td>
    <%}    %>
    </tr>
  </thead>
</table>
</form>
<%}}%>
<%@ include file="Footer.jsp"%>
