# Supplementary material for: PASSIM – an open source software system for managing information in biomedical studies
Source: BMC Bioinformatics. 2007 Feb 9;8:52. doi: 10.1186/1471-2105-8-52 (PMC1803798; doi:10.1186/1471-2105-8-52)
Supplement: Additional File 2 — Sample management database. .zip contains sql version of the database, documentation and the files necessary for the installation of the system. [file 1471-2105-8-52-S2.zip › Installation/src/web/AddAliquotsBatch.jsp]

<%String lapasId = "ViewAliquot";%>
<%@ include file="Header.jsp"%>
<%
  String tmpAction;
  tmpHttpSessObj.clearInvalidField();
  //test new session
  if ( tmpHttpSessObj.getCurrentUser()==null){
    pageContext.forward(response.encodeURL("./LogIn.jsp"));
    return;
  }
  else
  if ((tmpAction = request.getParameter("cancel")) != null) {
  //return to viewaliquots page
    pageContext.forward(response.encodeURL("./ViewAliquots.jsp"));
    return;
  }
%>
<script  type="text/javascript" language="javascript">
  function setFocus(){
  }
  function changeCheck( checkId, fieldName){
   var x=document.getElementsByName(fieldName);
   var y=document.getElementById(checkId);
   x[0].disabled = !y.checked;
   if (!y.checked) x[0].style.backgroundColor="#E5EAF0";
   else x[0].style.backgroundColor = "#FFFFFF";
   if (fieldName=="syear"){
     x=document.getElementsByName("smonth");
     x[0].disabled = !y.checked;
     if (!y.checked) x[0].style.backgroundColor="#E5EAF0";
     else x[0].style.backgroundColor = "#FFFFFF";
     x=document.getElementsByName("sday");
     x[0].disabled = !y.checked;
     if (!y.checked) x[0].style.backgroundColor="#E5EAF0";
     else x[0].style.backgroundColor = "#FFFFFF";
   }
   check = document.fForm.check; mycheck = true
   if (check) for (i=0; i<check.length;i++)
                if (check[i].checked){ mycheck = false; break;}
   document.fForm.updateAliquot.disabled = mycheck;
 }
</script>
<%
  Aliquot aliquot = null;
  int messageNum = 0;
  String genId = null;
  String cyear = null;
  String cmonth = null;
  String cday = null;
  String syear = null;
  String smonth = null;
  String sday = null;
  Date sdate = null;
  String volume = null;
  String concentration = null;
  Long volunitId = new Long(0);
  Long concunitId = new Long(0);
  String status = null;
  String location;
  Long alocId;
  String plannedUsage;
  Long partnId;
  String fitForUse;
  Long fitnId;
  String processing;
  Long procoptId;
  String stCondition;
  Long storconId;
  String trCondition;
  Long tranconId;
  String recState;
  Long recstatId;
  String qualFileName=null;
  String comment=null;
  boolean[] batchBool;
  if ((tmpAction = request.getParameter("batchAliq")) != null) {
    aliquot = tmpHttpSessObj.getBatchAliquot();
    batchBool = tmpHttpSessObj.compareBatchAliquots();
    if (aliquot != null) {
      if (batchBool[9] && aliquot.getShipmentDate()!= null) {
        Date myDate = aliquot.getShipmentDate();
        syear = Util.getYear(myDate);
        smonth = Util.getMonth(myDate);
        sday = Util.getDay(myDate);
      }
      if (batchBool[10]) status = aliquot.getStatus();
      partnId = (aliquot.getPlannedUser() != null) ?
          aliquot.getPlannedUser().getId() : new Long(0);
      fitnId = aliquot.getFitForUse().getId();
      procoptId = aliquot.getProcessingOption().getId();
      storconId = aliquot.getStorageCondition().getId();
      tranconId = aliquot.getTransportCondition().getId();
      recstatId = aliquot.getReceptionState().getId();
      alocId = aliquot.getStorageLocation().getId();
%>
<form method="POST" name="fForm"
      action="<%=response.encodeURL("./AddAliquotsBatch.jsp")%>"/>
<a class="largest">  Edit Multiple Aliquots
</a>
<br>
<a class="error">&nbsp;</a>
  <%@include file="AddAliquotsE.jsp"%>
  <table cellpadding="4">
  <thead>
    <tr>
      <td>
      <%if (tmpHttpSessObj.canEditObject(null)) {%>
        <input type="submit" name="updateAliquot" value="Update" disabled/>
      <%} else {%><%=tmpHttpSessObj.getMyMessage(6)%><%}%>
      </td>
      <td>
        <input type="submit" name="cancel" value="Cancel"/>
      </td>
    </tr>
  </thead>
</table>
</form>
<%}}
  else
  if ((tmpAction = request.getParameter("updateAliquot")) != null) {
    aliquot = tmpHttpSessObj.getBatchAliquot();
    batchBool = tmpHttpSessObj.compareBatchAliquots();
    syear = request.getParameter("syear");
    smonth = request.getParameter("smonth");
    sday = request.getParameter("sday");
    if (syear!=null){
      if (!syear.equals("")||!smonth.equals("")||!sday.equals("")){
        sdate = tmpHttpSessObj.getDate(syear, smonth, sday,
        "syear", "smonth", "sday");
        if (sdate == null) messageNum = 5;
      }
    }
    status = request.getParameter("status");
    plannedUsage = request.getParameter("plannedUsage");
    fitForUse = request.getParameter("fitForUse");
    processing = request.getParameter("processing");
    stCondition = request.getParameter("stCondition");
    trCondition = request.getParameter("trCondition");
    recState = request.getParameter("recState");
    location = request.getParameter("location");
    if (messageNum == 0)
    messageNum = tmpHttpSessObj.updateBatchAliquots(
      sdate, status,
      processing, stCondition, location,
      plannedUsage, fitForUse,
      trCondition, recState);

    if (messageNum == 0){
      pageContext.forward(response.encodeURL("./ViewAliquots.jsp"));
      return;
    }
    else
    if (messageNum == 1){
      pageContext.forward(response.encodeURL("./Test_JSP_error.jsp"));
      return;
    }
    if (aliquot != null) {
    if (batchBool[10] && status==null) status = aliquot.getStatus();
    if (batchBool[9] && syear==null && aliquot.getShipmentDate() != null){
      Date myDate = aliquot.getShipmentDate();
      syear = Util.getYear(myDate);
      smonth = Util.getMonth(myDate);
      sday = Util.getDay(myDate);
    }
    if (plannedUsage!=null)partnId = new Long(plannedUsage);
    else
    partnId = (aliquot.getPlannedUser() != null) ?
        aliquot.getPlannedUser().getId() : new Long(0);
    if (fitForUse!=null)fitnId = new Long(fitForUse);
    else
    fitnId = aliquot.getFitForUse().getId();
    if (processing!=null)procoptId = new Long(processing);
    else
    procoptId = aliquot.getProcessingOption().getId();
    if (stCondition!=null)storconId = new Long(stCondition);
    else
    storconId = aliquot.getStorageCondition().getId();
    if (trCondition!=null)tranconId = new Long(trCondition);
    else
    tranconId = aliquot.getTransportCondition().getId();
    if (recState!=null)recstatId = new Long(recState);
    else
    recstatId = aliquot.getReceptionState().getId();
    if (location!=null)alocId = new Long(location);
    else
    alocId = aliquot.getStorageLocation().getId();
%>
<form method="POST" name="fForm"
      action="<%=response.encodeURL("./AddAliquotsBatch.jsp")%>"/>
<a class="largest">  Edit Multiple Aliquots
</a>
<br>
<a class="error">  Error:
<%=tmpHttpSessObj.getMyMessage(messageNum)%>
</a>
  <%@include file="AddAliquotsE.jsp"%>
  <table cellpadding="4">
  <thead>
    <tr>
      <td>
      <%if (tmpHttpSessObj.canEditObject(null)) {%>
        <input type="submit" name="updateAliquot" value="Update" disabled/>
      <%} else {%><%=tmpHttpSessObj.getMyMessage(6)%><%}%>
      </td>
      <td>
          <input type="submit" name="cancel" value="Cancel"/>
      </td>
    </tr>
  </thead>
</table>
</form>
<%}}%>
<%@ include file="Footer.jsp"%>
