# Supplementary material for: PASSIM – an open source software system for managing information in biomedical studies
Source: BMC Bioinformatics. 2007 Feb 9;8:52. doi: 10.1186/1471-2105-8-52 (PMC1803798; doi:10.1186/1471-2105-8-52)
Supplement: Additional File 2 — Sample management database. .zip contains sql version of the database, documentation and the files necessary for the installation of the system. [file 1471-2105-8-52-S2.zip › Installation/src/web/AddAliquotsE.jsp]

<!--start of included part-->
<%boolean isBatch = tmpHttpSessObj.isBatch();%>
<script  type="text/javascript" language="javascript">
function confirmDelete(){
  if (confirm("Are You sure?")) return cancelQuality();
  else return false;
}
function removeQuality(){
  document.getElementById("qualityName").value="";
  document.getElementById("imageSpan").innerHTML="";
  cancelQuality()
  return false;
}
function cancelQuality(){
  document.getElementById("inputfileSpan").innerHTML=
  "<input id='inputfile' type='file' name='inputfile' size = '40'"+
  " value='' onchange='changeQuality()'/>";
  document.fForm.remPic.disabled = true;
  return true;
}
function changeQuality(){
  var azx = document.getElementById("inputfile").value;
  document.getElementById("qualityName").value=azx;
  if (azx==""){
    document.getElementById("imageSpan").innerHTML="";
    document.fForm.remPic.disabled = true;
  }
  else {
    document.getElementById("imageSpan").innerHTML=
            "<img src='"+azx+"' alt='"+azx+"'>";
    document.fForm.remPic.disabled = false;
  }
}
</script>
<fieldset>
<table>
  <thead>
    <tr>
    <%if (isBatch){%><td>&nbsp;</td><%}%>
      <td class="dialh"><%--Aliquot ID:--%>
        <%=MetadataManager.getAliquotLongName("visibleName")%></td>
      <td>
        <input type="text" name="genId" readonly="readonly"
               style="background-color:#E5EAF0"
               value="<%=(genId!=null)?genId:""%>" size="20"/>
      </td>
    </tr>
    <tr>
    <%if (isBatch){%><td>&nbsp;</td><%}%>
      <td class="dialh"><%--Aliquot creation date(yyyy/mm/dd):--%>
      <%=MetadataManager.getAliquotLongName("creationDate")%></td>
      <td>
        <input type="text" name="cyear" maxlength="4" size="4"
               <%=tmpHttpSessObj.getFieldId("cyear")%>
               <%if (isBatch){%>disabled style="background-color:#E5EAF0"<%}%>
               value="<%=(cyear!=null)?cyear:""%>"/>
        <input type="text" name="cmonth" maxlength="2" size="2"
               <%=tmpHttpSessObj.getFieldId("cmonth")%>
               <%if (isBatch){%>disabled style="background-color:#E5EAF0"<%}%>
               value="<%=(cmonth!=null)?cmonth:""%>"/>
        <input type="text" name="cday" maxlength="2" size="2"
               <%=tmpHttpSessObj.getFieldId("cday")%>
               <%if (isBatch){%>disabled style="background-color:#E5EAF0"<%}%>
               value="<%=(cday!=null)?cday:""%>"/>
      </td>
    </tr>
    <tr>
    <%if (isBatch){%>
      <td><input type="checkbox" name="check" value="location"
        id="id3" onclick='changeCheck("id3","location");'></td><%}%>
      <td class="dialh"><%--Location:--%>
      <%=MetadataManager.getAliquotLongName("storageLocation")%></td>
      <td>
        <select name="location"
        <%if (isBatch){%>disabled <%=(batchBool[2])?"":"style='background-color:#E5EAF0'"%><%}%>>
        <%=tmpHttpSessObj.getObjectPrompter(AliquotLocation.class, alocId)%>
        </select>
      </td>
    </tr>
    <tr>
    <%if (isBatch){%>
      <td><input type="checkbox" name="check" value="plannedUsage"
       id="id4" onclick='changeCheck("id4","plannedUsage");'></td> <%}%>
      <td class="dialh"><%--Planned user:--%>
      <%=MetadataManager.getAliquotLongName("plannedUser")%></td>
      <td>
        <select name="plannedUsage"
        <%if (isBatch){%>disabled <%=(batchBool[3])?"":"style='background-color:#E5EAF0'"%><%}%>>
        <%=tmpHttpSessObj.getObjectPrompter(Partner.class, partnId)%>
        </select>
      </td>
    </tr>
    <tr>
    <%if (isBatch){%>
      <td><input type="checkbox" name="check" value="fitForUse"
        id="id5" onclick='changeCheck("id5","fitForUse");'></td> <%}%>
      <td class="dialh"><%--Fit for use:--%>
      <%=MetadataManager.getAliquotLongName("fitForUse")%></td>
      <td>
        <select name="fitForUse"
        <%if (isBatch){%>disabled <%=(batchBool[4])?"":"style='background-color:#E5EAF0'"%><%}%>>
        <%=tmpHttpSessObj.getObjectPrompter(AliquotFitness.class, fitnId)%>
        </select>
      </td>
    </tr>
    <tr>
    <%if (isBatch){%>
      <td><input type="checkbox" name="check" value="processing"
        id="id6" onclick='changeCheck("id6","processing");'></td> <%}%>
      <td class="dialh"><%--Processing:--%>
      <%=MetadataManager.getAliquotLongName("processingOption")%></td>
      <td>
        <select name="processing"
        <%if (isBatch){%>disabled <%=(batchBool[5])?"":"style='background-color:#E5EAF0'"%><%}%>>
        <%=tmpHttpSessObj.getObjectPrompter(ProcessingOption.class, procoptId)%>
        </select>
      </td>
    </tr>
    <tr>
    <%if (isBatch){%>
      <td><input type="checkbox" name="check" value="stCondition"
       id="id7" onclick='changeCheck("id7","stCondition");'></td> <%}%>
      <td class="dialh"><%--Storage condition:--%>
      <%=MetadataManager.getAliquotLongName("storageCondition")%></td>
      <td>
        <select name="stCondition"
        <%if (isBatch){%>disabled <%=(batchBool[6])?"":"style='background-color:#E5EAF0'"%><%}%>>
        <%=tmpHttpSessObj.getObjectPrompter(StorageCondition.class, storconId)%>
        </select>
      </td>
    </tr>
    <tr>
    <%if (isBatch){%>
      <td><input type="checkbox" name="check" value="trCondition"
         id="id8" onclick='changeCheck("id8","trCondition");'></td> <%}%>
      <td class="dialh"><%--Transport-out condition:--%>
      <%=MetadataManager.getAliquotLongName("transportCondition")%></td>
      <td>
        <select name="trCondition"
        <%if (isBatch){%>disabled <%=(batchBool[7])?"":"style='background-color:#E5EAF0'"%><%}%>>
        <%=tmpHttpSessObj.getObjectPrompter(TransportCondition.class, tranconId)%>
        </select>
      </td>
    </tr>
    <tr>
    <%if (isBatch){%>
      <td><input type="checkbox" name="check" value="recState"
        id="id9" onclick='changeCheck("id9","recState");'></td> <%}%>
      <td class="dialh"><%--Received intact:--%>
      <%=MetadataManager.getAliquotLongName("receptionState")%></td>
      <td>
        <select name="recState"
        <%if (isBatch){%>disabled <%=(batchBool[8])?"":"style='background-color:#E5EAF0'"%><%}%>>
        <%=tmpHttpSessObj.getObjectPrompter(ReceptionState.class, recstatId)%>
        </select>
      </td>
    </tr>
    <tr>
    <%if (isBatch){%>
      <td><input type="checkbox" name="check" value="syear"
        id="id10" onclick='changeCheck("id10","syear");'></td><%}%>
      <td class="dialh"><%--Shipment-out date(yyyy/mm/dd):--%>
      <%=MetadataManager.getAliquotLongName("shipmentDate")%></td>
      <td>
        <input type="text" name="syear" maxlength="4" size="4" alt="yyyy(year)"
        <%if (isBatch){%>disabled <%=(batchBool[9])?"":"style='background-color:#E5EAF0'"%><%}%>
               <%=tmpHttpSessObj.getFieldId("syear")%>
               value="<%=(syear!=null)?syear:""%>"/>
        <input type="text" name="smonth" maxlength="2" size="2" alt="mm(month)"
        <%if (isBatch){%>disabled <%=(batchBool[9])?"":"style='background-color:#E5EAF0'"%><%}%>
               <%=tmpHttpSessObj.getFieldId("smonth")%>
               value="<%=(smonth!=null)?smonth:""%>"/>
        <input type="text" name="sday" maxlength="2" size="2" alt="dd(day)"
        <%if (isBatch){%>disabled <%=(batchBool[9])?"":"style='background-color:#E5EAF0'"%><%}%>
               <%=tmpHttpSessObj.getFieldId("sday")%>
               value="<%=(sday!=null)?sday:""%>"/>
      </td>
    </tr>
    <tr>
    <%if (isBatch){%>
      <td><input type="checkbox" name="check" value="status"
        id="id11" onclick='changeCheck("id11","status");'></td><%}%>
      <td class="dialh"><%--Status:--%>
      <%=MetadataManager.getAliquotLongName("status")%></td>
      <td>
        <input type="text" name="status" size="20" value="<%=(status!=null)?status:""%>"
        <%if (isBatch){%>disabled <%=(batchBool[10])?"":"style='background-color:#E5EAF0'"%><%}%>/>
      </td>
    </tr>
    <tr>
    <%if (isBatch){%><td>&nbsp;</td><%}%>
      <td class="dialh"><%--Volume:--%>
      <%=MetadataManager.getAliquotLongName("volume")%></td>
      <td>
        <input type="text" name="volume" size="10"
         <%=tmpHttpSessObj.getFieldId("volume")%>
         <%if (isBatch){%>disabled style="background-color:#E5EAF0"<%}%>
         value="<%=(volume!=null)?volume:""%>"/>
        <select name="volunit" <%if (isBatch){%>disabled style="background-color:#E5EAF0"<%}%>>
          <option value="0">
          <%=tmpHttpSessObj.getObjectPrompter(AliquotVolumeUnit.class, volunitId)%>
        </select>
      </td>
    </tr>
    <tr>
    <%if (isBatch){%><td>&nbsp;</td><%}%>
      <td class="dialh"><%--Concentration:--%>
      <%=MetadataManager.getAliquotLongName("concentration")%></td>
      <td>
        <input type="text" name="concentration" size="10"
         <%=tmpHttpSessObj.getFieldId("concentration")%>
         <%if (isBatch){%>disabled style="background-color:#E5EAF0"<%}%>
         value="<%=(concentration!=null)?concentration:""%>"/>
        <select name="concunit" <%if (isBatch){%>disabled style="background-color:#E5EAF0"<%}%>>
          <option value="0">
          <%=tmpHttpSessObj.getObjectPrompter( AliquotConcentrationUnit.class, concunitId)%>
        </select>
      </td>
    </tr>
    <tr>
    <%if (isBatch){%><td>&nbsp;</td><%}%>
      <td class="dialh"><%--Comment:--%>
      <%=MetadataManager.getAliquotLongName("comment")%></td>
      <td>
        <textarea <%if (isBatch){%>disabled style="background-color:#E5EAF0"<%}%>
          cols="50" rows="5" name="comment"><%=(comment!=null)?comment:""%></textarea>
      </td>
    </tr>
    <%if (!isBatch){%>
    <tr>
      <td class="dialh"><%--Quality(select picture)--%>
      <%=MetadataManager.getAliquotLongName("qualityFileName")%></td>
      <td>
        <span id="inputfileSpan">
        <input id="inputfile" type="file" name="inputfile" size="40"
          style="height:auto;" value='<%=(qualFileName!=null)?qualFileName:""%>'
          onchange="changeQuality()"/>
        </span>
        <input type="submit" onclick="return removeQuality()"
          name="remPic" value="Remove" style="height:22px;"
         <%=(qualFileName==null||qualFileName.equals(""))?" disabled":""%>/>
        <input id="qualityName" type="hidden" name="qualityName"
          value='<%=(qualFileName!=null)?qualFileName:""%>'/>
      </td>
    </tr>
    <tr>
      <td>&nbsp;</td>
      <td>
        <span id="imageSpan">
          <%=(qualFileName==null||qualFileName.equals(""))?"":
          "<img src='./sample_qualities/"+
          ((aliquot!=null)?aliquot.getQualityName():"") +
          "' alt='"+qualFileName+"'>"%>
        </span>
      </td>
    </tr>
  <% if (aliquot!=null){
  %><%=aliquot.getCreateAndModifyString() %>
  <%}}%>
  </thead>
</table>
</fieldset>
<!--end of included part-->
