# Supplementary material for: PASSIM – an open source software system for managing information in biomedical studies
Source: BMC Bioinformatics. 2007 Feb 9;8:52. doi: 10.1186/1471-2105-8-52 (PMC1803798; doi:10.1186/1471-2105-8-52)
Supplement: Additional File 2 — Sample management database. .zip contains sql version of the database, documentation and the files necessary for the installation of the system. [file 1471-2105-8-52-S2.zip › Installation/src/web/AddAliquotsUpload.jsp]

<%String lapasId = "ViewAliquot";%>
<%@include file="Header.jsp"%>
<script  type="text/javascript" language="javascript">
  function setFocus(){
      field = document.getElementById("kluda");
      if (field) field.focus();
      else
      document.fForm.cyear.focus();
  }
</script>
<%
  Person person = null;
  Sample sample = null;
  Aliquot aliquot = null;
  int messageNum = 0;
  String selfId;
  String tmpAction;
  String genId;
  String cyear;
  String cmonth;
  String cday;
  Date   cdate;
  String syear;
  String smonth;
  String sday;
  Date   sdate = null;
  String volume;
  String concentration;
  String volumeUnit;
  String concentrationUnit;
  Long volunitId;
  Long concunitId;
  String status;
  String location;
  Long alocId;
  String plannedUsage;
  Long partnId;
  String fitForUse;
  Long fitnId;
  String processing;
  Long procoptId;
  String stCondition;
  Long storconId;
  String trCondition;
  Long tranconId;
  String recState;
  Long recstatId;
  String qualFileName;
  String comment;
  boolean[] batchBool = null;

  tmpHttpSessObj.clearInvalidField();
  //test broken-down session
  if ( tmpHttpSessObj.getCurrentUser()==null){
       tmpHttpSessObj.deleteTempFile();
    pageContext.forward(response.encodeURL("./LogIn.jsp"));
    return;
  }
  RequestParser requestI = new RequestParser( tmpHttpSessObj);
  requestI.parseRequest( request);

  if ((tmpAction = requestI.getParameter("cancel")) != null) {
  //return to viewaliquots page
        tmpHttpSessObj.deleteTempFile();
    pageContext.forward(response.encodeURL("./ViewAliquots.jsp"));
    return;
  }
  else
  if ((tmpAction = requestI.getParameter("deleteAliquot")) != null) {
    selfId = requestI.getParameter("selfId");
    tmpHttpSessObj.deleteAliquot(selfId);
        tmpHttpSessObj.deleteTempFile();
    pageContext.forward(response.encodeURL("./ViewAliquots.jsp"));
    return;
  }
  else //add aliquot for current sample
  if ((tmpAction = requestI.getParameter("addAliquot")) != null ||
      (tmpAction = requestI.getParameter("addAliquotM")) != null ||
      (tmpAction = requestI.getParameter("addAliquotN")) != null ) {
    person = tmpHttpSessObj.getCurrentPerson();
    sample = tmpHttpSessObj.getCurrentSample();
    genId = requestI.getParameter("genId");
    location = requestI.getParameter("location");
    plannedUsage = requestI.getParameter("plannedUsage");
    fitForUse = requestI.getParameter("fitForUse");
    processing = requestI.getParameter("processing");
    stCondition = requestI.getParameter("stCondition");
    trCondition = requestI.getParameter("trCondition");
    recState = requestI.getParameter("recState");
    status = requestI.getParameter("status");
    volume = requestI.getParameter("volume");
    concentration = requestI.getParameter("concentration");
    volumeUnit = requestI.getParameter("volunit");
    concentrationUnit = requestI.getParameter("concunit");
    comment = requestI.getParameter("comment");
    cyear = requestI.getParameter("cyear");
    cmonth = requestI.getParameter("cmonth");
    cday = requestI.getParameter("cday");
    syear = requestI.getParameter("syear");
    smonth = requestI.getParameter("smonth");
    sday = requestI.getParameter("sday");
    cdate = tmpHttpSessObj.getDate(cyear, cmonth, cday,
                           "cyear", "cmonth", "cday");
    if (cdate == null) messageNum = 5;
    else
    if (!syear.equals("")||!smonth.equals("")||!sday.equals("")){
      sdate = tmpHttpSessObj.getDate(syear, smonth, sday,
      "syear", "smonth", "sday");
      if (sdate == null) messageNum = 5;
    }
    qualFileName = requestI.getParameter("inputfile");
    if (qualFileName==null||qualFileName.equals(""))
      qualFileName = requestI.getParameter("qualityName");;
    if (messageNum == 0)
    messageNum = tmpHttpSessObj.addAliquot(
      genId, cdate, sdate, volume, concentration, status,
      processing, stCondition, location,
      plannedUsage, fitForUse,
      volumeUnit, concentrationUnit,
      trCondition, recState, qualFileName, comment);
    if (messageNum == 0){
      qualFileName = "";
      int visitCount = Util.getNumberFromStringPostfix( genId);
      if (tmpAction.equals("Add multiple")){
        String nString = requestI.getParameter("addAliquotNCount");
        int i = Integer.parseInt( nString);//*10;
        while (--i > 0){
          tmpHttpSessObj.openHibSession();
          genId = sample.getVisibleName() + "-" +
            Util.getStringPostfixFromNumber( visitCount);
          visitCount++;
          messageNum = tmpHttpSessObj.addAliquot(
          genId, cdate, sdate, volume, concentration, status,
          processing, stCondition, location,
          plannedUsage, fitForUse,
          volumeUnit, concentrationUnit,
          trCondition, recState, qualFileName, comment);
        }
        pageContext.forward(response.encodeURL("./ViewAliquots.jsp"));
        return;
      }
      else
      if (tmpAction.equals("Add/Repeat")){
        tmpHttpSessObj.openHibSession();
        genId = sample.getVisibleName() + "-" +
            Util.getStringPostfixFromNumber( visitCount);
      }
      else {//simple add
        pageContext.forward(response.encodeURL("./ViewAliquots.jsp"));
        return;
      }
    }
    else
    if (messageNum==1) {
      pageContext.forward(response.encodeURL("./Test_JSP_error.jsp"));
      return;
    }
//try again if error or Add M
    if (sample != null) {
        alocId = new Long(location);
        partnId = new Long(plannedUsage);
        fitnId = new Long(fitForUse);
        procoptId = new Long(processing);
        storconId = new Long(stCondition);
        tranconId = new Long(trCondition);
        recstatId = new Long(recState);
        volunitId = new Long(volumeUnit);
        concunitId = new Long(concentrationUnit);
%>
<form method="POST" enctype="multipart/form-data"
      name="fForm"
      action="<%=response.encodeURL("./AddAliquotsUpload.jsp")%>"/>
<a class="largest">  Add Aliquot for Person
  <i><%=person.getVisibleName()%>  </i>
  and Sample
  <i><%=sample.getVisibleName()%>  </i>
</a>
<br>
<a class="error">
<%=(messageNum > 0)?"Error:" + tmpHttpSessObj.getMyMessage(messageNum):" "%>
</a>
  <%@include file="AddAliquotsE.jsp"%>
  <table cellpadding="4">
  <tbody>
    <tr>
      <%if (tmpHttpSessObj.canAddObject(sample.getCreator())) {%>
      <td>
        <input type="submit" name="addAliquot" value="  Add  "/>
      </td>
      <td>
        <input type="submit" name="addAliquotM" value="Add/Repeat"/>
      </td>
      <td>
        <input type="submit" name="addAliquotN" value="Add multiple"/>
        <select name="addAliquotNCount">
          <%for (int i = 20; i > 2; i--){%>
          <option value="<%=i%>"><%=i%>
          <%}%>
          <option selected value="2">2
        </select>
      </td>
      <%}else{%><td><%=tmpHttpSessObj.getMyMessage(6)%></td><%}%>
      <td>
          <input type="submit" name="cancel" value="Cancel"
                 onclick="return cancelQuality()"/>
      </td>
    </tr>
  </tbody>
</table>
</form><%
  }}
  else
  if ((tmpAction = requestI.getParameter("updateAliquot")) != null) {
    person = tmpHttpSessObj.getCurrentPerson();
    sample = tmpHttpSessObj.getCurrentSample();
    aliquot = tmpHttpSessObj.getCurrentAliquot();
    selfId = requestI.getParameter("selfId");
    genId = requestI.getParameter("genId");
    location = requestI.getParameter("location");
    plannedUsage = requestI.getParameter("plannedUsage");
    fitForUse = requestI.getParameter("fitForUse");
    processing = requestI.getParameter("processing");
    stCondition = requestI.getParameter("stCondition");
    trCondition = requestI.getParameter("trCondition");
    recState = requestI.getParameter("recState");
    status = requestI.getParameter("status");
    volume = requestI.getParameter("volume");
    concentration = requestI.getParameter("concentration");
    volumeUnit = requestI.getParameter("volunit");
    concentrationUnit = requestI.getParameter("concunit");
    comment = requestI.getParameter("comment");
    cyear = requestI.getParameter("cyear");
    cmonth = requestI.getParameter("cmonth");
    cday = requestI.getParameter("cday");
    syear = requestI.getParameter("syear");
    smonth = requestI.getParameter("smonth");
    sday = requestI.getParameter("sday");
    cdate = tmpHttpSessObj.getDate(cyear, cmonth, cday,
                         "cyear", "cmonth", "cday");
    if (cdate == null) messageNum = 5;
    else
    if (!syear.equals("")||!smonth.equals("")||!sday.equals("")){
      sdate = tmpHttpSessObj.getDate(syear, smonth, sday,
      "syear", "smonth", "sday");
      if (sdate == null) messageNum = 5;
    }
    qualFileName = requestI.getParameter("inputfile");
    if (qualFileName==null||qualFileName.equals(""))
      qualFileName = requestI.getParameter("qualityName");
    if (messageNum == 0)
    messageNum = tmpHttpSessObj.updateAliquot(selfId,
      genId, cdate, sdate, volume, concentration, status,
      processing, stCondition, location,
      plannedUsage, fitForUse,
      volumeUnit, concentrationUnit,
      trCondition, recState, qualFileName, comment);

    if (messageNum == 0){
      pageContext.forward(response.encodeURL("./ViewAliquots.jsp"));
      return;
    }
    else
    if (messageNum==1) {
      pageContext.forward(response.encodeURL("./Test_JSP_error.jsp"));
      return;
    }
    if (aliquot != null) {
        alocId     = new Long(location);
        partnId    = new Long(plannedUsage);
        fitnId     = new Long(fitForUse);
        procoptId  = new Long(processing);
        storconId  = new Long(stCondition);
        tranconId  = new Long(trCondition);
        recstatId  = new Long(recState);
        volunitId  = new Long(volumeUnit);
        concunitId = new Long(concentrationUnit);
%>
<form method="POST" enctype="multipart/form-data"
      name="fForm"
      action="<%=response.encodeURL("./AddAliquotsUpload.jsp")%>"/>
<a class="largest">  Edit Aliquot for Person
  <i><%=person.getVisibleName()%>  </i>
  and Sample
  <i><%=sample.getVisibleName()%>  </i>
</a>
<br>
<a class="error">  Error:
<%=tmpHttpSessObj.getMyMessage(messageNum)%>
</a>
<input type="hidden" name="selfId" value="<%=selfId%>"/>
  <%@include file="AddAliquotsE.jsp"%>
  <table cellpadding="4">
  <thead>
    <tr>
      <td>
      <%if (tmpHttpSessObj.canEditObject(null)) {%>
        <input type="submit" name="updateAliquot" value="Update"/>
      <%} else {%><%=tmpHttpSessObj.getMyMessage(6)%><%}%>
      </td>
      <td>
          <input type="submit" name="cancel" value="Cancel"
                 onclick="return cancelQuality()"/>
      </td>
      <%if (tmpHttpSessObj.canDeleteObject(aliquot.getCreator())) {%>
      <td> <input type="submit" name="deleteAliquot" value="Delete"
              onclick="return confirmDelete()"/>
      </td>
      <%}%>
    </tr>
  </thead>
</table>
</form>
<%}}%>
<%@include file="Footer.jsp"%>
