# Supplementary material for: PASSIM – an open source software system for managing information in biomedical studies
Source: BMC Bioinformatics. 2007 Feb 9;8:52. doi: 10.1186/1471-2105-8-52 (PMC1803798; doi:10.1186/1471-2105-8-52)
Supplement: Additional File 2 — Sample management database. .zip contains sql version of the database, documentation and the files necessary for the installation of the system. [file 1471-2105-8-52-S2.zip › Installation/src/web/AddPerson.jsp]

<%String lapasId = "ViewPerson";%>
<%@include file="Header.jsp"%>
<%
  String tmpAction;
  String selfId;
  tmpHttpSessObj.clearInvalidField();
  //test new session
  response.setHeader("Cache-Control","no-store");
  if ( tmpHttpSessObj.getCurrentUser()==null){
    pageContext.forward(response.encodeURL("./LogIn.jsp"));
    return;
  }
  if ((tmpAction = request.getParameter("cancel")) != null) {
    pageContext.forward(response.encodeURL("./ViewPersons.jsp"));
    return;
  }
  if ((tmpAction = request.getParameter("deletePerson")) != null) {
    selfId = request.getParameter("selfId");
    tmpHttpSessObj.deletePerson(selfId);
    pageContext.forward(response.encodeURL("./ViewPersons.jsp"));
    return;
  }
%>
<script  type="text/javascript" language="javascript">
  function setFocus(){
      field = document.getElementById("kluda");
      if (field) field.focus();
      else
      document.fForm.genId.focus();
  }
  function confirmDelete(){
    return (confirm("Are You sure?"));
  }
  var person_book = new Array;
  function changePersonSource(relCount){
    var p = person_book[ document.getElementById("location").value];
    if (!p) p = "";
    for (var i=0; i < relCount; i++){
      document.getElementById("relDiv"+i).innerHTML=
      "<select name='rel"+i+"'><option value='0'>"+p+"</select>";
    }
  }
</script>
  <%
  int messageNum = 0;
  Person pers = null;
  String genId;
  String ayear;
  String amonth;
  String aday;
  Date   age;
  String diabStatus;
  Long   diabstatId;
  String diabMemo;
  String sex;
  Long   sexId;
  String ethnicity;
  Long   ethnId;
  String ethnMemo;
  String location;
  Long   locId;
  String comment;
  List relList;
  String whr11value = null;
  String whr12value = null;
  String whr1year = null;
  String whr21value = null;
  String whr22value = null;
  String whr2year = null;
  String bmi11value = null;
  String bmi12value = null;
  String bmi1year = null;
  String bmi21value = null;
  String bmi22value = null;
  String bmi2year = null;

  if ((tmpAction = request.getParameter("addPerson")) != null) {
    genId = request.getParameter("genId");
    diabStatus = request.getParameter("diabStatus");
    diabMemo = request.getParameter("diabMemo");
    sex = request.getParameter("sex");
    ethnicity = request.getParameter("ethnicity");
    ethnMemo = request.getParameter("ethnMemo");
    location = request.getParameter("location");
    relList = new ArrayList();
    comment = request.getParameter("comment");
    for (int i = 0; ; i++) {
      String a = String.valueOf(i);
      String rel = request.getParameter("rel" + a);
      String relType = request.getParameter("relType" + a);
      String oldRel = request.getParameter("oldRel" + a);
      if ((rel != null && !rel.trim().equals("0")) ||
      (oldRel != null && !oldRel.trim().equals("0")))
      relList.add(new RelationObject(relType, oldRel, rel));
      else
      break;
    }
    ayear = request.getParameter("ayear");
    amonth = request.getParameter("amonth");
    aday = request.getParameter("aday");
    age = tmpHttpSessObj.getDate(ayear, amonth, aday,
                      "ayear", "amonth", "aday");
    if (age == null) messageNum = 5;
    whr11value = request.getParameter("whr11value");
    whr12value = request.getParameter("whr12value");
    whr1year = request.getParameter("whr1year");
    whr21value = request.getParameter("whr21value");
    whr22value = request.getParameter("whr22value");
    whr2year = request.getParameter("whr2year");
    bmi11value = request.getParameter("bmi11value");
    bmi12value = request.getParameter("bmi12value");
    bmi1year = request.getParameter("bmi1year");
    bmi21value = request.getParameter("bmi21value");
    bmi22value = request.getParameter("bmi22value");
    bmi2year = request.getParameter("bmi2year");
    if (messageNum == 0)
        messageNum = tmpHttpSessObj.addPerson(genId,
            age, diabStatus, sex, ethnicity, location,
            ethnMemo, diabMemo,
            whr11value,whr12value,whr1year,
            whr21value,whr22value,whr2year,
            bmi11value,bmi12value,bmi1year,
            bmi21value,bmi22value,bmi2year,
            relList, comment);
    if (messageNum == 0){
      pageContext.forward(response.encodeURL("./ViewPersons.jsp"));
      return;
    }
    else
    if (messageNum==1) {
      pageContext.forward(response.encodeURL("./Test_JSP_error.jsp"));
      return;
    }
      sexId = new Long(sex);
      ethnId = new Long(ethnicity);
      locId = new Long(location);
      diabstatId = new Long(diabStatus);
      relList.add(new RelationObject());
%>
<form method="POST" name="fForm" action="<%=response.encodeURL("./AddPerson.jsp")%>">
<a class="largest">Add Person</a>
<br>
<a class="error">  Error:
<%=tmpHttpSessObj.getMyMessage(messageNum)%></a>
  <%@include file="AddPersonsE.jsp"%>
  <table cellpadding="4">
  <thead>
    <tr>
      <td>
      <%if (tmpHttpSessObj.canAddObject(null)) {      %>
        <input type="submit" name="addPerson" value="Add"/>
      <%} else {      %>
<%=tmpHttpSessObj.getMyMessage(6)%>      <%}      %>
      </td>
      <td>
        <input type="submit" name="cancel" value="Cancel" size="10"/>
      </td>
    </tr>
  </thead>
</table>
</form>
<%}
else
  if ((tmpAction = request.getParameter("updatePerson")) != null) {
    pers = tmpHttpSessObj.getCurrentPerson();
    selfId = request.getParameter("selfId");
    genId = request.getParameter("genId");
    diabStatus = request.getParameter("diabStatus");
    diabMemo = request.getParameter("diabMemo");
    sex = request.getParameter("sex");
    ethnicity = request.getParameter("ethnicity");
    ethnMemo = request.getParameter("ethnMemo");
    location = request.getParameter("location");
    relList = new ArrayList();
    comment = request.getParameter("comment");
    for (int i = 0; ; i++) {
      String a = String.valueOf(i);
      String rel = request.getParameter("rel" + a);
      String relType = request.getParameter("relType" + a);
      String oldRel = request.getParameter("oldRel" + a);
      if ((rel != null && !rel.trim().equals("0")) ||
          (oldRel != null && !oldRel.trim().equals("0")))
        relList.add(new RelationObject(relType, oldRel, rel));
      else
        break;
    }
    ayear  = request.getParameter("ayear");
    amonth = request.getParameter("amonth");
    aday   = request.getParameter("aday");
    age = tmpHttpSessObj.getDate(ayear, amonth, aday,
                    "ayear", "amonth", "aday");
    if (age == null) messageNum = 5;
    whr11value = request.getParameter("whr11value");
    whr12value = request.getParameter("whr12value");
    whr1year = request.getParameter("whr1year");
    whr21value = request.getParameter("whr21value");
    whr22value = request.getParameter("whr22value");
    whr2year = request.getParameter("whr2year");
    bmi11value = request.getParameter("bmi11value");
    bmi12value = request.getParameter("bmi12value");
    bmi1year = request.getParameter("bmi1year");
    bmi21value = request.getParameter("bmi21value");
    bmi22value = request.getParameter("bmi22value");
    bmi2year = request.getParameter("bmi2year");
    if (messageNum == 0)
      messageNum = tmpHttpSessObj.updatePerson(selfId, genId,
            age, diabStatus, sex, ethnicity, location,
            ethnMemo, diabMemo,
            whr11value,whr12value,whr1year,
            whr21value,whr22value,whr2year,
            bmi11value,bmi12value,bmi1year,
            bmi21value,bmi22value,bmi2year,
            relList, comment);
    if (messageNum == 0){
      pageContext.forward(response.encodeURL("./ViewPersons.jsp"));
      return;
    }
    if (messageNum==1) {
      pageContext.forward(response.encodeURL("./Test_JSP_error.jsp"));
      return;
    }
    if (pers != null) {
        sexId = new Long(sex);
        ethnId = new Long(ethnicity);
        locId = new Long(location);
        diabstatId = new Long( diabStatus);
        relList.add(new RelationObject());
%>
<form method="POST" name="fForm" action="<%=response.encodeURL("./AddPerson.jsp")%>">
<a class="largest">Edit Person</a>
<br>
<a class="error">  Error:
<%=tmpHttpSessObj.getMyMessage(messageNum)%></a>
<input type="hidden" name="selfId" value="<%=selfId%>"/>
    <%@include file="AddPersonsE.jsp"%>
  <table cellpadding="4">
  <thead>
    <tr>
      <td>
      <%if (tmpHttpSessObj.canEditObject(pers.getCreator())) {%>
        <input type="submit" name="updatePerson" value="Update"/>
      <%} else {%><%=tmpHttpSessObj.getMyMessage(6)%> <%}%>
      </td>
      <td>
        <input type="submit" name="cancel" value="Cancel" size="10"/>
      </td>
      <%
        if (tmpHttpSessObj.notUsedBy( Sample.class,"person",pers)) {
          if (tmpHttpSessObj.canDeleteObject(pers.getCreator())) {
      %>
      <td> <input type="submit"
          onclick="return confirmDelete();" name="deletePerson" value="Delete"/>
      </td>
      <%}}%>
    </tr>
  </thead>
</table>
</form>
<%}}
  else //add person
  if ((tmpAction = request.getParameter("applId")) != null) {
    if (tmpHttpSessObj.isPersonIdGener())
        genId = tmpHttpSessObj.getNewPersonId();
    else
        genId = null;
    Date myDate = new Date();
    ayear = Util.getYear(myDate);
    amonth = Util.getMonth(myDate);
    aday = Util.getDay(myDate);
    diabMemo = null;
    ethnMemo = null;
    comment = null;
    sexId = null;
    ethnId = null;
    locId = tmpHttpSessObj.getCurrentPersonSourceId();
    diabstatId = null;
    relList = new ArrayList();
    relList.add(new RelationObject());
%>
<form method="POST" name="fForm" action="<%=response.encodeURL("./AddPerson.jsp")%>">
<a class="largest">Add Person</a>
<br>
<a class="error">&nbsp;</a>
  <%@include file="AddPersonsE.jsp"%>
  <table cellpadding="4">
  <thead>
    <tr>
      <td>
      <%if (tmpHttpSessObj.canAddObject(null)) {      %>
        <input type="submit" name="addPerson" value="Add"/>
      <%} else {      %>
<%=tmpHttpSessObj.getMyMessage(6)%>      <%}      %>
      </td>
      <td>
        <input type="submit" name="cancel" value="Cancel" size="10"/>
      </td>
    </tr>
  </thead>
</table>
</form><%
  } else
  if ((tmpAction = request.getParameter("persId")) != null) {
    tmpHttpSessObj.setCurrentPerson(tmpAction);
    pers = tmpHttpSessObj.getCurrentPerson();
    if (pers != null) {
      selfId = tmpAction;
      genId = pers.getVisibleName();
      Date myDate = (pers.getAge() != null) ?
          pers.getAge() : new Date();
      ayear = Util.getYear(myDate);
      amonth = Util.getMonth(myDate);
      aday = Util.getDay(myDate);
      diabMemo = pers.getDiseaseMemo();
      ethnMemo = pers.getEthnicityMemo();
      comment = pers.getComment();
      sexId = pers.getSex().getId();
      ethnId = pers.getEthnicity().getId();
      locId = pers.getPersonSource().getId();
      diabstatId = pers.getDiseaseStatus().getId();
      whr11value = Util.getIntegerPart(pers.getWHR1());
      whr12value = Util.getFractionPart(pers.getWHR1());
      whr1year = (pers.getYearOfWHR1()!=null)?
       Util.getYear(pers.getYearOfWHR1()):null;
      whr21value = Util.getIntegerPart(pers.getWHR2());
      whr22value = Util.getFractionPart(pers.getWHR2());
      whr2year = (pers.getYearOfWHR2()!=null)?
       Util.getYear(pers.getYearOfWHR2()):null;
      bmi11value = Util.getIntegerPart(pers.getBMI1());
      bmi12value = Util.getFractionPart(pers.getBMI1());
      bmi1year = (pers.getYearOfBMI1()!=null)?
       Util.getYear(pers.getYearOfBMI1()):null;
      bmi21value = Util.getIntegerPart(pers.getBMI2());
      bmi22value = Util.getFractionPart(pers.getBMI2());
      bmi2year = (pers.getYearOfBMI2()!=null)?
       Util.getYear(pers.getYearOfBMI2()):null;
      relList = new ArrayList();
      List myRelList = pers.getRelations1();
//      tmpHttpSessObj.getRelationsByPerson(pers);
      Iterator iter0 = myRelList.iterator();
      while (iter0.hasNext()) {
        Relation relation = (Relation) iter0.next();
        relList.add(new RelationObject(
            relation.getRelation().getId().toString(),
            relation.getId().toString(),
            relation.getPerson2().getId().toString()));
      }
      relList.add(new RelationObject());
%>
<form method="POST" name="fForm" action="<%=response.encodeURL("./AddPerson.jsp")%>">
<a class="largest">Edit Person</a>
<br>
<a class="error">&nbsp;</a>
<input type="hidden" name="selfId" value="<%=selfId%>"/>
  <%@include file="AddPersonsE.jsp"%>
  <table cellpadding="4">
  <thead>
    <tr>
      <td>
      <%if (tmpHttpSessObj.canEditObject(pers.getCreator())) {      %>
        <input type="submit" name="updatePerson" value="Update"/>
      <%} else {      %>
<%=tmpHttpSessObj.getMyMessage(6)%>      <%}      %>
      </td>
      <td>
        <input type="submit" name="cancel" value="Cancel" size="10"/>
      </td>
      <%
        if (tmpHttpSessObj.notUsedBy( Sample.class,"person",pers)) {
          if (tmpHttpSessObj.canDeleteObject(pers.getCreator())) {
      %>
      <td> <input type="submit"
        onclick="return confirmDelete();" name="deletePerson" value="Delete"/>
      </td>
      <%}}%>
    </tr>
</thead>
</table>
</form>
<%}}%>
<%@include file="Footer.jsp"%>
