# Supplementary material for: PASSIM – an open source software system for managing information in biomedical studies
Source: BMC Bioinformatics. 2007 Feb 9;8:52. doi: 10.1186/1471-2105-8-52 (PMC1803798; doi:10.1186/1471-2105-8-52)
Supplement: Additional File 2 — Sample management database. .zip contains sql version of the database, documentation and the files necessary for the installation of the system. [file 1471-2105-8-52-S2.zip › Installation/src/web/AddPersonsE.jsp]

  <!--Start of common part of update persons-->
<script  type="text/javascript" language="javascript">
<%
List sourceList = tmpHttpSessObj.getAllObjects(PersonSource.class);
List persList = tmpHttpSessObj.promptPersonsForAllSource();
if (sourceList != null){
  HashMap personPrompt = tmpHttpSessObj.getPersonPrompter(persList);
  Iterator sourceIter = sourceList.iterator();
  while (sourceIter.hasNext()) {
    PersonSource persour = (PersonSource) sourceIter.next();
    String xyz = (String)personPrompt.get( persour.getId());
    if (xyz!=null){
%>person_book[<%=persour.getId().toString()%>] = "<%=xyz%>";
<%}}}%>
</script>
<fieldset>
<table>
  <thead>
      <tr>
        <td class="dialh"><%--Person Id:--%>
        <%=MetadataManager.getPersonLongName("visibleName")%></td>
        <td>
          <input type="text" name="genId"
                 <%=tmpHttpSessObj.getFieldId("genId")%>
         <% if (tmpHttpSessObj.isPersonIdGener()){ %>
         readonly="readonly" style="background-color:#E5EAF0"
         <%} %>
           value="<%=(genId!=null)?genId:""%>" size="20"/>
        </td>
      </tr>
      <tr>
        <td class="dialh"><%--DOB(yyyy/mm/dd):--%>
        <%=MetadataManager.getPersonLongName("age")%></td>
        <td>
          <input type="text" name="ayear" maxlength="4" size="4"
                 <%=tmpHttpSessObj.getFieldId("ayear")%>
                 value="<%=(ayear!=null)?ayear:""%>"/>
          <input type="text" name="amonth" maxlength="2" size="2"
                 <%=tmpHttpSessObj.getFieldId("amonth")%>
                 value="<%=(amonth!=null)?amonth:""%>"/>
          <input type="text" name="aday" maxlength="2" size="2"
                 <%=tmpHttpSessObj.getFieldId("aday")%>
                 value="<%=(aday!=null)?aday:""%>"/>
        </td>
      </tr>
      <tr>
        <td class="dialh"><%--Disease status:--%>
        <%=MetadataManager.getPersonLongName("diseaseStatus")%></td>
        <td>
          <select name="diabStatus">
          <%=tmpHttpSessObj.getObjectPrompter(DiseaseStatus.class, diabstatId)%>
          </select>
          &nbsp;&nbsp;
          <input type="text" name="diabMemo" value="<%=(diabMemo!=null)?diabMemo:""%>"/>
        </td>
      </tr>
      <tr>
        <td class="dialh"><%--Gender:--%>
        <%=MetadataManager.getPersonLongName("sex")%></td>
        <td>
          <select name="sex">
          <%=tmpHttpSessObj.getObjectPrompter(Sex.class,  sexId)%>
          </select>
        </td>
      </tr>
      <tr>
        <td class="dialh"><%--Ethnicity:--%>
        <%=MetadataManager.getPersonLongName("ethnicity")%></td>
        <td>
          <select name="ethnicity">
          <%=tmpHttpSessObj.getObjectPrompter(Ethnicity.class,  ethnId)%>
          </select>
          &nbsp;&nbsp;
          <input type="text" name="ethnMemo" value="<%=(ethnMemo!=null)?ethnMemo:""%>"/>
        </td>
      </tr>
      <tr>
        <td class="dialh"><%--Source:--%>
        <%=MetadataManager.getPersonLongName("personSource")%></td>
        <td>
          <select name="location" id="location"
                  onchange="changePersonSource(<%=relList.size()%>)">
            <%=tmpHttpSessObj.getObjectPrompterFromList( sourceList, locId)%>
          </select>
        </td>
      </tr>
      <tr>
        <td class="dialh"><%--WHR1:--%>
        <%=MetadataManager.getPersonLongName("WHR1")%></td>
        <td>
          <input type="text" name="whr11value" maxlength="1" size="1"
                 <%=tmpHttpSessObj.getFieldId("whr11value")%>
                 value="<%=(whr11value!=null)?whr11value:""%>"/>&nbsp;.
          <input type="text" name="whr12value" maxlength="3" size="3"
                 <%=tmpHttpSessObj.getFieldId("whr12value")%>
                 value="<%=(whr12value!=null)?whr12value:""%>"/>
          &nbsp;<%=MetadataManager.getPersonLongName("yearOfWHR1")%>
          <input type="text" name="whr1year" maxlength="4" size="4"
                 <%=tmpHttpSessObj.getFieldId("whr1year")%>
                 value="<%=(whr1year!=null)?whr1year:""%>"/>
        </td>
      </tr>
      <tr>
        <td class="dialh"><%--WHR2:--%>
        <%=MetadataManager.getPersonLongName("WHR2")%></td>
        <td>
          <input type="text" name="whr21value" maxlength="1" size="1"
                 <%=tmpHttpSessObj.getFieldId("whr21value")%>
                 value="<%=(whr21value!=null)?whr21value:""%>"/>&nbsp;.
          <input type="text" name="whr22value" maxlength="3" size="3"
                 <%=tmpHttpSessObj.getFieldId("whr22value")%>
                 value="<%=(whr22value!=null)?whr22value:""%>"/>
          &nbsp;<%=MetadataManager.getPersonLongName("yearOfWHR2")%>
          <input type="text" name="whr2year" maxlength="4" size="4"
                 <%=tmpHttpSessObj.getFieldId("whr2year")%>
                 value="<%=(whr2year!=null)?whr2year:""%>"/>
        </td>
      </tr>
      <tr>
        <td class="dialh"><%--BMI1:--%>
        <%=MetadataManager.getPersonLongName("BMI1")%></td>
        <td>
          <input type="text" name="bmi11value" maxlength="3" size="3"
                 <%=tmpHttpSessObj.getFieldId("bmi11value")%>
                 value="<%=(bmi11value!=null)?bmi11value:""%>"/>&nbsp;.
          <input type="text" name="bmi12value" maxlength="1" size="1"
                 <%=tmpHttpSessObj.getFieldId("bmi12value")%>
                 value="<%=(bmi12value!=null)?bmi12value:""%>"/>
          &nbsp;<%=MetadataManager.getPersonLongName("yearOfBMI1")%>
          <input type="text" name="bmi1year" maxlength="4" size="4"
                 <%=tmpHttpSessObj.getFieldId("bmi1year")%>
                 value="<%=(bmi1year!=null)?bmi1year:""%>"/>
        </td>
      </tr>
      <tr>
        <td class="dialh"><%--BMI2:--%>
        <%=MetadataManager.getPersonLongName("BMI2")%></td>
        <td>
          <input type="text" name="bmi21value" maxlength="3" size="3"
                 <%=tmpHttpSessObj.getFieldId("bmi21value")%>
                 value="<%=(bmi21value!=null)?bmi21value:""%>"/>&nbsp;.
          <input type="text" name="bmi22value" maxlength="1" size="1"
                 <%=tmpHttpSessObj.getFieldId("bmi22value")%>
                 value="<%=(bmi22value!=null)?bmi22value:""%>"/>
          &nbsp;<%=MetadataManager.getPersonLongName("yearOfBMI2")%>
          <input type="text" name="bmi2year" maxlength="4" size="4"
                 <%=tmpHttpSessObj.getFieldId("bmi2year")%>
                 value="<%=(bmi2year!=null)?bmi2year:""%>"/>
        </td>
      </tr>
  <%
    if (locId==null){
      PersonSource loc = (PersonSource) sourceList.get(0);
      locId = loc.getId();
    }
    List personList =
      tmpHttpSessObj.promptPersonsForSource( persList, locId);
    int i = 0;
    Iterator iter1 = relList.iterator();
    while (iter1.hasNext()) {
      RelationObject rlobj = (RelationObject) iter1.next();
      String a = String.valueOf(i++);
      Long rltId = new Long(rlobj.getRelTypeId());
  %>
  <tr>
    <td class="dialh"><%--Relative:--%>
    <%=MetadataManager.getPersonLongName("relations1")%></td>
    <td>
    <select name="<%="relType"+a%>">
      <%=tmpHttpSessObj.getObjectPrompter(RelationType.class,rltId)%>
    </select>
    &nbsp;of
    <input name="<%="oldRel"+a%>" type="hidden"
                value="<%=rlobj.getOldRelId()%>"/>
    <span id="<%="relDiv"+a%>">
    <select name="<%="rel"+a%>"><option value="0">
       <%=tmpHttpSessObj.getObjectPrompterFromList( personList, rlobj.getPersonIdLong())%>
    </select>
    </span>
    </td>
    </tr>
<%}%>
    <tr>
      <td class="dialh"><%--Comment:--%>
      <%=MetadataManager.getPersonLongName("comment")%></td>
      <td>
        <textarea cols="50" rows="5" name="comment"
          ><%=(comment!=null)?comment:""%></textarea>
      </td>
    </tr>
  <% if (pers!=null){
  %><%=pers.getCreateAndModifyString()%>
  <%}%>
  </thead>
</table>
</fieldset>
<!--End of common part of update persons-->
