# Supplementary material for: PASSIM – an open source software system for managing information in biomedical studies
Source: BMC Bioinformatics. 2007 Feb 9;8:52. doi: 10.1186/1471-2105-8-52 (PMC1803798; doi:10.1186/1471-2105-8-52)
Supplement: Additional File 2 — Sample management database. .zip contains sql version of the database, documentation and the files necessary for the installation of the system. [file 1471-2105-8-52-S2.zip › Installation/src/web/AddSamples.jsp]

<%String lapasId = "ViewSample";%>
<%@include file="Header.jsp"%>
<%
  String tmpAction;
  String selfId;
  Person person = null;
  Sample sampl = null;

  tmpHttpSessObj.clearInvalidField();
  //test new session
  if ( tmpHttpSessObj.getCurrentUser()==null){
    pageContext.forward(response.encodeURL("./LogIn.jsp"));
    return;
  }
  else  //return to viewsamples page
  if ((tmpAction = request.getParameter("cancel")) != null){
    pageContext.forward(response.encodeURL("./ViewSamples.jsp"));
    return;
  }
  else //delete sample
  if ((tmpAction = request.getParameter("deleteSample")) != null) {
    selfId = request.getParameter("selfId");
    tmpHttpSessObj.deleteSample(selfId);
    pageContext.forward(response.encodeURL("./ViewSamples.jsp"));
    return;
  }
   //add sample for current person
  if ((tmpAction = request.getParameter("addSample")) != null)
    person = tmpHttpSessObj.getCurrentPersonII();
  else
  if ((tmpAction = request.getParameter("updateSample")) != null)
    person = tmpHttpSessObj.getCurrentPersonII();
  else
  if ((tmpAction = request.getParameter("newSampl"))!=null)
    person = tmpHttpSessObj.getCurrentPersonII();
  else
  if ((tmpAction = request.getParameter("samplId")) != null){
    tmpHttpSessObj.setCurrentSample(tmpAction);
    person = tmpHttpSessObj.getCurrentPerson();
  }
  if ( person==null){
    pageContext.forward(response.encodeURL("./LogIn.jsp"));
    return;
  }
  String personName = person.getVisibleName();
  if (tmpHttpSessObj.isPersonIdCheck()){
    int l = personName.indexOf('-');
    if (l > 0) personName = personName.substring(0,l);
  }
%>
<script  type="text/javascript" language="javascript">
  function setFocus(){
      field = document.getElementById("kluda");
      if (field) field.focus();
      else
      document.fForm.cyear.focus();
  }
  function confirmDelete(){
    return (confirm("Are You sure?"));
  }
  var subType_book = new Array;
  var type_book = new Array;
  var sampleCount_book = new Array;
  var person_name = "<%=personName%>";
  function changeType(){
    var id = document.getElementById("type").value;
    var s = subType_book[ id];  if (!s) s = "";
    document.getElementById("subtypeDiv").innerHTML=
      "<select name='subtype'>"+s+"</select>";
    document.getElementById("genId").value=
      person_name+"-"+type_book[ id]+sampleCount_book[ id];
  }
</script>
<%
  int messageNum = 0;
  String genId;
  String subtype;
  String supertype;
  Long   subtypId;
  Long   superTypeId;
  String cyear;
  String cmonth;
  String cday;
  String chour;
  String cminute;
  Date   cdate;
  String typeMemo;
  String procMetaData2;
  String procMetaData3;
  String procMetaData1;
  Long   procprotId;
  String location;
  Long   locId;
  String stCondition;
  Long storconId;
  String trCondition;
  Long tranconId;
  String recState;
  Long recstatId;
  String comment;

   //add sample for current person
  if ((tmpAction = request.getParameter("addSample")) != null){
    genId = request.getParameter("genId");
    subtype = request.getParameter("subtype");
    supertype = request.getParameter("supertype");
    typeMemo = request.getParameter("typeMemo");
    location = request.getParameter("location");
    procMetaData2 = request.getParameter("procMetaData2");
    procMetaData3 = request.getParameter("procMetaData3");
    procMetaData1 = request.getParameter("procMetaData1");
    stCondition = request.getParameter("stCondition");
    trCondition = request.getParameter("trCondition");
    recState = request.getParameter("recState");
    comment = request.getParameter("comment");
    cyear = request.getParameter("cyear");
    cmonth = request.getParameter("cmonth");
    cday = request.getParameter("cday");
    chour = request.getParameter("chour");
    cminute = request.getParameter("cminute");
    cdate = tmpHttpSessObj.getDate(cyear, cmonth, cday, chour, cminute,
                       "cyear", "cmonth", "cday", "chour", "cminute");
    if (cdate == null) messageNum = 5;
    else
      messageNum = tmpHttpSessObj.addSample(
           genId, subtype, cdate, location,
           typeMemo, procMetaData1, procMetaData2, procMetaData3,
           stCondition, trCondition, recState, comment);
    if (messageNum == 0){
      pageContext.forward(response.encodeURL("./ViewSamples.jsp"));
      return;
    }
    else
    if (messageNum==1) {
      pageContext.forward(response.encodeURL("./Test_JSP_error.jsp"));
      return;
    }
        subtypId = new Long(subtype);
        superTypeId = new Long(supertype);
        locId = new Long(location);
        procprotId = new Long(procMetaData1);
        storconId = new Long(stCondition);
        tranconId = new Long(trCondition);
        recstatId = new Long(recState);
%>
<form method="POST" name="fForm"
      action="<%=response.encodeURL("./AddSamples.jsp")%>"/>
<a class="largest">  Add Sample for Person
  <i><%=person.getVisibleName()%>  </i>
  <br>
  <a class="error">    Error:
<%=tmpHttpSessObj.getMyMessage(messageNum)%>  </a>
    <%@include file="AddSamplesE.jsp"%>
    <table cellpadding="4">
      <tr>
        <td>
        <%if (tmpHttpSessObj.canAddObject(person.getCreator())) {%>
          <input type="submit" name="addSample" value="Add"/>
        <%} else {%><%=tmpHttpSessObj.getMyMessage(6)%> <%}%>
        </td>
        <td>
          <input type="submit" name="cancel" value="Cancel"/>
        </td>
      </tr>
  </table>
</form>
<%} else //edit current sample
  if ((tmpAction = request.getParameter("updateSample")) != null) {
    sampl = tmpHttpSessObj.getCurrentSampleII();
    selfId = request.getParameter("selfId");
    genId = request.getParameter("genId");
    subtype = request.getParameter("subtype");
    supertype = request.getParameter("supertype");
    typeMemo = request.getParameter("typeMemo");
    location = request.getParameter("location");
    procMetaData2 = request.getParameter("procMetaData2");
    procMetaData3 = request.getParameter("procMetaData3");
    procMetaData1 = request.getParameter("procMetaData1");
    stCondition = request.getParameter("stCondition");
    trCondition = request.getParameter("trCondition");
    recState = request.getParameter("recState");
    comment = request.getParameter("comment");
    cyear = request.getParameter("cyear");
    cmonth = request.getParameter("cmonth");
    cday = request.getParameter("cday");
    chour = request.getParameter("chour");
    cminute = request.getParameter("cminute");
    cdate = tmpHttpSessObj.getDate(cyear, cmonth, cday, chour, cminute,
                           "cyear", "cmonth", "cday", "chour", "cminute");
    if (cdate == null) messageNum = 5;
    else
      messageNum = tmpHttpSessObj.updateSample(selfId,
           genId, subtype, cdate, location,
           typeMemo, procMetaData1, procMetaData2, procMetaData3,
           stCondition, trCondition, recState, comment);
    if (messageNum == 0){
      pageContext.forward(response.encodeURL("./ViewSamples.jsp"));
      return;
    }
    if (messageNum==1) {
      pageContext.forward(response.encodeURL("./Test_JSP_error.jsp"));
      return;
    }
    if (sampl != null) {
      subtypId = new Long(subtype);
      superTypeId = new Long(supertype);
      locId = new Long(location);
      procprotId = new Long(procMetaData1);
      storconId = new Long(stCondition);
      tranconId = new Long(trCondition);
      recstatId = new Long(recState);
%>
<form method="POST" name="fForm"
  action="<%=response.encodeURL("./AddSamples.jsp")%>"/>
  <a class="largest">    Edit Sample for Person
    <i><%=person.getVisibleName()%>    </i>
  </a>
  <br>
  <a class="error">    Error:
   <%=tmpHttpSessObj.getMyMessage(messageNum)%>
  </a>
  <input type="hidden" name="selfId" value="<%=selfId%>"/>
    <%@include file="AddSamplesE.jsp"%>
    <table cellpadding="4">
      <tr>
        <td>
        <%if (tmpHttpSessObj.canEditObject(sampl.getCreator())) {%>
          <input type="submit" name="updateSample" value="Update"/>
        <%} else {%><%=tmpHttpSessObj.getMyMessage(6)%><%}%>
        </td>
        <td>
          <input type="submit" name="cancel" value="Cancel"/>
        </td>
        <%
        if (tmpHttpSessObj.notUsedBy( Aliquot.class, "sample",sampl)) {
            if (tmpHttpSessObj.canDeleteObject(sampl.getCreator())) {
        %>
        <td>
          <input type="submit"
             onclick="return confirmDelete();" name="deleteSample" value="Delete"/>
        </td>
        <%}}%>
      </tr>
  </table>
</form>
<% }}
  else
  if ((tmpAction = request.getParameter("newSampl"))!=null){
      genId = null;
      Date myDate = new Date();
      cyear = Util.getYear(myDate);
      cmonth = Util.getMonth(myDate);
      cday = Util.getDay(myDate);
      chour = Util.getHour(myDate);
      cminute = Util.getMinute(myDate);
      procMetaData2 = null;
      procMetaData3 = null;
      typeMemo = null;
      comment  = null;
      subtypId    = null;
      superTypeId = null;
      locId      = null; //person.getLocation().getId();
      procprotId = null;
      storconId  = null;
      tranconId  = null;
      recstatId  = null;
%>
  <form method="POST" name="fForm"
     action="<%=response.encodeURL("./AddSamples.jsp")%>"/>
  <a class="largest">    Add Sample for Person
    <i><%=person.getVisibleName()%>    </i>
  </a>
  <br>
  <a class="error">&nbsp;</a>
    <%@include file="AddSamplesE.jsp"%>
    <table cellpadding="4">
      <tr>
        <td>
        <%if (tmpHttpSessObj.canAddObject(person.getCreator())) {        %>
          <input type="submit" name="addSample" value="Add"/>
        <%} else {%><%=tmpHttpSessObj.getMyMessage(6)%> <%}%>
        </td>
        <td>
          <input type="submit" name="cancel" value="Cancel"/>
        </td>
      </tr>
  </table>
</form>
<%} else //edit sample samplId
  if ((tmpAction = request.getParameter("samplId")) != null){
    sampl = tmpHttpSessObj.getCurrentSampleII();
    if (sampl != null) {
      selfId = tmpAction;
      genId = sampl.getVisibleName();
      Date myDate = (sampl.getCollectionDate() != null) ?
          sampl.getCollectionDate() : new Date();
      cyear = Util.getYear(myDate);
      cmonth = Util.getMonth(myDate);
      cday = Util.getDay(myDate);
      chour = Util.getHour(myDate);
      cminute = Util.getMinute(myDate);
      comment = sampl.getComment();
      procMetaData2 = sampl.getProcessingMetaData2();
      procMetaData3 = sampl.getProcessingMetaData3();
      typeMemo = sampl.getTypeMemo();
      procprotId = sampl.getProcessingMetaData1().getId();
      storconId = sampl.getStorageCondition().getId();
      tranconId = sampl.getTransportCondition().getId();
      recstatId = sampl.getReceptionState().getId();
      subtypId = sampl.getSubType().getId();
      superTypeId = sampl.getSubType().getSampleType().getId();
      locId = sampl.getCurrentLocation().getId();
%>
  <form method="POST" name="fForm"
     action="<%=response.encodeURL("./AddSamples.jsp")%>"/>
  <a class="largest">    Edit Sample for Person
    <i><%=person.getVisibleName()%>    </i>
  </a>
  <br>
  <a class="error">&nbsp;</a>
  <input type="hidden" name="selfId" value="<%=selfId%>"/>
    <%@include file="AddSamplesE.jsp"%>
    <table cellpadding="4">
      <tr>
        <td>
        <%if (tmpHttpSessObj.canEditObject(sampl.getCreator())) {%>
          <input type="submit" name="updateSample" value="Update"/>
        <%} else {%><%=tmpHttpSessObj.getMyMessage(6)%><%}%>
        </td>
        <td>
          <input type="submit" name="cancel" value="Cancel"/>
        </td>
        <%
        if (tmpHttpSessObj.notUsedBy( Aliquot.class, "sample",sampl)) {
            if (tmpHttpSessObj.canDeleteObject(sampl.getCreator())) {
        %>
        <td> <input type="submit"
          onclick="return confirmDelete();" name="deleteSample" value="Delete"/>
        </td>
        <%}}%>
      </tr>
  </table>
</form>
<%}}%>
<%@include file="Footer.jsp"%>
