# Supplementary material for: PASSIM – an open source software system for managing information in biomedical studies
Source: BMC Bioinformatics. 2007 Feb 9;8:52. doi: 10.1186/1471-2105-8-52 (PMC1803798; doi:10.1186/1471-2105-8-52)
Supplement: Additional File 2 — Sample management database. .zip contains sql version of the database, documentation and the files necessary for the installation of the system. [file 1471-2105-8-52-S2.zip › Installation/src/web/AddSamplesE.jsp]

<!-- Common part of addSamples page  -->
<script  type="text/javascript" language="javascript">
<%
String genName = null;
HashMap visitCount = new HashMap();
List sampleList = person.getSamples();
List typeList = tmpHttpSessObj.getAllObjects(SampleType.class);
if (sampleList != null){
  Iterator iter0 = sampleList.iterator();
  while (iter0.hasNext()) {
    Sample sampl11 = (Sample) iter0.next();
    String visName = sampl11.getVisibleName();
    int l = visName.length();
    while ( l > 0){
      if (!Character.isDigit(visName.charAt(--l))) break;
    }
    if (++l < visName.length()){
      int j = Integer.parseInt( visName.substring(l));
      SampleType samplTyp11 = sampl11.getSubType().getSampleType();
      Integer k =  (Integer)visitCount.get( samplTyp11.getId());
      if (k == null || k.intValue()<j)
      visitCount.put( samplTyp11.getId(), new Integer(j));
    }
  }
}
if (typeList != null){
  Iterator iter0 = typeList.iterator();
  while (iter0.hasNext()) {
    SampleType samplTyp = (SampleType) iter0.next();
    List list1 = samplTyp.getSubTypes();
    String xyz = "";
    if (list1 != null){
      Iterator iter1 = list1.iterator();
      while (iter1.hasNext()) {
        SampleSubType samplSubTyp = (SampleSubType) iter1.next();
        xyz += "<option value='"+samplSubTyp.getId()+"'>"+
                       samplSubTyp.getVisibleName();
      }
    }
    int visCount = (visitCount.get(samplTyp.getId())==null)?1:
       ((Integer)visitCount.get(samplTyp.getId())).intValue()+1;
    if (genName==null)
      genName = personName + "-" + samplTyp.getAbbreviation() + visCount;
    String book_index = samplTyp.getId().toString();
    if (!xyz.equals("")){
%>subType_book[<%=book_index%>] = "<%=xyz%>";<%}%>
  type_book[<%=book_index%>] = "<%=samplTyp.getAbbreviation()%>";
  sampleCount_book[<%=book_index%>] = <%=visCount%>;
<%}}
  if (genId==null) genId = genName;
%>
</script>
<fieldset>
  <table>
    <thead>
      <tr>
        <td class="dialh"><%--Sample Id:--%>
        <%=MetadataManager.getSampleLongName("visibleName")%></td>
        <td>
          <input type="text" name="genId" id="genId" readonly="readonly"
                 style="background-color:#E5EAF0"
                 value="<%=(genId!=null)?genId:""%>" size="20"/>
        </td>
      </tr>
      <tr>
        <td class="dialh"><%--Collection date(yyyy:mm:dd/hh:mm):--%>
        <%=MetadataManager.getSampleLongName("collectionDate")%></td>
        <td>
          <input type="text" name="cyear" maxlength="4" size="4"
                 <%=tmpHttpSessObj.getFieldId("cyear")%>
                 value="<%=(cyear!=null)?cyear:""%>"/>
          <input type="text" name="cmonth" maxlength="2" size="2"
                 <%=tmpHttpSessObj.getFieldId("cmonth")%>
                 value="<%=(cmonth!=null)?cmonth:""%>"/>
          <input type="text" name="cday" maxlength="2" size="2"
                 <%=tmpHttpSessObj.getFieldId("cday")%>
                 value="<%=(cday!=null)?cday:""%>"/>&nbsp;/
          <input type="text" name="chour" maxlength="2" size="2"
                 <%=tmpHttpSessObj.getFieldId("chour")%>
                 value="<%=(chour!=null)?chour:""%>"/>
          <input type="text" name="cminute" maxlength="2" size="2"
                 <%=tmpHttpSessObj.getFieldId("cminute")%>
                 value="<%=(cminute!=null)?cminute:""%>"/>
        </td>
      </tr>
      <tr>
        <td class="dialh"><%--Type/Collection metadata:--%>
        <%=MetadataManager.getSampleLongName("type")%></td>
        <td>
          <select name="supertype" id="type" onchange="changeType()">
            <%
            List subTypeList = null;
            if (typeList != null){
              if (superTypeId==null){
                SampleType samplTyp = (SampleType) typeList.get(0);
                superTypeId = samplTyp.getId();
              }
              Iterator iter = typeList.iterator();
              while (iter.hasNext()) {
                SampleType samplTyp = (SampleType) iter.next();
                if (samplTyp.getId().equals(superTypeId)){
                  subTypeList = samplTyp.getSubTypes();
            %>
                <option selected value="<%=samplTyp.getId()%>"><%=samplTyp.getVisibleName()%>
            <%}else{%>
                <option value="<%=samplTyp.getId()%>"><%=samplTyp.getVisibleName()%>
            <%}}}%>
          </select>
          &nbsp;
          <span id="subtypeDiv">
          <select name="subtype">
             <%=tmpHttpSessObj.getObjectPrompterFromList( subTypeList, subtypId)%>
          </select>
          </span>
          &nbsp;
          <input type="text" name="typeMemo" value="<%=(typeMemo!=null)?typeMemo:""%>"/>
        </td>
      </tr>
      <tr>
        <td class="dialh"><%--Location:--%>
        <%=MetadataManager.getSampleLongName("currentLocation")%></td>
        <td>
          <select name="location">
          <%=tmpHttpSessObj.getObjectPrompter(SampleLocation.class, locId)%>
          </select>
        </td>
      </tr>
    <tr>
      <td class="dialh"><%--Processing metadata 1:--%>
      <%=MetadataManager.getSampleLongName("processingMetaData1")%></td>
      <td>
        <select name="procMetaData1">
        <%=tmpHttpSessObj.getObjectPrompter(ProcessingProtocol.class, procprotId)%>
        </select>
      </td>
    </tr>
      <tr>
      <td class="dialh"><%--Processing metadata 2:--%>
      <%=MetadataManager.getSampleLongName("processingMetaData2")%></td>
      <td>
        <textarea cols="50" rows="5" name="procMetaData2"
           ><%=(procMetaData2!=null)?procMetaData2:""%></textarea>
      </td>
    </tr>
      <tr>
      <td class="dialh"><%--Processing metadata 3:--%>
      <%=MetadataManager.getSampleLongName("processingMetaData3")%></td>
      <td>
        <textarea cols="50" rows="5" name="procMetaData3"
           ><%=(procMetaData3!=null)?procMetaData3:""%></textarea>
      </td>
    </tr>
    <tr>
      <td class="dialh"><%--Storage condition:--%>
      <%=MetadataManager.getSampleLongName("storageCondition")%></td>
      <td>
        <select name="stCondition">
        <%=tmpHttpSessObj.getObjectPrompter(StorageCondition.class, storconId)%>
        </select>
      </td>
    </tr>
    <tr>
      <td class="dialh"><%--Transport-out condition:--%>
      <%=MetadataManager.getSampleLongName("transportCondition")%></td>
      <td>
        <select name="trCondition">
        <%=tmpHttpSessObj.getObjectPrompter(TransportCondition.class, tranconId)%>
        </select>
      </td>
    </tr>
    <tr>
      <td class="dialh"><%--Received intact:--%>
      <%=MetadataManager.getSampleLongName("receptionState")%></td>
      <td>
        <select name="recState">
        <%=tmpHttpSessObj.getObjectPrompter(ReceptionState.class, recstatId)%>
        </select>
      </td>
    </tr>
    <tr>
      <td class="dialh"><%--Comment:--%>
      <%=MetadataManager.getSampleLongName("comment")%></td>
      <td>
        <textarea cols="50" rows="5" name="comment"
            ><%=(comment!=null)?comment:""%></textarea>
      </td>
    </tr>
  <% if (sampl!=null){
  %><%=sampl.getCreateAndModifyString()%>
  <%}%>
    </thead>
  </table>
</fieldset>
<!-- End of common part of addSamples page  -->
