# Supplementary material for: PASSIM – an open source software system for managing information in biomedical studies
Source: BMC Bioinformatics. 2007 Feb 9;8:52. doi: 10.1186/1471-2105-8-52 (PMC1803798; doi:10.1186/1471-2105-8-52)
Supplement: Additional File 2 — Sample management database. .zip contains sql version of the database, documentation and the files necessary for the installation of the system. [file 1471-2105-8-52-S2.zip › Installation/src/web/AdminPage.jsp]

<%String lapasId = "AdminPage";%>
<%@include file="Header.jsp"%>
<%String tmpAction = request.getParameter("aname");%>
<script  type="text/javascript" language="javascript">
 function setFocus(){
 <%if (tmpAction!=null){%>
   var x = document.getElementById("<%=tmpAction%>")
   if (x) scrollTo(0,x.offsetTop);
<%}%>
 }
 function jumpFocus(anchorId){
   var x = document.getElementById(anchorId)
   if (x) scrollTo(0,x.offsetTop);
 }
</script><form method="post" name="fForm" action="none">
<a class="largest">Administrator tables</a>
<ul type="circle">
  <li><a href='javascript:jumpFocus("concunit")'>Aliquot concentration units</a>
  <li><a href='javascript:jumpFocus("volunit")'>Aliquot volume units</a>
  <li><a href='javascript:jumpFocus("fitn")'>Aliquot fitnesses</a>
  <li><a href='javascript:jumpFocus("aloc")'>Aliquot locations</a>
  <li><a href='javascript:jumpFocus("dstat")'>Person disease stata</a>
  <li><a href='javascript:jumpFocus("eth")'>Person ethnicities</a>
  <li><a href='javascript:jumpFocus("partn")'>Planned users</a>
  <li><a href='javascript:jumpFocus("persour")'>Person sources</a>
  <li><a href='javascript:jumpFocus("procopt")'>Processing options</a>
  <li><a href='javascript:jumpFocus("procprot")'>Processing protocols</a>
  <li><a href='javascript:jumpFocus("recstat")'>Reception stata</a>
  <li><a href='javascript:jumpFocus("reltyp")'>Relation types</a>
  <li><a href='javascript:jumpFocus("samploc")'>Sample locations</a>
  <li><a href='javascript:jumpFocus("samptyp")'>Sample types</a>
  <li><a href='javascript:jumpFocus("sampsub")'>Sample subtypes</a>
  <li><a href='javascript:jumpFocus("sex")'>Person genders</a>
  <li><a href='javascript:jumpFocus("storcon")'>Storage conditions</a>
  <li><a href='javascript:jumpFocus("trancon")'>Transport conditions</a>
  <li><a href='javascript:jumpFocus("persmd")'>Person metadata</a>
  <li><a href='javascript:jumpFocus("samplmd")'>Sample metadata</a>
  <li><a href='javascript:jumpFocus("aliqmd")'>Aliquot metadata</a>
  <li><a href='javascript:jumpFocus("usr")'>Users</a>
</ul>
<%-- Aliquot concentration unit --%>
<a id="concunit" name="concunit"></a>
<table>
  <thead>
    <tr>
      <th class="larger" colspan="5">Aliquot concentration units</th>
    </tr>
    <tr>
      <th>Concentration unit</th>
      <th>Comment</th>
      <th>Creator</th>
      <th>Create date</th>
      <th>
        <a HREF="<%=response.encodeURL("./AdminPageE.jsp")+"?concunitId=0"%>">new</a>
      </th>
    </tr>
  </thead>
  <tbody>
  <%
    String currStripe = "";
    boolean stripOn = true;
    List list = tmpHttpSessObj.getAllObjects(AliquotConcentrationUnit.class);
    if (list != null) {
      Iterator iter = list.iterator();
      while (iter.hasNext()) {
        Persistent obj = (Persistent) iter.next();
        currStripe = (stripOn) ? "son" : "soff";
        stripOn = !stripOn;
  %>
    <tr>
      <td class="<%=currStripe%>"><%=obj.getVisibleName()%>      </td>
      <td class="<%=currStripe%>"><%=Util.truncateString(obj.getComment())%>      </td>
      <td class="<%=currStripe%>"><%=obj.getCreator().getLoginName()%>      </td>
      <td class="<%=currStripe%>"><%=Util.truncateDate(obj.getCreateDate())%>      </td>
      <td class="<%=currStripe%>">
        <a HREF="<%=response.encodeURL("./AdminPageE.jsp")+"?concunitId="+obj.getId()%>">edit</a>
      </td>
    </tr>
  <%}}  %>
  </tbody>
</table>
<a href="javascript:scrollTo(0,0)">
  <img border="0" src="./images/up_10.gif" title="top of page">
</a>
<%-- Aliquot volume unit --%>
<br>
</br><a id="volunit" name="volunit"></a>
<table>
  <thead>
    <tr>
      <th class="larger" colspan="5">Aliquot volume units</th>
    </tr>
    <tr>
      <th>Volume unit</th>
      <th>Comment</th>
      <th>Creator</th>
      <th>Create date</th>
      <th>
        <a HREF="<%=response.encodeURL("./AdminPageE.jsp")+"?volunitId=0"%>">new</a>
      </th>
    </tr>
  </thead>
  <tbody>
  <%
    stripOn = true;
    list = tmpHttpSessObj.getAllObjects(AliquotVolumeUnit.class);
    if (list != null) {
      Iterator iter = list.iterator();
      while (iter.hasNext()) {
        Persistent obj = (Persistent) iter.next();
        currStripe = (stripOn) ? "son" : "soff";
        stripOn = !stripOn;
  %>
    <tr>
      <td class="<%=currStripe%>"><%=obj.getVisibleName()%>      </td>
      <td class="<%=currStripe%>"><%=Util.truncateString(obj.getComment())%>      </td>
      <td class="<%=currStripe%>"><%=obj.getCreator().getLoginName()%>      </td>
      <td class="<%=currStripe%>"><%=Util.truncateDate(obj.getCreateDate())%>      </td>
      <td class="<%=currStripe%>">
        <a HREF="<%=response.encodeURL("./AdminPageE.jsp")+"?volunitId="+obj.getId()%>">edit</a>
      </td>
    </tr>
  <%}}  %>
  </tbody>
</table>
<a href="javascript:scrollTo(0,0)">
  <img border="0" src="./images/up_10.gif" title="top of page" alt="">
</a>
<%-- Aliquot fitness --%>
<br>
</br><a id="fitn" name="fitn"></a>
<table>
  <thead>
    <tr>
      <th class="larger" colspan="5">Aliquot fitnesses</th>
    </tr>
    <tr>
      <th>Fitness</th>
      <th>Comment</th>
      <th>Creator</th>
      <th>Create date</th>
      <th>
        <a HREF="<%=response.encodeURL("./AdminPageE.jsp")+"?fitnId=0"%>">new</a>
      </th>
    </tr>
  </thead>
  <tbody>
  <%
    stripOn = true;
    list = tmpHttpSessObj.getAllObjects(AliquotFitness.class);
    if (list != null) {
      Iterator iter = list.iterator();
      while (iter.hasNext()) {
        Persistent obj = (Persistent) iter.next();
        currStripe = (stripOn) ? "son" : "soff";
        stripOn = !stripOn;
  %>
    <tr>
      <td class="<%=currStripe%>"><%=obj.getVisibleName()%>      </td>
      <td class="<%=currStripe%>"><%=Util.truncateString(obj.getComment())%>      </td>
      <td class="<%=currStripe%>"><%=obj.getCreator().getLoginName()%>      </td>
      <td class="<%=currStripe%>"><%=Util.truncateDate(obj.getCreateDate())%>      </td>
      <td class="<%=currStripe%>">
        <a HREF="<%=response.encodeURL("./AdminPageE.jsp")+"?fitnId="+obj.getId()%>">edit</a>
      </td>
    </tr>
  <%}}  %>
  </tbody>
</table>
<a href="javascript:scrollTo(0,0)">
  <img border="0" src="./images/up_10.gif" title="top of page" alt="">
</a>
<%-- Aliquot locations --%>
<br>
</br><a id="aloc" name="aloc"></a>
<table>
  <thead>
    <tr>
      <th class="larger" colspan="5">Aliquot locations</th>
    </tr>
    <tr>
      <th>Location</th>
      <th>Comment</th>
      <th>Creator</th>
      <th>Create date</th>
      <th>
        <a HREF="<%=response.encodeURL("./AdminPageE.jsp")+"?alocId=0"%>">new</a>
      </th>
    </tr>
  </thead>
  <tbody>
  <%
    stripOn = true;
    list = tmpHttpSessObj.getAllObjects(AliquotLocation.class);
    if (list != null) {
      Iterator iter = list.iterator();
      while (iter.hasNext()) {
        Persistent obj = (Persistent) iter.next();
        currStripe = (stripOn) ? "son" : "soff";
        stripOn = !stripOn;
  %>
    <tr>
      <td class="<%=currStripe%>"><%=obj.getVisibleName()%>      </td>
      <td class="<%=currStripe%>"><%=Util.truncateString(obj.getComment())%>      </td>
      <td class="<%=currStripe%>"><%=obj.getCreator().getLoginName()%>      </td>
      <td class="<%=currStripe%>"><%=Util.truncateDate(obj.getCreateDate())%>      </td>
      <td class="<%=currStripe%>">
        <a HREF="<%=response.encodeURL("./AdminPageE.jsp")+"?alocId="+obj.getId()%>">edit</a>
      </td>
    </tr>
  <%}}  %>
  </tbody>
</table>
<a href="javascript:scrollTo(0,0)">
  <img border="0" src="./images/up_10.gif" title="top of page" alt="">
</a>
<%-- Disease status --%>
<br>
</br><a id="dstat" name="dstat"></a>
<table>
  <thead>
    <tr>
      <th class="larger" colspan="5">Person disease stata</th>
    </tr>
    <tr>
      <th>Disease status</th>
      <th>Comment</th>
      <th>Creator</th>
      <th>Create date</th>
      <th>
        <a HREF="<%=response.encodeURL("./AdminPageE.jsp")+"?dstatId=0"%>">new</a>
      </th>
    </tr>
  </thead>
  <tbody>
  <%
    stripOn = true;
    list = tmpHttpSessObj.getAllObjects(DiseaseStatus.class);
    if (list != null) {
      Iterator iter = list.iterator();
      while (iter.hasNext()) {
        Persistent obj = (Persistent) iter.next();
        currStripe = (stripOn) ? "son" : "soff";
        stripOn = !stripOn;
  %>
    <tr>
      <td class="<%=currStripe%>"><%=obj.getVisibleName()%>      </td>
      <td class="<%=currStripe%>"><%=Util.truncateString(obj.getComment())%>      </td>
      <td class="<%=currStripe%>"><%=obj.getCreator().getLoginName()%>      </td>
      <td class="<%=currStripe%>"><%=Util.truncateDate(obj.getCreateDate())%>      </td>
      <td class="<%=currStripe%>">
        <a HREF="<%=response.encodeURL("./AdminPageE.jsp")+"?dstatId="+obj.getId()%>">edit</a>
      </td>
    </tr>
  <%}}  %>
  </tbody>
</table>
<a href="javascript:scrollTo(0,0)">
  <img border="0" src="./images/up_10.gif" title="top of page" alt="">
</a>
<%-- Ethnicities --%>
<br>
</br><a id="eth" name="eth"></a>
<table>
  <thead>
    <tr>
      <th class="larger" colspan="5">Person ethnicities</th>
    </tr>
    <tr>
      <th>Ethnicity</th>
      <th>Comment</th>
      <th>Creator</th>
      <th>Create date</th>
      <th>
        <a HREF="<%=response.encodeURL("./AdminPageE.jsp")+"?ethId=0"%>">new</a>
      </th>
    </tr>
  </thead>
  <tbody>
  <%
    stripOn = true;
    list = tmpHttpSessObj.getAllObjects(Ethnicity.class);
    if (list != null) {
      Iterator iter = list.iterator();
      while (iter.hasNext()) {
        Persistent obj = (Persistent) iter.next();
        currStripe = (stripOn) ? "son" : "soff";
        stripOn = !stripOn;
  %>
    <tr>
      <td class="<%=currStripe%>"><%=obj.getVisibleName()%>      </td>
      <td class="<%=currStripe%>"><%=Util.truncateString(obj.getComment())%>      </td>
      <td class="<%=currStripe%>"><%=obj.getCreator().getLoginName()%>      </td>
      <td class="<%=currStripe%>"><%=Util.truncateDate(obj.getCreateDate())%>      </td>
      <td class="<%=currStripe%>">
        <a HREF="<%=response.encodeURL("./AdminPageE.jsp")+"?ethId="+obj.getId()%>">edit</a>
      </td>
    </tr>
  <%}}  %>
  </tbody>
</table>
<a href="javascript:scrollTo(0,0)">
  <img border="0" src="./images/up_10.gif" title="top of page" alt="">
</a>
<%--  Partners  --%>
<br>
</br><a id="partn" name="partn"></a>
<table>
  <thead>
    <tr>
      <th class="larger" colspan="5">Planned users</th>
    </tr>
    <tr>
      <th>User</th>
      <th>Comment</th>
      <th>Creator</th>
      <th>Create date</th>
      <th>
        <a HREF="<%=response.encodeURL("./AdminPageE.jsp")+"?partnId=0"%>">new</a>
      </th>
    </tr>
  </thead>
  <tbody>
  <%
    stripOn = true;
    list = tmpHttpSessObj.getAllObjects(Partner.class);
    if (list != null) {
      Iterator iter = list.iterator();
      while (iter.hasNext()) {
        Persistent obj = (Persistent) iter.next();
        currStripe = (stripOn) ? "son" : "soff";
        stripOn = !stripOn;
  %>
    <tr>
      <td class="<%=currStripe%>"><%=obj.getVisibleName()%>      </td>
      <td class="<%=currStripe%>"><%=Util.truncateString(obj.getComment())%>      </td>
      <td class="<%=currStripe%>"><%=obj.getCreator().getLoginName()%>      </td>
      <td class="<%=currStripe%>"><%=Util.truncateDate(obj.getCreateDate())%>      </td>
      <td class="<%=currStripe%>">
        <a HREF="<%=response.encodeURL("./AdminPageE.jsp")+"?partnId="+obj.getId()%>">edit</a>
      </td>
    </tr>
  <%}}  %>
  </tbody>
</table>
<a href="javascript:scrollTo(0,0)">
  <img border="0" src="./images/up_10.gif" title="top of page" alt="">
</a>
<%--  Person sources  --%>
<br>
</br><a id="persour" name="persour"></a>
<table>
  <thead>
    <tr>
      <th class="larger" colspan="5">Person sources</th>
    </tr>
    <tr>
      <th>Source</th>
      <th>Comment</th>
      <th>Creator</th>
      <th>Create date</th>
      <th>
        <a HREF="<%=response.encodeURL("./AdminPageE.jsp")+"?persourId=0"%>">new</a>
      </th>
    </tr>
  </thead>
  <tbody>
  <%
    stripOn = true;
    list = tmpHttpSessObj.getAllObjects(PersonSource.class);
    if (list != null) {
      Iterator iter = list.iterator();
      while (iter.hasNext()) {
        Persistent obj = (Persistent) iter.next();
        currStripe = (stripOn) ? "son" : "soff";
        stripOn = !stripOn;
  %>
    <tr>
      <td class="<%=currStripe%>"><%=obj.getVisibleName()%>      </td>
      <td class="<%=currStripe%>"><%=Util.truncateString(obj.getComment())%>      </td>
      <td class="<%=currStripe%>"><%=obj.getCreator().getLoginName()%>      </td>
      <td class="<%=currStripe%>"><%=Util.truncateDate(obj.getCreateDate())%>      </td>
      <td class="<%=currStripe%>">
        <a HREF="<%=response.encodeURL("./AdminPageE.jsp")+"?persourId="+obj.getId()%>">edit</a>
      </td>
    </tr>
  <%}}  %>
  </tbody>
</table>
<a href="javascript:scrollTo(0,0)">
  <img border="0" src="./images/up_10.gif" title="top of page" alt="">
</a>
<%--  Processing options  --%>
<br>
</br><a id="procopt" name="procopt"></a>
<table>
  <thead>
    <tr>
      <th class="larger" colspan="5">Processing options</th>
    </tr>
    <tr>
      <th>Option</th>
      <th>Comment</th>
      <th>Creator</th>
      <th>Create date</th>
      <th>
        <a HREF="<%=response.encodeURL("./AdminPageE.jsp")+"?procoptId=0"%>">new</a>
      </th>
    </tr>
  </thead>
  <tbody>
  <%
    stripOn = true;
    list = tmpHttpSessObj.getAllObjects(ProcessingOption.class);
    if (list != null) {
      Iterator iter = list.iterator();
      while (iter.hasNext()) {
        Persistent obj = (Persistent) iter.next();
        currStripe = (stripOn) ? "son" : "soff";
        stripOn = !stripOn;
  %>
    <tr>
      <td class="<%=currStripe%>"><%=obj.getVisibleName()%>      </td>
      <td class="<%=currStripe%>"><%=Util.truncateString(obj.getComment())%>      </td>
      <td class="<%=currStripe%>"><%=obj.getCreator().getLoginName()%>      </td>
      <td class="<%=currStripe%>"><%=Util.truncateDate(obj.getCreateDate())%>      </td>
      <td class="<%=currStripe%>">
        <a HREF="<%=response.encodeURL("./AdminPageE.jsp")+"?procoptId="+obj.getId()%>">edit</a>
      </td>
    </tr>
  <%}}  %>
  </tbody>
</table>
<a href="javascript:scrollTo(0,0)">
  <img border="0" src="./images/up_10.gif" title="top of page" alt="">
</a>
<%--  Processing protocols  --%>
<br>
</br><a id="procprot" name="procprot"></a>
<table>
  <thead>
    <tr>
      <th class="larger" colspan="5">Processing protocols</th>
    </tr>
    <tr>
      <th>Protocol</th>
      <th>Comment</th>
      <th>Creator</th>
      <th>Create date</th>
      <th>
        <a HREF="<%=response.encodeURL("./AdminPageE.jsp")+"?procprotId=0"%>">new</a>
      </th>
    </tr>
  </thead>
  <tbody>
  <%
    stripOn = true;
    list = tmpHttpSessObj.getAllObjects(ProcessingProtocol.class);
    if (list != null) {
      Iterator iter = list.iterator();
      while (iter.hasNext()) {
        Persistent obj = (Persistent) iter.next();
        currStripe = (stripOn) ? "son" : "soff";
        stripOn = !stripOn;
  %>
    <tr>
      <td class="<%=currStripe%>"><%=obj.getVisibleName()%>      </td>
      <td class="<%=currStripe%>"><%=Util.truncateString(obj.getComment())%>      </td>
      <td class="<%=currStripe%>"><%=obj.getCreator().getLoginName()%>      </td>
      <td class="<%=currStripe%>"><%=Util.truncateDate(obj.getCreateDate())%>      </td>
      <td class="<%=currStripe%>">
        <a HREF="<%=response.encodeURL("./AdminPageE.jsp")+"?procprotId="+obj.getId()%>">edit</a>
      </td>
    </tr>
  <%}}  %>
  </tbody>
</table>
<a href="javascript:scrollTo(0,0)">
  <img border="0" src="./images/up_10.gif" title="top of page" alt="">
</a>
<%--  Reception state  --%>
<br>
</br><a id="recstat" name="recstat"></a>
<table>
  <thead>
    <tr>
      <th class="larger" colspan="5">Reception stata</th>
    </tr>
    <tr>
      <th>Reception state</th>
      <th>Comment</th>
      <th>Creator</th>
      <th>Create date</th>
      <th>
        <a HREF="<%=response.encodeURL("./AdminPageE.jsp")+"?recstatId=0"%>">new</a>
      </th>
    </tr>
  </thead>
  <tbody>
  <%
    stripOn = true;
    list = tmpHttpSessObj.getAllObjects(ReceptionState.class);
    if (list != null) {
      Iterator iter = list.iterator();
      while (iter.hasNext()) {
        Persistent obj = (Persistent) iter.next();
        currStripe = (stripOn) ? "son" : "soff";
        stripOn = !stripOn;
  %>
    <tr>
      <td class="<%=currStripe%>"><%=obj.getVisibleName()%>      </td>
      <td class="<%=currStripe%>"><%=Util.truncateString(obj.getComment())%>      </td>
      <td class="<%=currStripe%>"><%=obj.getCreator().getLoginName()%>      </td>
      <td class="<%=currStripe%>"><%=Util.truncateDate(obj.getCreateDate())%>      </td>
      <td class="<%=currStripe%>">
        <a HREF="<%=response.encodeURL("./AdminPageE.jsp")+"?recstatId="+obj.getId()%>">edit</a>
      </td>
    </tr>
  <%}}  %>
  </tbody>
</table>
<a href="javascript:scrollTo(0,0)">
  <img border="0" src="./images/up_10.gif" title="top of page" alt="">
</a>
<%-- Relation types --%>
<br>
</br><a id="reltyp" name="reltyp"></a>
<table>
  <thead>
    <tr>
      <th class="larger" colspan="5">Relation types</th>
    </tr>
    <tr>
      <th>Relation</th>
      <th>Reverse relation</th>
      <th>Comment</th>
      <th>Creator</th>
      <th>Create date</th>
      <th>
        <a HREF="<%=response.encodeURL("./AdminPageE.jsp")+"?reltId=0"%>">new</a>
      </th>
    </tr>
  </thead>
  <tbody>
  <%
    stripOn = true;
    list = tmpHttpSessObj.getAllObjects(RelationType.class);
    if (list != null) {
      Iterator iter = list.iterator();
      while (iter.hasNext()) {
        RelationType relt = (RelationType) iter.next();
        currStripe = (stripOn) ? "son" : "soff";
        stripOn = !stripOn;
  %>
    <tr>
      <td class="<%=currStripe%>"><%=relt.getVisibleName()%>      </td>
      <td class="<%=currStripe%>"><%=relt.getRev_relation()%>      </td>
      <td class="<%=currStripe%>"><%=Util.truncateString(relt.getComment())%>      </td>
      <td class="<%=currStripe%>"><%= relt.getCreator().getLoginName()%>      </td>
      <td class="<%=currStripe%>"><%=Util.truncateDate(relt.getCreateDate())%>      </td>
      <td class="<%=currStripe%>">
        <a HREF="<%=response.encodeURL("./AdminPageE.jsp")+"?reltId="+relt.getId()%>">edit</a>
      </td>
    </tr>
  <%}}  %>
  </tbody>
</table>
<a href="javascript:scrollTo(0,0)">
  <img border="0" src="./images/up_10.gif" title="top of page" alt="">
</a>
<%--  Sample locations  --%>
<br>
</br><a id="samploc" name="samploc"></a>
<table>
  <thead>
    <tr>
      <th class="larger" colspan="5">Sample locations</th>
    </tr>
    <tr>
      <th>Location</th>
      <th>Comment</th>
      <th>Creator</th>
      <th>Create date</th>
      <th>
        <a HREF="<%=response.encodeURL("./AdminPageE.jsp")+"?samplocId=0"%>">new</a>
      </th>
    </tr>
  </thead>
  <tbody>
  <%
    stripOn = true;
    list = tmpHttpSessObj.getAllObjects(SampleLocation.class);
    if (list != null) {
      Iterator iter = list.iterator();
      while (iter.hasNext()) {
        Persistent obj = (Persistent) iter.next();
        currStripe = (stripOn) ? "son" : "soff";
        stripOn = !stripOn;
  %>
    <tr>
      <td class="<%=currStripe%>"><%=obj.getVisibleName()%>      </td>
      <td class="<%=currStripe%>"><%=Util.truncateString(obj.getComment())%>      </td>
      <td class="<%=currStripe%>"><%=obj.getCreator().getLoginName()%>      </td>
      <td class="<%=currStripe%>"><%=Util.truncateDate(obj.getCreateDate())%>      </td>
      <td class="<%=currStripe%>">
        <a HREF="<%=response.encodeURL("./AdminPageE.jsp")+"?samplocId="+obj.getId()%>">edit</a>
      </td>
    </tr>
  <%}}  %>
  </tbody>
</table>
<a href="javascript:scrollTo(0,0)">
  <img border="0" src="./images/up_10.gif" title="top of page" alt="">
</a>
<%-- Sample types --%>
<br>
</br><a id="samptyp" name="samptyp"></a>
<table>
  <thead>
    <tr>
      <th class="larger" colspan="5">Sample types</th>
    </tr>
    <tr>
      <th>SampleType</th>
      <th>Abbreviation</th>
      <th>Comment</th>
      <th>Creator</th>
      <th>Create date</th>
      <th>
        <a HREF="<%=response.encodeURL("./AdminPageE.jsp")+"?sampltId=0"%>">new</a>
      </th>
    </tr>
  </thead>
  <tbody>
  <%
    stripOn = true;
    list = tmpHttpSessObj.getAllObjects(SampleType.class);
    if (list != null) {
      Iterator iter = list.iterator();
      while (iter.hasNext()) {
        SampleType samplt = (SampleType) iter.next();
        currStripe = (stripOn) ? "son" : "soff";
        stripOn = !stripOn;
  %>
    <tr>
      <td class="<%=currStripe%>"><%=samplt.getVisibleName()%>      </td>
      <td class="<%=currStripe%>"><%=samplt.getAbbreviation()%>      </td>
      <td class="<%=currStripe%>"><%=Util.truncateString(samplt.getComment())%>      </td>
      <td class="<%=currStripe%>"><%=samplt.getCreator().getLoginName()%>      </td>
      <td class="<%=currStripe%>"><%=Util.truncateDate(samplt.getCreateDate())%>      </td>
      <td class="<%=currStripe%>">
        <a HREF="<%=response.encodeURL("./AdminPageE.jsp")+"?sampltId="+samplt.getId()%>">edit</a>
      </td>
    </tr>
  <%}}  %>
  </tbody>
</table>
<a href="javascript:scrollTo(0,0)">
  <img border="0" src="./images/up_10.gif" title="top of page" alt="">
</a>
<%-- Sample subtypes --%>
<br>
</br><a id="sampsub" name="sampsub"></a>
<table>
  <thead>
    <tr>
      <th class="larger" colspan="5">Sample subtypes</th>
    </tr>
    <tr>
      <th>SampleSubtype</th>
      <th>SampleType</th>
      <th>Comment</th>
      <th>Creator</th>
      <th>Create date</th>
      <th>
        <a HREF="<%=response.encodeURL("./AdminPageE.jsp")+"?samplsubtId=0"%>">new</a>
      </th>
    </tr>
  </thead>
  <tbody>
  <%
    stripOn = true;
    list = tmpHttpSessObj.getAllObjects(SampleSubType.class);
    if (list != null) {
      Iterator iter = list.iterator();
      while (iter.hasNext()) {
        SampleSubType samplt = (SampleSubType) iter.next();
        currStripe = (stripOn) ? "son" : "soff";
        stripOn = !stripOn;
  %>
    <tr>
      <td class="<%=currStripe%>"><%=samplt.getVisibleName()%>      </td>
      <td class="<%=currStripe%>"><%=samplt.getSampleType().getVisibleName()%>      </td>
      <td class="<%=currStripe%>"><%=Util.truncateString(samplt.getComment())%>      </td>
      <td class="<%=currStripe%>"><%=samplt.getCreator().getLoginName()%>      </td>
      <td class="<%=currStripe%>"><%=Util.truncateDate(samplt.getCreateDate())%>      </td>
      <td class="<%=currStripe%>">
        <a HREF="<%=response.encodeURL("./AdminPageE.jsp")+"?samplsubtId="+samplt.getId()%>">edit</a>
      </td>
    </tr>
  <%}}  %>
  </tbody>
</table>
<a href="javascript:scrollTo(0,0)">
  <img border="0" src="./images/up_10.gif" title="top of page" alt="">
</a>
<%--  Sexes  --%>
<br>
</br><a id="sex" name="sex"></a>
<table>
  <thead>
    <tr>
      <th class="larger" colspan="5">Person genders</th>
    </tr>
    <tr>
      <th>Gender</th>
      <th>Comment</th>
      <th>Creator</th>
      <th>Create date</th>
      <th>
        <a HREF="<%=response.encodeURL("./AdminPageE.jsp")+"?sexId=0"%>">new</a>
      </th>
    </tr>
  </thead>
  <tbody>
  <%
    stripOn = true;
    list = tmpHttpSessObj.getAllObjects(Sex.class);
    if (list != null) {
      Iterator iter = list.iterator();
      while (iter.hasNext()) {
        Persistent obj = (Persistent) iter.next();
        currStripe = (stripOn) ? "son" : "soff";
        stripOn = !stripOn;
  %>
    <tr>
      <td class="<%=currStripe%>"><%=obj.getVisibleName()%>      </td>
      <td class="<%=currStripe%>"><%=Util.truncateString(obj.getComment())%>      </td>
      <td class="<%=currStripe%>"><%=obj.getCreator().getLoginName()%>      </td>
      <td class="<%=currStripe%>"><%=Util.truncateDate(obj.getCreateDate())%>      </td>
      <td class="<%=currStripe%>">
        <a HREF="<%=response.encodeURL("./AdminPageE.jsp")+"?sexId="+obj.getId()%>">edit</a>
      </td>
    </tr>
  <%}}  %>
  </tbody>
</table>
<a href="javascript:scrollTo(0,0)">
  <img border="0" src="./images/up_10.gif" title="top of page" alt="">
</a>
<%--  Storage conditions  --%>
<br>
</br><a id="storcon" name="storcon"></a>
<table>
  <thead>
    <tr>
      <th class="larger" colspan="5">Storage conditions</th>
    </tr>
    <tr>
      <th>Condition</th>
      <th>Comment</th>
      <th>Creator</th>
      <th>Create date</th>
      <th>
        <a HREF="<%=response.encodeURL("./AdminPageE.jsp")+"?storconId=0"%>">new</a>
      </th>
    </tr>
  </thead>
  <tbody>
  <%
    stripOn = true;
    list = tmpHttpSessObj.getAllObjects(StorageCondition.class);
    if (list != null) {
      Iterator iter = list.iterator();
      while (iter.hasNext()) {
        Persistent obj = (Persistent) iter.next();
        currStripe = (stripOn) ? "son" : "soff";
        stripOn = !stripOn;
  %>
    <tr>
      <td class="<%=currStripe%>"><%=obj.getVisibleName()%>      </td>
      <td class="<%=currStripe%>"><%=Util.truncateString(obj.getComment())%>      </td>
      <td class="<%=currStripe%>"><%=obj.getCreator().getLoginName()%>      </td>
      <td class="<%=currStripe%>"><%=Util.truncateDate(obj.getCreateDate())%>      </td>
      <td class="<%=currStripe%>">
        <a HREF="<%=response.encodeURL("./AdminPageE.jsp")+"?storconId="+obj.getId()%>">edit</a>
      </td>
    </tr>
  <%}}  %>
  </tbody>
</table>
<a href="javascript:scrollTo(0,0)">
  <img border="0" src="./images/up_10.gif" title="top of page" alt="">
</a>
<%--  Transport conditions  --%>
<br>
</br><a id="trancon" name="trancon"></a>
<table>
  <thead>
    <tr>
      <th class="larger" colspan="5">Transport conditions</th>
    </tr>
    <tr>
      <th>Condition</th>
      <th>Comment</th>
      <th>Creator</th>
      <th>Create date</th>
      <th>
        <a HREF="<%=response.encodeURL("./AdminPageE.jsp")+"?tranconId=0"%>">new</a>
      </th>
    </tr>
  </thead>
  <tbody>
  <%
    stripOn = true;
    list = tmpHttpSessObj.getAllObjects(TransportCondition.class);
    if (list != null) {
      Iterator iter = list.iterator();
      while (iter.hasNext()) {
        Persistent obj = (Persistent) iter.next();
        currStripe = (stripOn) ? "son" : "soff";
        stripOn = !stripOn;
  %>
    <tr>
      <td class="<%=currStripe%>"><%=obj.getVisibleName()%>      </td>
      <td class="<%=currStripe%>"><%=Util.truncateString(obj.getComment())%>      </td>
      <td class="<%=currStripe%>"><%=obj.getCreator().getLoginName()%>      </td>
      <td class="<%=currStripe%>"><%=Util.truncateDate(obj.getCreateDate())%>      </td>
      <td class="<%=currStripe%>">
        <a HREF="<%=response.encodeURL("./AdminPageE.jsp")+"?tranconId="+obj.getId()%>">edit</a>
      </td>
    </tr>
  <%}}  %>
  </tbody>
</table>
<a href="javascript:scrollTo(0,0)">
  <img border="0" src="./images/up_10.gif" title="top of page" alt="">
</a>
<%--  Person meta data  --%>
<br>
</br><a id="persmd" name="persmd"></a>
<table>
  <thead>
    <tr>
      <th class="larger" colspan="5">Person metadata</th>
    </tr>
    <tr>
      <th>Property name</th>
      <th>Short name</th>
      <th>Long name</th>
      <th>View column number</th>
      <th>Sort in view</th>
      <th>Report column number</th>
      <th>Show in report</th>
      <th>Sort in report</th>
      <th>Filter in report</th>
      <th>Comment</th>
      <th>Creator</th>
      <th>Create date</th>
      <th>
        <a HREF="<%=response.encodeURL("./AdminPageE.jsp")+"?persmdId=0"%>">new</a>
      </th>
    </tr>
  </thead>
  <tbody>
  <%
    stripOn = true;
    list = tmpHttpSessObj.getAllObjects(PersonMetaData.class);
    if (list != null) {
      Iterator iter = list.iterator();
      while (iter.hasNext()) {
        PersonMetaData obj = (PersonMetaData) iter.next();
        currStripe = (stripOn) ? "son" : "soff";
        stripOn = !stripOn;
  %>
    <tr>
      <td class="<%=currStripe%>"><%=obj.getVisibleName()%>      </td>
      <td class="<%=currStripe%>"><%=obj.getShortName()%>      </td>
      <td class="<%=currStripe%>"><%=obj.getLongName()%>      </td>
      <td class="<%=currStripe%>"><%=obj.getViewColumnNumber()%>      </td>
      <td class="<%=currStripe%>"><%=obj.isSortable()%>      </td>
      <td class="<%=currStripe%>"><%=obj.getColumnNumberInReports()%>      </td>
      <td class="<%=currStripe%>"><%=obj.isShowInReports()%>      </td>
      <td class="<%=currStripe%>"><%=obj.isSortInReports()%>      </td>
      <td class="<%=currStripe%>"><%=obj.isFilterInReports()%>      </td>
      <td class="<%=currStripe%>"><%=Util.truncateString(obj.getComment())%>      </td>
      <td class="<%=currStripe%>"><%=obj.getCreator().getLoginName()%>      </td>
      <td class="<%=currStripe%>"><%=Util.truncateDate(obj.getCreateDate())%>      </td>
      <td class="<%=currStripe%>">
        <a HREF="<%=response.encodeURL("./AdminPageE.jsp")+"?persmdId="+obj.getId()%>">edit</a>
      </td>
    </tr>
  <%}}  %>
  </tbody>
</table>
<a href="javascript:scrollTo(0,0)">
  <img border="0" src="./images/up_10.gif" title="top of page" alt="">
</a>
<%--  Sample meta data  --%>
<br>
</br><a id="samplmd" name="samplmd"></a>
<table>
  <thead>
    <tr>
      <th class="larger" colspan="5">Sample metadata</th>
    </tr>
    <tr>
      <th>Property name</th>
      <th>Short name</th>
      <th>Long name</th>
      <th>View column number</th>
      <th>Sort in view</th>
      <th>Report column number</th>
      <th>Show in report</th>
      <th>Sort in report</th>
      <th>Filter in report</th>
      <th>Comment</th>
      <th>Creator</th>
      <th>Create date</th>
      <th>
        <a HREF="<%=response.encodeURL("./AdminPageE.jsp")+"?samplmdId=0"%>">new</a>
      </th>
    </tr>
  </thead>
  <tbody>
  <%
    stripOn = true;
    list = tmpHttpSessObj.getAllObjects(SampleMetaData.class);
    if (list != null) {
      Iterator iter = list.iterator();
      while (iter.hasNext()) {
        SampleMetaData obj = (SampleMetaData) iter.next();
        currStripe = (stripOn) ? "son" : "soff";
        stripOn = !stripOn;
  %>
    <tr>
      <td class="<%=currStripe%>"><%=obj.getVisibleName()%>      </td>
      <td class="<%=currStripe%>"><%=obj.getShortName()%>      </td>
      <td class="<%=currStripe%>"><%=obj.getLongName()%>      </td>
      <td class="<%=currStripe%>"><%=obj.getViewColumnNumber()%>      </td>
      <td class="<%=currStripe%>"><%=obj.isSortable()%>      </td>
      <td class="<%=currStripe%>"><%=obj.getColumnNumberInReports()%>      </td>
      <td class="<%=currStripe%>"><%=obj.isShowInReports()%>      </td>
      <td class="<%=currStripe%>"><%=obj.isSortInReports()%>      </td>
      <td class="<%=currStripe%>"><%=obj.isFilterInReports()%>      </td>
      <td class="<%=currStripe%>"><%=Util.truncateString(obj.getComment())%>      </td>
      <td class="<%=currStripe%>"><%=obj.getCreator().getLoginName()%>      </td>
      <td class="<%=currStripe%>"><%=Util.truncateDate(obj.getCreateDate())%>      </td>
      <td class="<%=currStripe%>">
        <a HREF="<%=response.encodeURL("./AdminPageE.jsp")+"?samplmdId="+obj.getId()%>">edit</a>
      </td>
    </tr>
  <%}}  %>
  </tbody>
</table>
<a href="javascript:scrollTo(0,0)">
  <img border="0" src="./images/up_10.gif" title="top of page" alt="">
</a>
<%--  Aliquot meta data  --%>
<br>
</br><a id="aliqmd" name="aliqmd"></a>
<table>
  <thead>
    <tr>
      <th class="larger" colspan="5">Aliquot metadata</th>
    </tr>
    <tr>
      <th>Property name</th>
      <th>Short name</th>
      <th>Long name</th>
      <th>View column number</th>
      <th>Sort in view</th>
      <th>Report column number</th>
      <th>Show in report</th>
      <th>Sort in report</th>
      <th>Filter in report</th>
      <th>Comment</th>
      <th>Creator</th>
      <th>Create date</th>
      <th>
        <a HREF="<%=response.encodeURL("./AdminPageE.jsp")+"?aliqmdId=0"%>">new</a>
      </th>
    </tr>
  </thead>
  <tbody>
  <%
    stripOn = true;
    list = tmpHttpSessObj.getAllObjects(AliquotMetaData.class);
    if (list != null) {
      Iterator iter = list.iterator();
      while (iter.hasNext()) {
        AliquotMetaData obj = (AliquotMetaData) iter.next();
        currStripe = (stripOn) ? "son" : "soff";
        stripOn = !stripOn;
  %>
    <tr>
      <td class="<%=currStripe%>"><%=obj.getVisibleName()%>      </td>
      <td class="<%=currStripe%>"><%=obj.getShortName()%>      </td>
      <td class="<%=currStripe%>"><%=obj.getLongName()%>      </td>
      <td class="<%=currStripe%>"><%=obj.getViewColumnNumber()%>      </td>
      <td class="<%=currStripe%>"><%=obj.isSortable()%>      </td>
      <td class="<%=currStripe%>"><%=obj.getColumnNumberInReports()%>      </td>
      <td class="<%=currStripe%>"><%=obj.isShowInReports()%>      </td>
      <td class="<%=currStripe%>"><%=obj.isSortInReports()%>      </td>
      <td class="<%=currStripe%>"><%=obj.isFilterInReports()%>      </td>
      <td class="<%=currStripe%>"><%=Util.truncateString(obj.getComment())%>      </td>
      <td class="<%=currStripe%>"><%=obj.getCreator().getLoginName()%>      </td>
      <td class="<%=currStripe%>"><%=Util.truncateDate(obj.getCreateDate())%>      </td>
      <td class="<%=currStripe%>">
        <a HREF="<%=response.encodeURL("./AdminPageE.jsp")+"?aliqmdId="+obj.getId()%>">edit</a>
      </td>
    </tr>
  <%}}  %>
  </tbody>
</table>
<a href="javascript:scrollTo(0,0)">
  <img border="0" src="./images/up_10.gif" title="top of page" alt="">
</a>
<%--  users  --%>
<br>
</br><a id="usr" name="usr"></a>
<table>
  <thead>
    <tr>
      <th class="larger" colspan="5">Users</th>
    </tr>
    <tr>
      <th>userDescr</th>
      <th>loginName</th>
      <th>rights</th>
      <th>password</th>
      <th>partner</th>
      <th>Comment</th>
      <th>Create date</th>
      <th>Modif. date</th>
      <th>
        <a HREF="<%=response.encodeURL("./AdminPageE.jsp")+"?userId=0"%>">new</a>
      </th>
    </tr>
  </thead>
  <tbody>
  <%
    stripOn = true;
    list = tmpHttpSessObj.getAllObjects(User.class);
    if (list != null) {
      Iterator iter = list.iterator();
      while (iter.hasNext()) {
        User usr = (User) iter.next();
        currStripe = (stripOn) ? "son" : "soff";
        stripOn = !stripOn;
  %>
    <tr>
      <td class="<%=currStripe%>"><%=usr.getVisibleName()%>      </td>
      <td class="<%=currStripe%>"><%=usr.getLoginName()%>      </td>
      <td class="<%=currStripe%>"><%=usr.getRights()%>      </td>
      <td class="<%=currStripe%>"><%=usr.getPassword()%>      </td>
      <td class="<%=currStripe%>"><%=(usr.getPartner()!=null)?
                usr.getPartner().getVisibleName():""%>      </td>
      <td class="<%=currStripe%>"><%=Util.truncateString(usr.getComment())%>      </td>
      <td class="<%=currStripe%>"><%=Util.truncateDate(usr.getCreateDate())%>      </td>
      <td class="<%=currStripe%>"><%=Util.truncateDate(usr.getModifDate())%>      </td>
      <td class="<%=currStripe%>">
        <a HREF="<%=response.encodeURL("./AdminPageE.jsp")+"?userId="+usr.getId()%>">edit</a>
      </td>
    </tr>
  <%}}  %>
  </tbody>
</table>
<a href="javascript:scrollTo(0,0)">
  <img border="0" src="./images/up_10.gif" title="top of page" alt="">
</a>
</form>
<%@include file="Footer.jsp"%>
