# Supplementary material for: PASSIM – an open source software system for managing information in biomedical studies
Source: BMC Bioinformatics. 2007 Feb 9;8:52. doi: 10.1186/1471-2105-8-52 (PMC1803798; doi:10.1186/1471-2105-8-52)
Supplement: Additional File 2 — Sample management database. .zip contains sql version of the database, documentation and the files necessary for the installation of the system. [file 1471-2105-8-52-S2.zip › Installation/src/web/AdminPageE.jsp]

<%String lapasId = "AdminPageE";%>
<%@include file="Header.jsp"%>
<script  type="text/javascript" language="javascript">
function setFocus(){
}
function confirmDelete(){
  return (confirm("Are You sure?"));
}
</script>
<%
  String tmpAction = request.getParameter("cancel");
  if (tmpAction != null) {
    pageContext.forward(response.encodeURL("./AdminPage.jsp"));
    return;
  }
  else
//-----Ethnicity------------------------------------
  if ((tmpAction=request.getParameter("addEth"))!=null){
    tmpHttpSessObj.addPersistent( Ethnicity.class, request);
    pageContext.forward(response.encodeURL("./AdminPage.jsp"));
    return;
  }
  else
  if ((tmpAction=request.getParameter("updateEth"))!=null){
    tmpHttpSessObj.updatePersistent( Ethnicity.class, request);
    pageContext.forward(response.encodeURL("./AdminPage.jsp"));
    return;
  }
  else
  if ((tmpAction=request.getParameter("deleteEth"))!=null){
    tmpHttpSessObj.deletePersistent( Ethnicity.class, request);
    pageContext.forward(response.encodeURL("./AdminPage.jsp"));
    return;
  }
  else
//-----AliquotFitness------------------------------------
  if ((tmpAction=request.getParameter("addFitn"))!=null){
    tmpHttpSessObj.addPersistent( AliquotFitness.class, request);
    pageContext.forward(response.encodeURL("./AdminPage.jsp"));
    return;
  }
  else
  if ((tmpAction=request.getParameter("updateFitn"))!=null){
    tmpHttpSessObj.updatePersistent( AliquotFitness.class, request);
    pageContext.forward(response.encodeURL("./AdminPage.jsp"));
    return;
  }
  else
  if ((tmpAction=request.getParameter("deleteFitn"))!=null){
    tmpHttpSessObj.deletePersistent( AliquotFitness.class, request);
    pageContext.forward(response.encodeURL("./AdminPage.jsp"));
    return;
  }
  else
//-----AliquotLocation------------------------------------
  if ((tmpAction=request.getParameter("addAloc"))!=null){
    tmpHttpSessObj.addPersistent( AliquotLocation.class, request);
    pageContext.forward(response.encodeURL("./AdminPage.jsp"));
    return;
  }
  else
  if ((tmpAction=request.getParameter("updateAloc"))!=null){
    tmpHttpSessObj.updatePersistent( AliquotLocation.class, request);
    pageContext.forward(response.encodeURL("./AdminPage.jsp"));
    return;
  }
  else
  if ((tmpAction=request.getParameter("deleteAloc"))!=null){
    tmpHttpSessObj.deletePersistent( AliquotLocation.class, request);
    pageContext.forward(response.encodeURL("./AdminPage.jsp"));
    return;
  }
  else
//-----AliquotConcentrationUnit------------------------------------
  if ((tmpAction=request.getParameter("addAcunit"))!=null){
    tmpHttpSessObj.addPersistent( AliquotConcentrationUnit.class, request);
    pageContext.forward(response.encodeURL("./AdminPage.jsp"));
    return;
  }
  else
  if ((tmpAction=request.getParameter("updateAcunit"))!=null){
    tmpHttpSessObj.updatePersistent( AliquotConcentrationUnit.class, request);
    pageContext.forward(response.encodeURL("./AdminPage.jsp"));
    return;
  }
  else
  if ((tmpAction=request.getParameter("deleteAcunit"))!=null){
    tmpHttpSessObj.deletePersistent( AliquotConcentrationUnit.class, request);
    pageContext.forward(response.encodeURL("./AdminPage.jsp"));
    return;
  }
  else
//-----AliquotVolumeUnit------------------------------------
  if ((tmpAction=request.getParameter("addAvunit"))!=null){
    tmpHttpSessObj.addPersistent( AliquotVolumeUnit.class, request);
    pageContext.forward(response.encodeURL("./AdminPage.jsp"));
    return;
  }
  else
  if ((tmpAction=request.getParameter("updateAvunit"))!=null){
    tmpHttpSessObj.updatePersistent( AliquotVolumeUnit.class, request);
    pageContext.forward(response.encodeURL("./AdminPage.jsp"));
    return;
  }
  else
  if ((tmpAction=request.getParameter("deleteAvunit"))!=null){
    tmpHttpSessObj.deletePersistent( AliquotVolumeUnit.class, request);
    pageContext.forward(response.encodeURL("./AdminPage.jsp"));
    return;
  }
  else
//-----DiseaseStatus------------------------------------
  if ((tmpAction=request.getParameter("addDstat"))!=null){
    tmpHttpSessObj.addPersistent( DiseaseStatus.class, request);
    pageContext.forward(response.encodeURL("./AdminPage.jsp"));
    return;
  }
  else
  if ((tmpAction=request.getParameter("updateDstat"))!=null){
    tmpHttpSessObj.updatePersistent( DiseaseStatus.class, request);
    pageContext.forward(response.encodeURL("./AdminPage.jsp"));
    return;
  }
  else
  if ((tmpAction=request.getParameter("deleteDstat"))!=null){
    tmpHttpSessObj.deletePersistent( DiseaseStatus.class, request);
    pageContext.forward(response.encodeURL("./AdminPage.jsp"));
    return;
  }
  else
//-----Partner------------------------------------
  if ((tmpAction=request.getParameter("addPartn"))!=null){
    tmpHttpSessObj.addPersistent( Partner.class, request);
    pageContext.forward(response.encodeURL("./AdminPage.jsp"));
    return;
  }
  else
  if ((tmpAction=request.getParameter("updatePartn"))!=null){
    tmpHttpSessObj.updatePersistent( Partner.class, request);
    pageContext.forward(response.encodeURL("./AdminPage.jsp"));
    return;
  }
  else
  if ((tmpAction=request.getParameter("deletePartn"))!=null){
    tmpHttpSessObj.deletePersistent( Partner.class, request);
    pageContext.forward(response.encodeURL("./AdminPage.jsp"));
    return;
  }
  else
//-----PersonSource------------------------------------
  if ((tmpAction=request.getParameter("addPersour"))!=null){
    tmpHttpSessObj.addPersistent( PersonSource.class, request);
    pageContext.forward(response.encodeURL("./AdminPage.jsp"));
    return;
  }
  else
  if ((tmpAction=request.getParameter("updatePersour"))!=null){
    tmpHttpSessObj.updatePersistent( PersonSource.class, request);
    pageContext.forward(response.encodeURL("./AdminPage.jsp"));
    return;
  }
  else
  if ((tmpAction=request.getParameter("deletePersour"))!=null){
    tmpHttpSessObj.deletePersistent( PersonSource.class, request);
    pageContext.forward(response.encodeURL("./AdminPage.jsp"));
    return;
  }
  else
//-----ProcessingOption------------------------------------
  if ((tmpAction=request.getParameter("addProcopt"))!=null){
    tmpHttpSessObj.addPersistent( ProcessingOption.class, request);
    pageContext.forward(response.encodeURL("./AdminPage.jsp"));
    return;
  }
  else
  if ((tmpAction=request.getParameter("updateProcopt"))!=null){
    tmpHttpSessObj.updatePersistent( ProcessingOption.class, request);
    pageContext.forward(response.encodeURL("./AdminPage.jsp"));
    return;
  }
  else
  if ((tmpAction=request.getParameter("deleteProcopt"))!=null){
    tmpHttpSessObj.deletePersistent( ProcessingOption.class, request);
    pageContext.forward(response.encodeURL("./AdminPage.jsp"));
    return;
  }
  else
//-----ProcessingProtocol------------------------------------
  if ((tmpAction=request.getParameter("addProcprot"))!=null){
    tmpHttpSessObj.addPersistent( ProcessingProtocol.class, request);
    pageContext.forward(response.encodeURL("./AdminPage.jsp"));
    return;
  }
  else
  if ((tmpAction=request.getParameter("updateProcprot"))!=null){
    tmpHttpSessObj.updatePersistent( ProcessingProtocol.class, request);
    pageContext.forward(response.encodeURL("./AdminPage.jsp"));
    return;
  }
  else
  if ((tmpAction=request.getParameter("deleteProcprot"))!=null){
    tmpHttpSessObj.deletePersistent( ProcessingProtocol.class, request);
    pageContext.forward(response.encodeURL("./AdminPage.jsp"));
    return;
  }
  else
//-----ReceptionState------------------------------------
  if ((tmpAction=request.getParameter("addRecstat"))!=null){
    tmpHttpSessObj.addPersistent( ReceptionState.class, request);
    pageContext.forward(response.encodeURL("./AdminPage.jsp"));
    return;
  }
  else
  if ((tmpAction=request.getParameter("updateRecstat"))!=null){
    tmpHttpSessObj.updatePersistent( ReceptionState.class, request);
    pageContext.forward(response.encodeURL("./AdminPage.jsp"));
    return;
  }
  else
  if ((tmpAction=request.getParameter("deleteRecstat"))!=null){
    tmpHttpSessObj.deletePersistent( ReceptionState.class, request);
    pageContext.forward(response.encodeURL("./AdminPage.jsp"));
    return;
  }
  else
//-----SampleLocation------------------------------------
  if ((tmpAction=request.getParameter("addSamploc"))!=null){
    tmpHttpSessObj.addPersistent( SampleLocation.class, request);
    pageContext.forward(response.encodeURL("./AdminPage.jsp"));
    return;
  }
  else
  if ((tmpAction=request.getParameter("updateSamploc"))!=null){
    tmpHttpSessObj.updatePersistent( SampleLocation.class, request);
    pageContext.forward(response.encodeURL("./AdminPage.jsp"));
    return;
  }
  else
  if ((tmpAction=request.getParameter("deleteSamploc"))!=null){
    tmpHttpSessObj.deletePersistent( SampleLocation.class, request);
    pageContext.forward(response.encodeURL("./AdminPage.jsp"));
    return;
  }
  else
//-----StorageCondition------------------------------------
  if ((tmpAction=request.getParameter("addStorcon"))!=null){
    tmpHttpSessObj.addPersistent( StorageCondition.class, request);
    pageContext.forward(response.encodeURL("./AdminPage.jsp"));
    return;
  }
  else
  if ((tmpAction=request.getParameter("updateStorcon"))!=null){
    tmpHttpSessObj.updatePersistent( StorageCondition.class, request);
    pageContext.forward(response.encodeURL("./AdminPage.jsp"));
    return;
  }
  else
  if ((tmpAction=request.getParameter("deleteStorcon"))!=null){
    tmpHttpSessObj.deletePersistent( StorageCondition.class, request);
    pageContext.forward(response.encodeURL("./AdminPage.jsp"));
    return;
  }
  else
//-----TransportCondition------------------------------------
  if ((tmpAction=request.getParameter("addTrancon"))!=null){
    tmpHttpSessObj.addPersistent( TransportCondition.class, request);
    pageContext.forward(response.encodeURL("./AdminPage.jsp"));
    return;
  }
  else
  if ((tmpAction=request.getParameter("updateTrancon"))!=null){
    tmpHttpSessObj.updatePersistent( TransportCondition.class, request);
    pageContext.forward(response.encodeURL("./AdminPage.jsp"));
    return;
  }
  else
  if ((tmpAction=request.getParameter("deleteTrancon"))!=null){
    tmpHttpSessObj.deletePersistent( TransportCondition.class, request);
    pageContext.forward(response.encodeURL("./AdminPage.jsp"));
    return;
  }
  else
//-----Sex------------------------------------
  if ((tmpAction=request.getParameter("addSex"))!=null){
    tmpHttpSessObj.addPersistent( Sex.class, request);
    pageContext.forward(response.encodeURL("./AdminPage.jsp"));
    return;
  }
  else
  if ((tmpAction=request.getParameter("updateSex"))!=null){
    tmpHttpSessObj.updatePersistent( Sex.class, request);
    pageContext.forward(response.encodeURL("./AdminPage.jsp"));
    return;
  }
  else
  if ((tmpAction=request.getParameter("deleteSex"))!=null){
    tmpHttpSessObj.deletePersistent( Sex.class, request);
    pageContext.forward(response.encodeURL("./AdminPage.jsp"));
    return;
  }
  else

//-----RelationTypes------------------------------------
  if ((tmpAction=request.getParameter("addRelt"))!=null){
    String visname = request.getParameter("visname");
    String rev_relation = request.getParameter("rev_relation");
    String comment = request.getParameter("comment");
    if (visname != null && !visname.trim().equals(""))
      tmpHttpSessObj.addRelationType(visname,rev_relation,comment);
    pageContext.forward(response.encodeURL("./AdminPage.jsp"));
    return;
  }
  else
  if ((tmpAction=request.getParameter("updateRelt"))!=null){
    String sysId = request.getParameter("sysId");
    String visname = request.getParameter("visname");
    String rev_relation = request.getParameter("rev_relation");
    String comment = request.getParameter("comment");
    if (visname != null && !visname.trim().equals(""))
      tmpHttpSessObj.updateRelationType(sysId,visname,rev_relation,comment);
    pageContext.forward(response.encodeURL("./AdminPage.jsp"));
    return;
  }
  else
  if ((tmpAction=request.getParameter("deleteRelt"))!=null){
    tmpHttpSessObj.deletePersistent( RelationType.class, request);
    pageContext.forward(response.encodeURL("./AdminPage.jsp"));
    return;
  }
  else
//-----SampleTypes------------------------------------
  if ((tmpAction=request.getParameter("addSamplt"))!=null){
    String visname = request.getParameter("visname");
    String abbreviation = request.getParameter("abbreviation");
    String comment = request.getParameter("comment");
    if (visname != null && !visname.trim().equals(""))
    tmpHttpSessObj.addSampleType(visname, abbreviation, comment);
    pageContext.forward(response.encodeURL("./AdminPage.jsp"));
    return;
  }
  else
  if ((tmpAction=request.getParameter("updateSamplt"))!=null){
    String sysId = request.getParameter("sysId");
    String visname = request.getParameter("visname");
    String abbreviation = request.getParameter("abbreviation");
    String comment = request.getParameter("comment");
    if (visname != null && !visname.trim().equals(""))
      tmpHttpSessObj.updateSampleType(sysId, visname, abbreviation, comment);
    pageContext.forward(response.encodeURL("./AdminPage.jsp"));
    return;
  }
  else
  if ((tmpAction=request.getParameter("deleteSamplt"))!=null){
    tmpHttpSessObj.deletePersistent( SampleType.class, request);
    pageContext.forward(response.encodeURL("./AdminPage.jsp"));
    return;
  }
  else
//-----SampleSubtypes------------------------------------
  if ((tmpAction=request.getParameter("addSamplsubt"))!=null){
    String visname = request.getParameter("visname");
    String sampleType = request.getParameter("type");
    String comment = request.getParameter("comment");
    if (visname != null && !visname.trim().equals(""))
    tmpHttpSessObj.addSampleSubType(visname, sampleType, comment);
    pageContext.forward(response.encodeURL("./AdminPage.jsp"));
    return;
  }
  else
  if ((tmpAction=request.getParameter("updateSamplsubt"))!=null){
    String sysId = request.getParameter("sysId");
    String visname = request.getParameter("visname");
    String sampleType = request.getParameter("type");
    String comment = request.getParameter("comment");
    if (visname != null && !visname.trim().equals(""))
      tmpHttpSessObj.updateSampleSubType(sysId, visname, sampleType, comment);
    pageContext.forward(response.encodeURL("./AdminPage.jsp"));
    return;
  }
  else
  if ((tmpAction=request.getParameter("deleteSamplsubt"))!=null){
    tmpHttpSessObj.deletePersistent( SampleSubType.class, request);
    pageContext.forward(response.encodeURL("./AdminPage.jsp"));
    return;
  }
  else
//-----Person meta data------------------------------------
  if ((tmpAction=request.getParameter("addPersmd"))!=null){
      tmpHttpSessObj.addMetaData( PersonMetaData.class, request);
      tmpHttpSessObj.buildMetaData();
      pageContext.forward(response.encodeURL("./AdminPage.jsp"));
      return;
  }
  else
  if ((tmpAction=request.getParameter("updatePersmd"))!=null){
      tmpHttpSessObj.updateMetaData( PersonMetaData.class, request);
      tmpHttpSessObj.buildMetaData();
      pageContext.forward(response.encodeURL("./AdminPage.jsp"));
      return;
  }
  else
  if ((tmpAction=request.getParameter("deletePersmd"))!=null){
      tmpHttpSessObj.deletePersistent( PersonMetaData.class, request);
      tmpHttpSessObj.buildMetaData();
      pageContext.forward(response.encodeURL("./AdminPage.jsp"));
      return;
  }
  else
//-----Sample meta data------------------------------------
  if ((tmpAction=request.getParameter("addSamplmd"))!=null){
      tmpHttpSessObj.addMetaData( SampleMetaData.class, request);
      tmpHttpSessObj.buildMetaData();
      pageContext.forward(response.encodeURL("./AdminPage.jsp"));
      return;
  }
  else
  if ((tmpAction=request.getParameter("updateSamplmd"))!=null){
      tmpHttpSessObj.updateMetaData( SampleMetaData.class, request);
      tmpHttpSessObj.buildMetaData();
      pageContext.forward(response.encodeURL("./AdminPage.jsp"));
      return;
  }
  else
  if ((tmpAction=request.getParameter("deleteSamplmd"))!=null){
      tmpHttpSessObj.deletePersistent( SampleMetaData.class, request);
      tmpHttpSessObj.buildMetaData();
      pageContext.forward(response.encodeURL("./AdminPage.jsp"));
      return;
  }
  else
//-----Aliquot meta data------------------------------------
  if ((tmpAction=request.getParameter("addAliqmd"))!=null){
      tmpHttpSessObj.addMetaData( AliquotMetaData.class, request);
      tmpHttpSessObj.buildMetaData();
      pageContext.forward(response.encodeURL("./AdminPage.jsp"));
      return;
  }
  else
  if ((tmpAction=request.getParameter("updateAliqmd"))!=null){
      tmpHttpSessObj.updateMetaData( AliquotMetaData.class, request);
      tmpHttpSessObj.buildMetaData();
      pageContext.forward(response.encodeURL("./AdminPage.jsp"));
      return;
  }
  else
  if ((tmpAction=request.getParameter("deleteAliqmd"))!=null){
      tmpHttpSessObj.deletePersistent( AliquotMetaData.class, request);
      tmpHttpSessObj.buildMetaData();
      pageContext.forward(response.encodeURL("./AdminPage.jsp"));
      return;
  }
  else
//-----Users------------------------------------
  if ((tmpAction=request.getParameter("addUser"))!=null){
    String visname = request.getParameter("visname");
    String loginName = request.getParameter("loginName");
    String rights = request.getParameter("rights");
    String password = request.getParameter("password");
    String partner = request.getParameter("partner");
    String comment = request.getParameter("comment");
    if (loginName != null && !loginName.trim().equals(""))
      tmpHttpSessObj.addUser( visname, loginName,
           rights, password, partner, comment);
    pageContext.forward(response.encodeURL("./AdminPage.jsp"));
    return;
  }
  else
  if ((tmpAction=request.getParameter("updateUser"))!=null){
    String sysId = request.getParameter("sysId");
    String visname = request.getParameter("visname");
    String loginName = request.getParameter("loginName");
    String rights = request.getParameter("rights");
    String password = request.getParameter("password");
    String partner = request.getParameter("partner");
    String comment = request.getParameter("comment");
    if (loginName != null && !loginName.trim().equals(""))
      tmpHttpSessObj.updateUser( sysId, visname, loginName,
              rights, password, partner, comment);
    pageContext.forward(response.encodeURL("./AdminPage.jsp"));
    return;
  }
  else
  if ((tmpAction=request.getParameter("deleteUser"))!=null){
    tmpHttpSessObj.deleteUser( request);
    pageContext.forward(response.encodeURL("./AdminPage.jsp"));
    return;
  }
  else
//-------------Ethnicity-------------------------------
  if ((tmpAction=request.getParameter("ethId"))!=null){
    if (tmpAction.equals("0")){
%>
<a class="largest">Add ethnicity</a>
<br><a class="error">&nbsp;</a></br>
<form method="POST" action="<%=response.encodeURL("./AdminPageE.jsp")%>">
<table>
  <thead>
    <tr>
      <td class="dialh">Ethnicity:</td>
      <td><input type="text" name="visname" size="25"/></td>
    </tr>
    <tr>
      <td class="dialh">Comment:</td>
      <td><textarea cols="50" rows="5" name="comment"></textarea></td>
    </tr>
  </thead>
</table>
<br>
<input type="hidden" name="aname" value="eth">
<input type="submit" name="addEth" value="Add"/>
<input type="submit" name="cancel" value="Cancel"/>
</form>
<%
  } else {
    Persistent obj = (Persistent)
      tmpHttpSessObj.getObjectById(Ethnicity.class, tmpAction);
%>
<a class="largest">Update ethnicity</a>
<br><a class="error">&nbsp;</a></br>
<form method="POST" action="<%=response.encodeURL("./AdminPageE.jsp")%>">
<table>
  <thead>
    <tr>
      <td class="dialh">Ethnicity:</td>
      <td><input type="text" name="visname"
                   value="<%=obj.getVisibleName()%>" size="25"/>
      </td>
    </tr>
    <tr>
      <td class="dialh">Comment:</td>
      <td><textarea cols="50" rows="5" name="comment"><%=obj.getVisualComment()%></textarea></td>
    </tr>
    <%=obj.getCreateAndModifyString() %>
  </thead>
</table>
<br>
<input type="hidden" name="sysId" value="<%=tmpAction%>">
<input type="hidden" name="aname" value="eth">
<input type="submit" name="updateEth" value="Update"/>
<input type="submit" name="cancel" value="Cancel"/>
<%if (tmpHttpSessObj.notUsedBy( Person.class, "ethnicity", obj)){%>
<input type="submit"
  onclick="return confirmDelete();" name="deleteEth" value="Delete"/>
<%}%>
</form>
<%}}
  else
//-------------AliquotFitness-------------------------------
  if ((tmpAction=request.getParameter("fitnId"))!=null){
    if (tmpAction.equals("0")){
%>
<a class="largest">Add aliquot fitness</a>
<br><a class="error">&nbsp;</a></br>
<form method="POST" action="<%=response.encodeURL("./AdminPageE.jsp")%>">
<table>
  <thead>
    <tr>
      <td class="dialh">Fitness:</td>
      <td><input type="text" name="visname" size="25"/></td>
    </tr>
    <tr>
      <td class="dialh">Comment:</td>
      <td><textarea cols="50" rows="5" name="comment"></textarea></td>
    </tr>
  </thead>
</table>
<br>
<input type="hidden" name="aname" value="fitn">
<input type="submit" name="addFitn" value="Add"/>
<input type="submit" name="cancel" value="Cancel"/>
</form>
<%
  } else {
    Persistent obj = (Persistent)
      tmpHttpSessObj.getObjectById(AliquotFitness.class, tmpAction);
%>
<a class="largest">Update aliquot fitness</a>
<br><a class="error">&nbsp;</a></br>
<form method="POST" action="<%=response.encodeURL("./AdminPageE.jsp")%>">
<table>
  <thead>
    <tr>
      <td class="dialh">Fitness:</td>
      <td><input type="text" name="visname"
                   value="<%=obj.getVisibleName()%>" size="25"/>
      </td>
    </tr>
    <tr>
      <td class="dialh">Comment:</td>
      <td><textarea cols="50" rows="5" name="comment"><%=obj.getVisualComment()%></textarea></td>
    </tr>
    <%=obj.getCreateAndModifyString() %>
  </thead>
</table>
<br>
<input type="hidden" name="aname" value="fitn">
<input type="hidden" name="sysId" value="<%=tmpAction%>">
<input type="submit" name="updateFitn" value="Update"/>
<input type="submit" name="cancel" value="Cancel"/>
<%if (tmpHttpSessObj.notUsedBy( Aliquot.class, "fitForUse", obj)){%>
<input type="submit"
 onclick="return confirmDelete();" name="deleteFitn" value="Delete"/>
<%}%>
</form>
<%}}
  else
//-------------AliquotConcentrationUnit-------------------------------
  if ((tmpAction=request.getParameter("concunitId"))!=null){
    if (tmpAction.equals("0")){
%>
<a class="largest">Add aliquot concentration unit</a>
<br><a class="error">&nbsp;</a></br>
<form method="POST" action="<%=response.encodeURL("./AdminPageE.jsp")%>">
<table>
  <thead>
    <tr>
      <td class="dialh">Concentration unit:</td>
      <td><input type="text" name="visname" size="25"/></td>
    </tr>
    <tr>
      <td class="dialh">Comment:</td>
      <td><textarea cols="50" rows="5" name="comment"></textarea></td>
    </tr>
  </thead>
</table>
<br>
<input type="hidden" name="aname" value="concunit">
<input type="submit" name="addAcunit" value="Add"/>
<input type="submit" name="cancel" value="Cancel"/>
 </form>
<%
  } else {
    Persistent obj = (Persistent)
      tmpHttpSessObj.getObjectById(AliquotConcentrationUnit.class, tmpAction);
%>
<a class="largest">Update aliquot concentration unit</a>
<br><a class="error">&nbsp;</a></br>
<form method="POST" action="<%=response.encodeURL("./AdminPageE.jsp")%>">
<table>
  <thead>
    <tr>
      <td class="dialh">Concentration unit:</td>
      <td><input type="text" name="visname"
                   value="<%=obj.getVisibleName()%>" size="25"/>
      </td>
    </tr>
    <tr>
      <td class="dialh">Comment:</td>
      <td><textarea cols="50" rows="5" name="comment"><%=obj.getVisualComment()%></textarea></td>
    </tr>
    <%=obj.getCreateAndModifyString() %>
  </thead>
</table>
<br>
<input type="hidden" name="aname" value="concunit">
<input type="hidden" name="sysId" value="<%=tmpAction%>">
<input type="submit" name="updateAcunit" value="Update"/>
<input type="submit" name="cancel" value="Cancel"/>
<%if (tmpHttpSessObj.notUsedBy( Aliquot.class, "concentrationUnit", obj)){%>
<input type="submit"
 onclick="return confirmDelete();" name="deleteAcunit" value="Delete"/>
<%}%>
</form>
<%}}
  else
//-------------AliquotVolumeUnit-------------------------------
  if ((tmpAction=request.getParameter("volunitId"))!=null){
    if (tmpAction.equals("0")){
%>
<a class="largest">Add aliquot volume unit</a>
<br><a class="error">&nbsp;</a></br>
<form method="POST" action="<%=response.encodeURL("./AdminPageE.jsp")%>">
<table>
  <thead>
    <tr>
      <td class="dialh">Volume unit:</td>
      <td><input type="text" name="visname" size="25"/></td>
    </tr>
    <tr>
      <td class="dialh">Comment:</td>
      <td><textarea cols="50" rows="5" name="comment"></textarea></td>
    </tr>
  </thead>
</table>
<br>
<input type="hidden" name="aname" value="volunit">
<input type="submit" name="addAvunit" value="Add"/>
<input type="submit" name="cancel" value="Cancel"/>
</form>
<%
  } else {
    Persistent obj = (Persistent)
      tmpHttpSessObj.getObjectById(AliquotVolumeUnit.class, tmpAction);
%>
<a class="largest">Update aliquot volume unit</a>
<br><a class="error">&nbsp;</a></br>
<form method="POST" action="<%=response.encodeURL("./AdminPageE.jsp")%>">
<table>
  <thead>
    <tr>
      <td class="dialh">Volume unit:</td>
      <td><input type="text" name="visname"
                   value="<%=obj.getVisibleName()%>" size="25"/>
      </td>
    </tr>
    <tr>
      <td class="dialh">Comment:</td>
      <td><textarea cols="50" rows="5" name="comment"><%=obj.getVisualComment()%></textarea></td>
    </tr>
    <%=obj.getCreateAndModifyString() %>
  </thead>
</table>
<br>
<input type="hidden" name="aname" value="volunit">
<input type="hidden" name="sysId" value="<%=tmpAction%>">
<input type="submit" name="updateAvunit" value="Update"/>
<input type="submit" name="cancel" value="Cancel"/>
<%if (tmpHttpSessObj.notUsedBy( Aliquot.class, "volumeUnit", obj)){%>
<input type="submit"
 onclick="return confirmDelete();" name="deleteAvunit" value="Delete"/>
<%}%>
</form>
<%}}
  else
//-------------AliquotLocation-------------------------------
  if ((tmpAction=request.getParameter("alocId"))!=null){
    if (tmpAction.equals("0")){
%>
<a class="largest">Add aliquot location</a>
<br><a class="error">&nbsp;</a></br>
<form method="POST" action="<%=response.encodeURL("./AdminPageE.jsp")%>">
<table>
  <thead>
    <tr>
      <td class="dialh">Location:</td>
      <td><input type="text" name="visname" size="25"/></td>
    </tr>
    <tr>
      <td class="dialh">Comment:</td>
      <td><textarea cols="50" rows="5" name="comment"></textarea></td>
    </tr>
  </thead>
</table>
<br>
<input type="hidden" name="aname" value="aloc">
<input type="submit" name="addAloc" value="Add"/>
<input type="submit" name="cancel" value="Cancel"/>
</form>
<%
  } else {
    Persistent obj = (Persistent)
      tmpHttpSessObj.getObjectById(AliquotLocation.class, tmpAction);
%>
<a class="largest">Update aliquot location</a>
<br><a class="error">&nbsp;</a></br>
<form method="POST" action="<%=response.encodeURL("./AdminPageE.jsp")%>">
<table>
  <thead>
    <tr>
      <td class="dialh">Location:</td>
      <td><input type="text" name="visname"
                   value="<%=obj.getVisibleName()%>" size="25"/>
      </td>
    </tr>
    <tr>
      <td class="dialh">Comment:</td>
      <td><textarea cols="50" rows="5" name="comment"><%=obj.getVisualComment()%></textarea></td>
    </tr>
    <%=obj.getCreateAndModifyString() %>
  </thead>
</table>
<br>
<input type="hidden" name="aname" value="aloc">
<input type="hidden" name="sysId" value="<%=tmpAction%>">
<input type="submit" name="updateAloc" value="Update"/>
<input type="submit" name="cancel" value="Cancel"/>
<%if (tmpHttpSessObj.notUsedBy( Aliquot.class, "storageLocation", obj)){%>
<input type="submit"
 onclick="return confirmDelete();" name="deleteAloc" value="Delete"/>
<%}%>
</form>
<%}}
  else
//-------------DiabetesStatus-------------------------------
  if ((tmpAction=request.getParameter("dstatId"))!=null){
    if (tmpAction.equals("0")){
%>
<a class="largest">Add disease status</a>
<br><a class="error">&nbsp;</a></br>
<form method="POST" action="<%=response.encodeURL("./AdminPageE.jsp")%>">
<table>
  <thead>
    <tr>
      <td class="dialh">Status:</td>
      <td><input type="text" name="visname" size="25"/></td>
    </tr>
    <tr>
      <td class="dialh">Comment:</td>
      <td><textarea cols="50" rows="5" name="comment"></textarea></td>
    </tr>
  </thead>
</table>
<br>
<input type="hidden" name="aname" value="dstat">
<input type="submit" name="addDstat" value="Add"/>
<input type="submit" name="cancel" value="Cancel"/>
</form>
<%
  } else {
    Persistent obj = (Persistent)
      tmpHttpSessObj.getObjectById(DiseaseStatus.class, tmpAction);
%>
<a class="largest">Update disease status</a>
<br><a class="error">&nbsp;</a></br>
<form method="POST" action="<%=response.encodeURL("./AdminPageE.jsp")%>">
<table>
  <thead>
    <tr>
      <td class="dialh">Status:</td>
      <td><input type="text" name="visname"
                   value="<%=obj.getVisibleName()%>" size="25"/>
      </td>
    </tr>
    <tr>
      <td class="dialh">Comment:</td>
      <td><textarea cols="50" rows="5" name="comment"><%=obj.getVisualComment()%></textarea></td>
    </tr>
    <%=obj.getCreateAndModifyString() %>
  </thead>
</table>
<br>
<input type="hidden" name="aname" value="dstat">
<input type="hidden" name="sysId" value="<%=tmpAction%>">
<input type="submit" name="updateDstat" value="Update"/>
<input type="submit" name="cancel" value="Cancel"/>
<%if (tmpHttpSessObj.notUsedBy( Person.class, "diseaseStatus", obj)){%>
<input type="submit"
 onclick="return confirmDelete();" name="deleteDstat" value="Delete"/>
<%}%>
</form>
<%}}
  else
//-------------Partner-------------------------------
  if ((tmpAction=request.getParameter("partnId"))!=null){
    if (tmpAction.equals("0")){
%>
<a class="largest">Add planned user</a>
<br><a class="error">&nbsp;</a></br>
<form method="POST" action="<%=response.encodeURL("./AdminPageE.jsp")%>">
<table>
  <thead>
    <tr>
      <td class="dialh">User:</td>
      <td><input type="text" name="visname" size="25"/></td>
    </tr>
    <tr>
      <td class="dialh">Comment:</td>
      <td><textarea cols="50" rows="5" name="comment"></textarea></td>
    </tr>
  </thead>
</table>
<br>
<input type="hidden" name="aname" value="partn">
<input type="submit" name="addPartn" value="Add"/>
<input type="submit" name="cancel" value="Cancel"/>
</form>
<%
  } else {
    Persistent obj = (Persistent)
      tmpHttpSessObj.getObjectById(Partner.class, tmpAction);
%>
<a class="largest">Update planned user</a>
<br><a class="error">&nbsp;</a></br>
<form method="POST" action="<%=response.encodeURL("./AdminPageE.jsp")%>">
<table>
  <thead>
    <tr>
      <td class="dialh">User:</td>
      <td><input type="text" name="visname"
                   value="<%=obj.getVisibleName()%>" size="25"/>
      </td>
    </tr>
    <tr>
      <td class="dialh">Comment:</td>
      <td><textarea cols="50" rows="5" name="comment"><%=obj.getVisualComment()%></textarea></td>
    </tr>
    <%=obj.getCreateAndModifyString() %>
  </thead>
</table>
<br>
<input type="hidden" name="aname" value="partn">
<input type="hidden" name="sysId" value="<%=tmpAction%>">
<input type="submit" name="updatePartn" value="Update"/>
<input type="submit" name="cancel" value="Cancel"/>
<%if (tmpHttpSessObj.notUsedBy( Aliquot.class, "plannedUser", obj)
     && tmpHttpSessObj.notUsedBy( Sample.class, "plannedUser", obj)
     && tmpHttpSessObj.notUsedBy( User.class, "partner", obj)){%>
<input type="submit"
 onclick="return confirmDelete();" name="deletePartn" value="Delete"/>
<%}%>
</form>
<%}}
  else
//-------------PersonSource-------------------------------
  if ((tmpAction=request.getParameter("persourId"))!=null){
    if (tmpAction.equals("0")){
%>
<a class="largest">Add person source</a>
<br><a class="error">&nbsp;</a></br>
<form method="POST" action="<%=response.encodeURL("./AdminPageE.jsp")%>">
<table>
  <thead>
    <tr>
      <td class="dialh">Source:</td>
      <td><input type="text" name="visname" size="25"/></td>
    </tr>
    <tr>
      <td class="dialh">Comment:</td>
      <td><textarea cols="50" rows="5" name="comment"></textarea></td>
    </tr>
  </thead>
</table>
<br>
<input type="hidden" name="aname" value="persour">
<input type="submit" name="addPersour" value="Add"/>
<input type="submit" name="cancel" value="Cancel"/>
</form>
<%
  } else {
    Persistent obj = (Persistent)
      tmpHttpSessObj.getObjectById(PersonSource.class, tmpAction);
%>
<a class="largest">Update person source</a>
<br><a class="error">&nbsp;</a></br>
<form method="POST" action="<%=response.encodeURL("./AdminPageE.jsp")%>">
<table>
  <thead>
    <tr>
      <td class="dialh">Source:</td>
      <td><input type="text" name="visname"
                   value="<%=obj.getVisibleName()%>" size="25"/>
      </td>
    </tr>
    <tr>
      <td class="dialh">Comment:</td>
      <td><textarea cols="50" rows="5" name="comment"><%=obj.getVisualComment()%></textarea></td>
    </tr>
    <%=obj.getCreateAndModifyString() %>
  </thead>
</table>
<br>
<input type="hidden" name="aname" value="persour">
<input type="hidden" name="sysId" value="<%=tmpAction%>">
<input type="submit" name="updatePersour" value="Update"/>
<input type="submit" name="cancel" value="Cancel"/>
<%if (tmpHttpSessObj.notUsedBy( Person.class, "personSource", obj)){%>
<input type="submit"
 onclick="return confirmDelete();" name="deletePersour" value="Delete"/>
<%}%>
</form>
<%}}
  else
//-------------ProcessingOption-------------------------------
  if ((tmpAction=request.getParameter("procoptId"))!=null){
    if (tmpAction.equals("0")){
%>
<a class="largest">Add processing option</a>
<br><a class="error">&nbsp;</a></br>
<form method="POST" action="<%=response.encodeURL("./AdminPageE.jsp")%>">
<table>
  <thead>
    <tr>
      <td class="dialh">Option:</td>
      <td><input type="text" name="visname" size="25"/></td>
    </tr>
    <tr>
      <td class="dialh">Comment:</td>
      <td><textarea cols="50" rows="5" name="comment"></textarea></td>
    </tr>
  </thead>
</table>
<br>
<input type="hidden" name="aname" value="procopt">
<input type="submit" name="addProcopt" value="Add"/>
<input type="submit" name="cancel" value="Cancel"/>
</form>
<%
  } else {
    Persistent obj = (Persistent)
      tmpHttpSessObj.getObjectById(ProcessingOption.class, tmpAction);
%>
<a class="largest">Update processing option</a>
<br><a class="error">&nbsp;</a></br>
<form method="POST" action="<%=response.encodeURL("./AdminPageE.jsp")%>">
<table>
  <thead>
    <tr>
      <td class="dialh">Option:</td>
      <td><input type="text" name="visname"
                   value="<%=obj.getVisibleName()%>" size="25"/>
      </td>
    </tr>
    <tr>
      <td class="dialh">Comment:</td>
      <td><textarea cols="50" rows="5" name="comment"><%=obj.getVisualComment()%></textarea></td>
    </tr>
    <%=obj.getCreateAndModifyString() %>
  </thead>
</table>
<br>
<input type="hidden" name="aname" value="procopt">
<input type="hidden" name="sysId" value="<%=tmpAction%>">
<input type="submit" name="updateProcopt" value="Update"/>
<input type="submit" name="cancel" value="Cancel"/>
<%if (tmpHttpSessObj.notUsedBy( Aliquot.class, "processingOption", obj)){%>
<input type="submit"
 onclick="return confirmDelete();" name="deleteProcopt" value="Delete"/>
<%}%>
</form>
<%}}
  else
//-------------ProcessingProtocol-------------------------------
  if ((tmpAction=request.getParameter("procprotId"))!=null){
    if (tmpAction.equals("0")){
%>
<a class="largest">Add processing protocol</a>
<br><a class=class="error">&nbsp;</a></br>
<form method="POST" action="<%=response.encodeURL("./AdminPageE.jsp")%>">
<table>
  <thead>
    <tr>
      <td class="dialh">Protocol:</td>
      <td><input type="text" name="visname" size="25"/></td>
    </tr>
    <tr>
      <td class="dialh">Comment:</td>
      <td><textarea cols="50" rows="5" name="comment"></textarea></td>
    </tr>
  </thead>
</table>
<br>
<input type="hidden" name="aname" value="procprot">
<input type="submit" name="addProcprot" value="Add"/>
<input type="submit" name="cancel" value="Cancel"/>
</form>
<%
  } else {
    Persistent obj = (Persistent)
      tmpHttpSessObj.getObjectById(ProcessingProtocol.class, tmpAction);
%>
<a class="largest">Update processing protocol</a>
<br><a class="error">&nbsp;</a></br>
<form method="POST" action="<%=response.encodeURL("./AdminPageE.jsp")%>">
<table>
  <thead>
    <tr>
      <td class="dialh">Protocol:</td>
      <td><input type="text" name="visname"
                   value="<%=obj.getVisibleName()%>" size="25"/>
      </td>
    </tr>
    <tr>
      <td class="dialh">Comment:</td>
      <td><textarea cols="50" rows="5" name="comment"><%=obj.getVisualComment()%></textarea></td>
    </tr>
    <%=obj.getCreateAndModifyString() %>
  </thead>
</table>
<br>
<input type="hidden" name="aname" value="procprot">
<input type="hidden" name="sysId" value="<%=tmpAction%>">
<input type="submit" name="updateProcprot" value="Update"/>
<input type="submit" name="cancel" value="Cancel"/>
<%if (tmpHttpSessObj.notUsedBy( Sample.class, "processingMetaData1", obj)){%>
<input type="submit"
 onclick="return confirmDelete();" name="deleteProcprot" value="Delete"/>
<%}%>
</form>
<%}}
  else
//-------------ReceptionState-------------------------------
  if ((tmpAction=request.getParameter("recstatId"))!=null){
    if (tmpAction.equals("0")){
%>
<a class="largest">Add reception state</a>
<br><a class="error">&nbsp;</a></br>
<form method="POST" action="<%=response.encodeURL("./AdminPageE.jsp")%>">
<table>
  <thead>
    <tr>
      <td class="dialh">State:</td>
      <td><input type="text" name="visname" size="25"/></td>
    </tr>
    <tr>
      <td class="dialh">Comment:</td>
      <td><textarea cols="50" rows="5" name="comment"></textarea></td>
    </tr>
  </thead>
</table>
<br>
<input type="hidden" name="aname" value="recstat">
<input type="submit" name="addRecstat" value="Add"/>
<input type="submit" name="cancel" value="Cancel"/>
</form>
<%
  } else {
    Persistent obj = (Persistent)
      tmpHttpSessObj.getObjectById(ReceptionState.class, tmpAction);
%>
<a class="largest">Update reception state</a>
<br><a class="error">&nbsp;</a></br>
<form method="POST" action="<%=response.encodeURL("./AdminPageE.jsp")%>">
<table>
  <thead>
    <tr>
      <td class="dialh">State:</td>
      <td><input type="text" name="visname"
                   value="<%=obj.getVisibleName()%>" size="25"/>
      </td>
    </tr>
    <tr>
      <td class="dialh">Comment:</td>
      <td><textarea cols="50" rows="5" name="comment"><%=obj.getVisualComment()%></textarea></td>
    </tr>
    <%=obj.getCreateAndModifyString() %>
  </thead>
</table>
<br>
<input type="hidden" name="aname" value="recstat">
<input type="hidden" name="sysId" value="<%=tmpAction%>"/>
<input type="submit" name="updateRecstat" value="Update"/>
<input type="submit" name="cancel" value="Cancel"/>
<%if (tmpHttpSessObj.notUsedBy( Sample.class, "receptionState", obj)
   && tmpHttpSessObj.notUsedBy( Aliquot.class, "receptionState", obj)){%>
<input type="submit"
 onclick="return confirmDelete();" name="deleteRecstat" value="Delete"/>
<%}%>
</form>
<%}}
  else
//-------------SampleLocation-------------------------------
  if ((tmpAction=request.getParameter("samplocId"))!=null){
    if (tmpAction.equals("0")){
%>
<a class="largest">Add sample location</a>
<br><a class="error">&nbsp;</a></br>
<form method="POST" action="<%=response.encodeURL("./AdminPageE.jsp")%>">
<table>
  <thead>
    <tr>
      <td class="dialh">Location:</td>
      <td><input type="text" name="visname" size="25"/></td>
    </tr>
    <tr>
      <td class="dialh">Comment:</td>
      <td><textarea cols="50" rows="5" name="comment"></textarea></td>
    </tr>
  </thead>
</table>
<br>
<input type="hidden" name="aname" value="samploc">
<input type="submit" name="addSamploc" value="Add"/>
<input type="submit" name="cancel" value="Cancel"/>
</form>
<%
  } else {
    Persistent obj = (Persistent)
      tmpHttpSessObj.getObjectById(SampleLocation.class, tmpAction);
%>
<a class="largest">Update sample location</a>
<br><a class="error">&nbsp;</a></br>
<form method="POST" action="<%=response.encodeURL("./AdminPageE.jsp")%>">
<table>
  <thead>
    <tr>
      <td class="dialh">Location:</td>
      <td><input type="text" name="visname"
                   value="<%=obj.getVisibleName()%>" size="25"/>
      </td>
    </tr>
    <tr>
      <td class="dialh">Comment:</td>
      <td><textarea cols="50" rows="5" name="comment"><%=obj.getVisualComment()%></textarea></td>
    </tr>
    <%=obj.getCreateAndModifyString() %>
  </thead>
</table>
<br>
<input type="hidden" name="aname" value="samploc">
<input type="hidden" name="sysId" value="<%=tmpAction%>">
<input type="submit" name="updateSamploc" value="Update"/>
<input type="submit" name="cancel" value="Cancel"/>
<%if (tmpHttpSessObj.notUsedBy( Sample.class, "currentLocation", obj)){%>
<input type="submit"
 onclick="return confirmDelete();" name="deleteSamploc" value="Delete"/>
<%}%>
</form>
<%}}
  else
//-------------StorageCondition-------------------------------
  if ((tmpAction=request.getParameter("storconId"))!=null){
    if (tmpAction.equals("0")){
%>
<a class="largest">Add storage condition</a>
<br><a class="error">&nbsp;</a></br>
<form method="POST" action="<%=response.encodeURL("./AdminPageE.jsp")%>">
<table>
  <thead>
    <tr>
      <td class="dialh">Condition:</td>
      <td><input type="text" name="visname" size="25"/></td>
    </tr>
    <tr>
      <td class="dialh">Comment:</td>
      <td><textarea cols="50" rows="5" name="comment"></textarea></td>
    </tr>
  </thead>
</table>
<br>
<input type="hidden" name="aname" value="storcon">
<input type="submit" name="addStorcon" value="Add"/>
<input type="submit" name="cancel" value="Cancel"/>
</form>
<%
  } else {
    Persistent obj = (Persistent)
      tmpHttpSessObj.getObjectById(StorageCondition.class, tmpAction);
%>
<a class="largest">Update storage condition</a>
<br><a class="error">&nbsp;</a></br>
<form method="POST" action="<%=response.encodeURL("./AdminPageE.jsp")%>">
<table>
  <thead>
    <tr>
      <td class="dialh">Condition:</td>
      <td><input type="text" name="visname"
                   value="<%=obj.getVisibleName()%>" size="25"/>
      </td>
    </tr>
    <tr>
      <td class="dialh">Comment:</td>
      <td><textarea cols="50" rows="5" name="comment"><%=obj.getVisualComment()%></textarea></td>
    </tr>
    <%=obj.getCreateAndModifyString() %>
  </thead>
</table>
<br>
<input type="hidden" name="aname" value="storcon">
<input type="hidden" name="sysId" value="<%=tmpAction%>">
<input type="submit" name="updateStorcon" value="Update"/>
<input type="submit" name="cancel" value="Cancel"/>
<%if (tmpHttpSessObj.notUsedBy( Sample.class, "storageCondition", obj)
   && tmpHttpSessObj.notUsedBy( Aliquot.class, "storageCondition", obj)){%>
<input type="submit"
 onclick="return confirmDelete();" name="deleteStorcon" value="Delete"/>
<%}%>
</form>
<%}}
  else
//-------------TransportCondition-------------------------------
  if ((tmpAction=request.getParameter("tranconId"))!=null){
    if (tmpAction.equals("0")){
%>
<a class="largest">Add transport condition</a>
<br><a class="error">&nbsp;</a></br>
<form method="POST" action="<%=response.encodeURL("./AdminPageE.jsp")%>">
<table>
  <thead>
    <tr>
      <td class="dialh">Condition:</td>
      <td><input type="text" name="visname" size="25"/></td>
    </tr>
    <tr>
      <td class="dialh">Comment:</td>
      <td><textarea cols="50" rows="5" name="comment"></textarea></td>
    </tr>
  </thead>
</table>
<br>
<input type="hidden" name="aname" value="trancon">
<input type="submit" name="addTrancon" value="Add"/>
<input type="submit" name="cancel" value="Cancel"/>
</form>
<%
  } else {
    Persistent obj = (Persistent)
      tmpHttpSessObj.getObjectById(TransportCondition.class, tmpAction);
%>
<a class="largest">Update transport condition</a>
<br><a class="error">&nbsp;</a></br>
<form method="POST" action="<%=response.encodeURL("./AdminPageE.jsp")%>">
<table>
  <thead>
    <tr>
      <td class="dialh">Condition:</td>
      <td><input type="text" name="visname"
                   value="<%=obj.getVisibleName()%>" size="25"/>
      </td>
    </tr>
    <tr>
      <td class="dialh">Comment:</td>
      <td><textarea cols="50" rows="5" name="comment"><%=obj.getVisualComment()%></textarea></td>
    </tr>
    <%=obj.getCreateAndModifyString() %>
  </thead>
</table>
<br>
<input type="hidden" name="aname" value="trancon">
<input type="hidden" name="sysId" value="<%=tmpAction%>">
<input type="submit" name="updateTrancon" value="Update"/>
<input type="submit" name="cancel" value="Cancel"/>
<%if (tmpHttpSessObj.notUsedBy( Sample.class, "transportCondition", obj)
   && tmpHttpSessObj.notUsedBy( Aliquot.class, "transportCondition", obj)){%>
<input type="submit"
 onclick="return confirmDelete();" name="deleteTrancon" value="Delete"/>
<%}%>
</form>
<%}}
  else
//-------------RelationTypes-------------------------------
  if((tmpAction=request.getParameter("reltId"))!=null){
    if (tmpAction.equals("0")) {
%>
<a class="largest">Add Relation type</a>
<br><a class="error">&nbsp;</a></br>
<form method="POST" action="<%=response.encodeURL("./AdminPageE.jsp")%>">
<table>
  <thead>
    <tr>
      <td class="dialh">Relation type:</td>
      <td><input type="text" name="visname" size="25"/></td>
    </tr>
    <tr>
      <td class="dialh">Reverse relation:</td>
      <td><input type="text" name="rev_relation" size="25"/></td>
    </tr>
    <tr>
      <td class="dialh">Comment:</td>
      <td><textarea cols="50" rows="5" name="comment"></textarea></td>
    </tr>
  </thead>
</table>
<br>
<input type="hidden" name="aname" value="reltyp">
<input type="submit" name="addRelt" value="Add"/>
<input type="submit" name="cancel" value="Cancel"/>
</form>
<%} else {
    RelationType obj = (RelationType)
      tmpHttpSessObj.getObjectById(RelationType.class, tmpAction);
%>
<a class="largest">Update Relation type</a>
<br><a class="error">&nbsp;</a></br>
<form method="POST" action="<%=response.encodeURL("./AdminPageE.jsp")%>">
<table>
  <thead>
    <tr>
      <td class="dialh">Relation type:</td>
      <td><input type="text" name="visname"
             value="<%=obj.getVisibleName()%>" size="25"/></td>
    </tr>
    <tr>
      <td class="dialh">Reverse relation:</td>
      <td>
        <input type="text" name="rev_relation"
          value="<%=obj.getRev_relation()%>" size="25"/>
      </td>
    </tr>
    <tr>
      <td class="dialh">Comment:</td>
      <td><textarea cols="50" rows="5" name="comment"><%=obj.getVisualComment()%></textarea></td>
    </tr>
    <%=obj.getCreateAndModifyString() %>
  </thead>
</table>
<br>
<input type="hidden" name="aname" value="reltyp">
<input type="hidden" name="sysId" value="<%=tmpAction%>">
<input type="submit" name="updateRelt" value="Update"/>
<input type="submit" name="cancel" value="Cancel"/>
<%if (tmpHttpSessObj.notUsedBy(Relation.class, "relation", obj)){%>
<input type="submit"
 onclick="return confirmDelete();" name="deleteRelt" value="Delete"/>
<%}%>
</form>
<%}}
  else
//-------------SampleTypes-------------------------------
  if ((tmpAction=request.getParameter("sampltId"))!=null){
    if (tmpAction.equals("0")) {
%>
<a class="largest">Add Sample type</a>
<br><a class="error">&nbsp;</a></br>
<form method="POST" action="<%=response.encodeURL("./AdminPageE.jsp")%>">
<table>
  <thead>
    <tr>
      <td class="dialh">Sample type:</td>
      <td><input type="text" name="visname" size="25"/></td>
    </tr>
    <tr>
      <td class="dialh">Abbreviation:</td>
      <td><input type="text" name="abbreviation" size="10"/></td>
    </tr>
    <tr>
      <td class="dialh">Comment:</td>
      <td><textarea cols="50" rows="5" name="comment"></textarea></td>
    </tr>
  </thead>
</table>
<br>
<input type="hidden" name="aname" value="samptyp">
<input type="submit" name="addSamplt" value="Add"/>
<input type="submit" name="cancel" value="Cancel"/>
</form>
<% } else {
    SampleType obj = (SampleType)
      tmpHttpSessObj.getObjectById(SampleType.class, tmpAction);
%>
<a class="largest">Update Sample type</a>
<br><a class="error">&nbsp;</a></br>
<form method="POST" action="<%=response.encodeURL("./AdminPageE.jsp")%>">
<table>
  <thead>
    <tr>
      <td class="dialh">Sample type:</td>
      <td><input type="text" name="visname"
           value="<%=obj.getVisibleName()%>" size="25"/></td>
    </tr>
    <tr>
      <td class="dialh">Abbreviation:</td>
      <td><input type="text" name="abbreviation"
           value="<%=obj.getAbbreviation()%>" size="10"/></td>
    </tr>
    <tr>
      <td class="dialh">Comment:</td>
      <td><textarea cols="50" rows="5" name="comment"><%=obj.getVisualComment()%></textarea></td>
    </tr>
    <%=obj.getCreateAndModifyString() %>
  </thead>
</table>
<br>
<input type="hidden" name="aname" value="samptyp">
<input type="hidden" name="sysId" value="<%=tmpAction%>">
<input type="submit" name="updateSamplt" value="Update"/>
<input type="submit" name="cancel" value="Cancel"/>
<%if (tmpHttpSessObj.notUsedBy( SampleSubType.class, "sampleType", obj)){%>
<input type="submit"
 onclick="return confirmDelete();" name="deleteSamplt" value="Delete"/>
<%}%>
</form>
<%}}
  else
//-------------SampleSubTypes-------------------------------
  if ((tmpAction=request.getParameter("samplsubtId"))!=null){
    if (tmpAction.equals("0")) {
%>
<a class="largest">Add Sample subtype</a>
<br><a class="error">&nbsp;</a></br>
<form method="POST" action="<%=response.encodeURL("./AdminPageE.jsp")%>">
<table>
  <thead>
    <tr>
      <td class="dialh">Sample subtype:</td>
      <td><input type="text" name="visname" size="25"/></td>
    </tr>
    <tr>
      <td class="dialh">Sample type:</td>
      <td>
        <select name="type">
        <%=tmpHttpSessObj.getObjectPrompter(SampleType.class, null)%>
        </select>
      </td>
    </tr>
    <tr>
      <td class="dialh">Comment:</td>
      <td><textarea cols="50" rows="5" name="comment"></textarea></td>
    </tr>
  </thead>
</table>
<br>
<input type="hidden" name="aname" value="sampsub">
<input type="submit" name="addSamplsubt" value="Add"/>
<input type="submit" name="cancel" value="Cancel"/>
</form>
<% } else {
    SampleSubType obj = (SampleSubType)
      tmpHttpSessObj.getObjectById(SampleSubType.class, tmpAction);
    Long typId = obj.getSampleType().getId();
%>
<a class="largest">Update Sample subtype</a>
<br><a class="error">&nbsp;</a></br>
<form method="POST" action="<%=response.encodeURL("./AdminPageE.jsp")%>">
<table>
  <thead>
    <tr>
      <td class="dialh">Sample subtype:</td>
      <td><input type="text" name="visname"
           value="<%=obj.getVisibleName()%>" size="25"/></td>
    </tr>
    <tr>
      <td class="dialh">Sample type:</td>
      <td>
        <select name="type">
        <%=tmpHttpSessObj.getObjectPrompter(SampleType.class, typId)%>
        </select>
      </td>
    </tr>
    <tr>
      <td class="dialh">Comment:</td>
      <td><textarea cols="50" rows="5" name="comment"><%=obj.getVisualComment()%></textarea></td>
    </tr>
    <%=obj.getCreateAndModifyString() %>
  </thead>
</table>
<br>
<input type="hidden" name="aname" value="sampsub">
<input type="hidden" name="sysId" value="<%=tmpAction%>">
<input type="submit" name="updateSamplsubt" value="Update"/>
<input type="submit" name="cancel" value="Cancel"/>
<%if (tmpHttpSessObj.notUsedBy( Sample.class, "subType", obj)){%>
<input type="submit"
 onclick="return confirmDelete();" name="deleteSamplsubt" value="Delete"/>
<%}%>
</form>
<%}}
  else
//-------------Sexes-------------------------------
  if ((tmpAction=request.getParameter("sexId"))!=null){
    if (tmpAction.equals("0")) {
%>
<a class="largest">Add gender</a>
<br><a class="error">&nbsp;</a></br>
<form method="POST" action="<%=response.encodeURL("./AdminPageE.jsp")%>">
<table>
  <thead>
    <tr>
      <td class="dialh">Gender:</td>
      <td><input type="text" name="visname" size="25"/></td>
    </tr>
    <tr>
      <td class="dialh">Comment:</td>
      <td><textarea cols="50" rows="5" name="comment"></textarea></td>
    </tr>
  </thead>
</table>
<br>
<input type="hidden" name="aname" value="sex">
<input type="submit" name="addSex" value="Add"/>
<input type="submit" name="cancel" value="Cancel"/>
</form><%
  } else {
    Persistent obj = (Persistent)
      tmpHttpSessObj.getObjectById(Sex.class, tmpAction);
%>
<a class="largest">Update Gender</a>
<br><a class="error">&nbsp;</a></br>
<form method="POST" action="<%=response.encodeURL("./AdminPageE.jsp")%>">
<table>
  <thead>
    <tr>
      <td class="dialh">Gender:</td>
      <td><input type="text" name="visname"
           value="<%=obj.getVisibleName()%>" size="25"/></td>
    </tr>
    <tr>
      <td class="dialh">Comment:</td>
      <td><textarea cols="50" rows="5" name="comment"><%=obj.getVisualComment()%></textarea></td>
    </tr>
    <%=obj.getCreateAndModifyString() %>
  </thead>
</table>
<br>
<input type="hidden" name="aname" value="sex">
<input type="hidden" name="sysId" value="<%=tmpAction%>">
<input type="submit" name="updateSex" value="Update"/>
<input type="submit" name="cancel" value="Cancel"/>
<%if (tmpHttpSessObj.notUsedBy( Person.class, "sex", obj)){%>
<input type="submit"
  onclick="return confirmDelete();" name="deleteSex" value="Delete"/>
<%}%>
</form>
<%}}
  else
//-------------Person metadata-------------------------------
  if ((tmpAction=request.getParameter("persmdId"))!=null){
    if (tmpAction.equals("0")) {
%>
<a class="largest">Add person metadata</a>
<br><a class="error">&nbsp;</a></br>
<form method="POST" action="<%=response.encodeURL("./AdminPageE.jsp")%>">
<table>
  <thead>
    <tr>
      <td class="dialh">Property name:</td>
      <td>
        <select name="visname">
           <%=MetadataManager.getClassFieldPrompter(Person.class, null)%>
        </select>
      </td>
    </tr>
    <tr>
      <td class="dialh">Short name:</td>
      <td><input type="text" name="shortname" size="25"/></td>
    </tr>
    <tr>
      <td class="dialh">Long name:</td>
      <td><input type="text" name="longname" size="25"/></td>
    </tr>
    <tr>
      <td class="dialh">View column number:</td>
      <td><input type="text" name="colnum" maxlength="2" size="2"/></td>
    </tr>
    <tr>
      <td class="dialh">Sortable:</td>
      <td><input type="checkbox" name="sortable" value="true"/></td>
    </tr>
    <tr>
      <td class="dialh">Editable:</td>
      <td><input type="checkbox" name="editable" value="true" checked/></td>
    </tr>
    <tr>
      <td> &nbsp; </td>
      <td> Defaults for report generation</td>
    </tr>
    <tr>
      <td class="dialh">Column number:</td>
      <td><input type="text" name="colnumInr" maxlength="2" size="2"/></td>
    </tr>
    <tr>
      <td class="dialh">Show:</td>
      <td><input type="checkbox" name="showInr" value="true"/></td>
    </tr>
    <tr>
      <td class="dialh">Sort:</td>
      <td><input type="checkbox" name="sortInr" value="true"/></td>
    </tr>
    <tr>
      <td class="dialh">Filter:</td>
      <td><input type="checkbox" name="filterInr" value="true"/></td>
    </tr>
    <tr>
      <td class="dialh">Comment:</td>
      <td><textarea cols="50" rows="5" name="comment"></textarea></td>
    </tr>
  </thead>
</table>
<br>
<input type="hidden" name="aname" value="persmd">
<input type="submit" name="addPersmd" value="Add"/>
<input type="submit" name="cancel" value="Cancel"/>
</form><%
  } else {
    PersonMetaData obj = (PersonMetaData)tmpHttpSessObj.
              getObjectById(PersonMetaData.class, tmpAction);
%>
<a class="largest">Update person metadata</a>
<br><a class="error">&nbsp;</a></br>
<form method="POST" action="<%=response.encodeURL("./AdminPageE.jsp")%>">
<table>
  <thead>
    <tr>
      <td class="dialh">Property name:</td>
      <td>
        <select name="visname">
           <%=MetadataManager.getClassFieldPrompter(Person.class, obj.getVisibleName())%>
        </select>
      </td>
    </tr>
    <tr>
      <td class="dialh">Short name:</td>
      <td><input type="text" name="shortname"
           value="<%=obj.getShortName()%>" size="25"/></td>
    </tr>
    <tr>
      <td class="dialh">Long name:</td>
      <td><input type="text" name="longname"
           value="<%=obj.getLongName()%>" size="25"/></td>
    </tr>
    <tr>
      <td class="dialh">View column number:</td>
      <td><input type="text" name="colnum"
           value="<%=obj.getViewColumnNumber()%>" maxlength="2" size="2"/></td>
    </tr>
    <tr>
      <td class="dialh">Sortable:</td>
      <td><input type="checkbox" name="sortable"
        value="true" <%=(obj.isSortable())?"checked":""%>/></td>
    </tr>
    <tr>
      <td class="dialh">Editable:</td>
      <td><input type="checkbox" name="editable"
        value="true" <%=(obj.isEditable())?"checked":""%>/></td>
    </tr>
    <tr>
      <td> &nbsp; </td>
      <td> Defaults for report generation</td>
    </tr>
    <tr>
      <td class="dialh">Column number:</td>
      <td><input type="text" name="colnumInr"
        value="<%=obj.getColumnNumberInReports()%>" maxlength="2" size="2"/></td>
    </tr>
    <tr>
      <td class="dialh">Show:</td>
      <td><input type="checkbox" name="showInr"
        value="true" <%=(obj.isShowInReports())?"checked":""%>/></td>
    </tr>
    <tr>
      <td class="dialh">Sort:</td>
      <td><input type="checkbox" name="sortInr"
        value="true" <%=(obj.isSortInReports())?"checked":""%>/></td>
    </tr>
    <tr>
      <td class="dialh">Filter:</td>
      <td><input type="checkbox" name="filterInr"
        value="true" <%=(obj.isFilterInReports())?"checked":""%>/></td>
    </tr>
    <tr>
      <td class="dialh">Comment:</td>
      <td><textarea cols="50" rows="5" name="comment"><%=obj.getVisualComment()%></textarea></td>
    </tr>
    <%=obj.getCreateAndModifyString() %>
  </thead>
</table>
<br>
<input type="hidden" name="aname" value="persmd">
<input type="hidden" name="sysId" value="<%=tmpAction%>">
<input type="submit" name="updatePersmd" value="Update"/>
<input type="submit" name="cancel" value="Cancel"/>
<input type="submit"
  onclick="return confirmDelete();" name="deletePersmd" value="Delete"/>
</form>
<%}}
  else
//-------------Sample metadata-------------------------------
  if ((tmpAction=request.getParameter("samplmdId"))!=null){
    if (tmpAction.equals("0")) {
%>
<a class="largest">Add sample metadata</a>
<br><a class="error">&nbsp;</a></br>
<form method="POST" action="<%=response.encodeURL("./AdminPageE.jsp")%>">
<table>
  <thead>
    <tr>
      <td class="dialh">Property name:</td>
      <td>
        <select name="visname">
           <%=MetadataManager.getClassFieldPrompter(Sample.class, null)%>
           <option value="type">type
        </select>
      </td>
    </tr>
    <tr>
      <td class="dialh">Short name:</td>
      <td><input type="text" name="shortname" size="25"/></td>
    </tr>
    <tr>
      <td class="dialh">Long name:</td>
      <td><input type="text" name="longname" size="25"/></td>
    </tr>
    <tr>
      <td class="dialh">View column number:</td>
      <td><input type="text" name="colnum" maxlength="2" size="2"/></td>
    </tr>
    <tr>
      <td class="dialh">Sortable:</td>
      <td><input type="checkbox" name="sortable" value="true"/></td>
    </tr>
    <tr>
      <td class="dialh">Editable:</td>
      <td><input type="checkbox" name="editable" value="true" checked/></td>
    </tr>
    <tr>
      <td> &nbsp; </td>
      <td> Defaults for report generation</td>
    </tr>
    <tr>
      <td class="dialh">Column number:</td>
      <td><input type="text" name="colnumInr" maxlength="2" size="2"/></td>
    </tr>
    <tr>
      <td class="dialh">Show:</td>
      <td><input type="checkbox" name="showInr" value="true"/></td>
    </tr>
    <tr>
      <td class="dialh">Sort:</td>
      <td><input type="checkbox" name="sortInr" value="true"/></td>
    </tr>
    <tr>
      <td class="dialh">Filter:</td>
      <td><input type="checkbox" name="filterInr" value="true"/></td>
    </tr>
    <tr>
      <td class="dialh">Comment:</td>
      <td><textarea cols="50" rows="5" name="comment"></textarea></td>
    </tr>
  </thead>
</table>
<br>
<input type="hidden" name="aname" value="samplmd">
<input type="submit" name="addSamplmd" value="Add"/>
<input type="submit" name="cancel" value="Cancel"/>
</form><%
  } else {
    SampleMetaData obj = (SampleMetaData)tmpHttpSessObj.
              getObjectById(SampleMetaData.class, tmpAction);
%>
<a class="largest">Update sample metadata</a>
<br><a class="error">&nbsp;</a></br>
<form method="POST" action="<%=response.encodeURL("./AdminPageE.jsp")%>">
<table>
  <thead>
    <tr>
      <td class="dialh">Property name:</td>
      <td>
        <select name="visname">
          <%=MetadataManager.getClassFieldPrompter(Sample.class, obj.getVisibleName())%>
         <option <%=(obj.getVisibleName().equals("type"))?"selected":""%> value="type">type
        </select>
      </td>
    </tr>
    <tr>
      <td class="dialh">Short name:</td>
      <td><input type="text" name="shortname"
           value="<%=obj.getShortName()%>" size="25"/></td>
    </tr>
    <tr>
      <td class="dialh">Long name:</td>
      <td><input type="text" name="longname"
           value="<%=obj.getLongName()%>" size="25"/></td>
    </tr>
    <tr>
      <td class="dialh">View column number:</td>
      <td><input type="text" name="colnum"
           value="<%=obj.getViewColumnNumber()%>" maxlength="2" size="2"/></td>
    </tr>
    <tr>
      <td class="dialh">Sortable:</td>
      <td><input type="checkbox" name="sortable"
        value="true" <%=(obj.isSortable())?"checked":""%>/></td>
    </tr>
    <tr>
      <td class="dialh">Editable:</td>
      <td><input type="checkbox" name="editable"
        value="true" <%=(obj.isEditable())?"checked":""%>/></td>
    </tr>
    <tr>
      <td> &nbsp; </td>
      <td> Defaults for report generation</td>
    </tr>
    <tr>
      <td class="dialh">Column number:</td>
      <td><input type="text" name="colnumInr"
        value="<%=obj.getColumnNumberInReports()%>" maxlength="2" size="2"/></td>
    </tr>
    <tr>
      <td class="dialh">Show:</td>
      <td><input type="checkbox" name="showInr"
        value="true" <%=(obj.isShowInReports())?"checked":""%>/></td>
    </tr>
    <tr>
      <td class="dialh">Sort:</td>
      <td><input type="checkbox" name="sortInr"
        value="true" <%=(obj.isSortInReports())?"checked":""%>/></td>
    </tr>
    <tr>
      <td class="dialh">Filter:</td>
      <td><input type="checkbox" name="filterInr"
        value="true" <%=(obj.isFilterInReports())?"checked":""%>/></td>
    </tr>
    <tr>
      <td class="dialh">Comment:</td>
      <td><textarea cols="50" rows="5" name="comment"><%=obj.getVisualComment()%></textarea></td>
    </tr>
    <%=obj.getCreateAndModifyString() %>
  </thead>
</table>
<br>
<input type="hidden" name="aname" value="samplmd">
<input type="hidden" name="sysId" value="<%=tmpAction%>">
<input type="submit" name="updateSamplmd" value="Update"/>
<input type="submit" name="cancel" value="Cancel"/>
<input type="submit"
  onclick="return confirmDelete();" name="deleteSamplmd" value="Delete"/>
</form>
<%}}
  else
//-------------Aliquot metadata-------------------------------
  if ((tmpAction=request.getParameter("aliqmdId"))!=null){
    if (tmpAction.equals("0")) {
%>
<a class="largest">Add aliquot metadata</a>
<br><a class="error">&nbsp;</a></br>
<form method="POST" action="<%=response.encodeURL("./AdminPageE.jsp")%>">
<table>
  <thead>
    <tr>
      <td class="dialh">Property name:</td>
      <td>
        <select name="visname">
           <%=MetadataManager.getClassFieldPrompter(Aliquot.class, null)%>
        </select>
      </td>
    </tr>
    <tr>
      <td class="dialh">Short name:</td>
      <td><input type="text" name="shortname" size="25"/></td>
    </tr>
    <tr>
      <td class="dialh">Long name:</td>
      <td><input type="text" name="longname" size="25"/></td>
    </tr>
    <tr>
      <td class="dialh">View column number:</td>
      <td><input type="text" name="colnum" maxlength="2" size="2"/></td>
    </tr>
    <tr>
      <td class="dialh">Sortable:</td>
      <td><input type="checkbox" name="sortable" value="true"/></td>
    </tr>
    <tr>
      <td class="dialh">Editable:</td>
      <td><input type="checkbox" name="editable" value="true" checked/></td>
    </tr>
    <tr>
      <td> &nbsp; </td>
      <td> Defaults for report generation</td>
    </tr>
    <tr>
      <td class="dialh">Column number:</td>
      <td><input type="text" name="colnumInr" maxlength="2" size="2"/></td>
    </tr>
    <tr>
      <td class="dialh">Show:</td>
      <td><input type="checkbox" name="showInr" value="true"/></td>
    </tr>
    <tr>
      <td class="dialh">Sort:</td>
      <td><input type="checkbox" name="sortInr" value="true"/></td>
    </tr>
    <tr>
      <td class="dialh">Filter:</td>
      <td><input type="checkbox" name="filterInr" value="true"/></td>
    </tr>
    <tr>
      <td class="dialh">Comment:</td>
      <td><textarea cols="50" rows="5" name="comment"></textarea></td>
    </tr>
  </thead>
</table>
<br>
<input type="hidden" name="aname" value="aliqmd">
<input type="submit" name="addAliqmd" value="Add"/>
<input type="submit" name="cancel" value="Cancel"/>
</form><%
  } else {
    AliquotMetaData obj = (AliquotMetaData)tmpHttpSessObj.
              getObjectById(AliquotMetaData.class, tmpAction);
%>
<a class="largest">Update aliquot metadata</a>
<br><a class="error">&nbsp;</a></br>
<form method="POST" action="<%=response.encodeURL("./AdminPageE.jsp")%>">
<table>
  <thead>
    <tr>
      <td class="dialh">Property name:</td>
      <td>
        <select name="visname">
          <%=MetadataManager.getClassFieldPrompter(Aliquot.class, obj.getVisibleName())%>
        </select>
      </td>
    </tr>
    <tr>
      <td class="dialh">Short name:</td>
      <td><input type="text" name="shortname"
           value="<%=obj.getShortName()%>" size="25"/></td>
    </tr>
    <tr>
      <td class="dialh">Long name:</td>
      <td><input type="text" name="longname"
           value="<%=obj.getLongName()%>" size="25"/></td>
    </tr>
    <tr>
      <td class="dialh">View column number:</td>
      <td><input type="text" name="colnum"
           value="<%=obj.getViewColumnNumber()%>" maxlength="2" size="2"/></td>
    </tr>
    <tr>
      <td class="dialh">Sortable:</td>
      <td><input type="checkbox" name="sortable"
        value="true" <%=(obj.isSortable())?"checked":""%>/></td>
    </tr>
    <tr>
      <td class="dialh">Editable:</td>
      <td><input type="checkbox" name="editable"
        value="true" <%=(obj.isEditable())?"checked":""%>/></td>
    </tr>
    <tr>
      <td> &nbsp; </td>
      <td> Defaults for report generation</td>
    </tr>
    <tr>
      <td class="dialh">Column number:</td>
      <td><input type="text" name="colnumInr"
        value="<%=obj.getColumnNumberInReports()%>" maxlength="2" size="2"/></td>
    </tr>
    <tr>
      <td class="dialh">Show:</td>
      <td><input type="checkbox" name="showInr"
        value="true" <%=(obj.isShowInReports())?"checked":""%>/></td>
    </tr>
    <tr>
      <td class="dialh">Sort:</td>
      <td><input type="checkbox" name="sortInr"
        value="true" <%=(obj.isSortInReports())?"checked":""%>/></td>
    </tr>
    <tr>
      <td class="dialh">Filter:</td>
      <td><input type="checkbox" name="filterInr"
        value="true" <%=(obj.isFilterInReports())?"checked":""%>/></td>
    </tr>
    <tr>
      <td class="dialh">Comment:</td>
      <td><textarea cols="50" rows="5" name="comment"><%=obj.getVisualComment()%></textarea></td>
    </tr>
    <%=obj.getCreateAndModifyString() %>
  </thead>
</table>
<br>
<input type="hidden" name="aname" value="aliqmd">
<input type="hidden" name="sysId" value="<%=tmpAction%>">
<input type="submit" name="updateAliqmd" value="Update"/>
<input type="submit" name="cancel" value="Cancel"/>
<input type="submit"
  onclick="return confirmDelete();" name="deleteAliqmd" value="Delete"/>
</form>
<%}}
  else
//-------------Users-------------------------------
  if ((tmpAction=request.getParameter("userId"))!=null){
    if (tmpAction.equals("0")) {
%>
<a class="largest">Add User</a>
<br><a class="error">&nbsp;</a></br>
<form method="POST" action="<%=response.encodeURL("./AdminPageE.jsp")%>">
<table>
  <thead>
    <tr>
      <td class="dialh">User description:</td>
      <td><input type="text" name="visname" size="20"/></td>
    </tr>
    <tr>
      <td class="dialh">Login name:</td>
      <td><input type="text" name="loginName" size="20"/></td>
    </tr>
    <tr>
      <td class="dialh">User rights:</td>
      <td><input type="text" name="rights" size="20"/></td>
    </tr>
    <tr>
      <td class="dialh">User password:</td>
      <td><input type="text" name="password" size="20"/></td>
    </tr>
    <tr>
      <td class="dialh">Partner:</td>
      <td>
        <select name="partner"><option value="0">
        <%=tmpHttpSessObj.getObjectPrompter(Partner.class, null)%>
        </select>
      </td>
    </tr>
    <tr>
      <td class="dialh">Comment:</td>
      <td><textarea cols="50" rows="5" name="comment"></textarea></td>
    </tr>
  </thead>
</table>
<br>
<input type="hidden" name="aname" value="usr">
<input type="submit" name="addUser" value="Add"/>
<input type="submit" name="cancel" value="Cancel"/>
</form><%
  } else {
    User obj = (User)
      tmpHttpSessObj.getObjectById(User.class, tmpAction);
    Long partnId = (obj.getPartner()!=null)?
                obj.getPartner().getId():null;
%>
<a class="largest">Update User</a>
<br><a class="error">&nbsp;</a></br>
<form method="POST" action="<%=response.encodeURL("./AdminPageE.jsp")%>">
<table>
  <thead>
    <tr>
      <td class="dialh">User description:</td>
      <td>
        <input type="text" name="visname" value="<%=obj.getVisibleName()%>"
          size="20"/>
      </td>
    </tr>
    <tr>
      <td class="dialh">Login name:</td>
      <td>
        <input type="text" name="loginName" value="<%=obj.getLoginName()%>"
         size="20"/>
      </td>
    </tr>
    <tr>
      <td class="dialh">User rights:</td>
      <td>
        <input type="text" name="rights" value="<%=obj.getRights()%>"
          size="20"/>
      </td>
    </tr>
    <tr>
      <td class="dialh">User password:</td>
      <td>
        <input type="text" name="password" value="<%=obj.getPassword()%>"
         size="20"/>
      </td>
    </tr>
    <tr>
      <td class="dialh">Partner:</td>
      <td>
        <select name="partner"><option value="0">
        <%=tmpHttpSessObj.getObjectPrompter(Partner.class, partnId)%>
        </select>
      </td>
    </tr>
    <tr>
      <td class="dialh">Comment:</td>
      <td><textarea cols="50" rows="5" name="comment"><%=obj.getVisualComment()%></textarea></td>
    </tr>
      <tr>
        <td>&nbsp;</td>
        <td>
          Create data&nbsp;<%=Util.truncateTime(obj.getCreateDate())%>
        </td>
      </tr>
      <tr>
        <td>&nbsp;</td>
        <td>
          Modify data&nbsp;<%=Util.truncateTime(obj.getModifDate())%>
        </td>
      </tr>
  </thead>
</table>
<br>
<input type="hidden" name="aname" value="usr">
<input type="hidden" name="sysId" value="<%=tmpAction%>">
<input type="submit" name="updateUser" value="Update"/>
<input type="submit" name="cancel" value="Cancel"/>
<%if (tmpHttpSessObj.notProcessedByMe( Aliquot.class, obj)
   && tmpHttpSessObj.notProcessedByMe( Sample.class, obj)
   && tmpHttpSessObj.notProcessedByMe( Person.class, obj)
   && tmpHttpSessObj.notProcessedByMe( AliquotConcentrationUnit.class, obj)
   && tmpHttpSessObj.notProcessedByMe( AliquotFitness.class, obj)
   && tmpHttpSessObj.notProcessedByMe( AliquotLocation.class, obj)
   && tmpHttpSessObj.notProcessedByMe( AliquotMetaData.class, obj)
   && tmpHttpSessObj.notProcessedByMe( AliquotVolumeUnit.class, obj)
   && tmpHttpSessObj.notProcessedByMe( Ethnicity.class, obj)
   && tmpHttpSessObj.notProcessedByMe( Partner.class, obj)
   && tmpHttpSessObj.notProcessedByMe( PersonMetaData.class, obj)
   && tmpHttpSessObj.notProcessedByMe( PersonSource.class, obj)
   && tmpHttpSessObj.notProcessedByMe( ProcessingOption.class, obj)
   && tmpHttpSessObj.notProcessedByMe( ProcessingProtocol.class, obj)
   && tmpHttpSessObj.notProcessedByMe( ReceptionState.class, obj)
   && tmpHttpSessObj.notProcessedByMe( Relation.class, obj)
   && tmpHttpSessObj.notProcessedByMe( RelationType.class, obj)
   && tmpHttpSessObj.notProcessedByMe( SampleLocation.class, obj)
   && tmpHttpSessObj.notProcessedByMe( SampleMetaData.class, obj)
   && tmpHttpSessObj.notProcessedByMe( SampleSubType.class, obj)
   && tmpHttpSessObj.notProcessedByMe( SampleType.class, obj)
   && tmpHttpSessObj.notProcessedByMe( Sex.class, obj)
   && tmpHttpSessObj.notProcessedByMe( StorageCondition.class, obj)
   && tmpHttpSessObj.notProcessedByMe( TransportCondition.class, obj)
   && tmpHttpSessObj.notProcessedByMe( DiseaseStatus.class, obj)){%>
<input type="submit"
 onclick="return confirmDelete();" name="deleteUser" value="Delete"/>
<%}%>
</form>
<%}}%>
<%@include file="Footer.jsp"%>
