# Supplementary material for: PASSIM – an open source software system for managing information in biomedical studies
Source: BMC Bioinformatics. 2007 Feb 9;8:52. doi: 10.1186/1471-2105-8-52 (PMC1803798; doi:10.1186/1471-2105-8-52)
Supplement: Additional File 2 — Sample management database. .zip contains sql version of the database, documentation and the files necessary for the installation of the system. [file 1471-2105-8-52-S2.zip › Installation/src/web/Browser/htmlContents.js]

var sectionName;
var obectType = new Array();
var store = new Object();

//==============================================================================
// data initialization
//==============================================================================

function initData()
{
  var body = document.getElementById('main body');

  if (body == null) return;

  store.index = 0;

  var n = 0;
  var objectName = document.getElementById('Objects');

  if (objectName == null) return;

  var obj = objectName.firstChild;

  while (obj != null)
  {
    if (obj.nodeName == "A") obectType[n++] = obj.innerHTML;
    obj = obj.nextSibling;
  }

  if (body.className == null && obectType.length < 1) return;

  sectionName = (body.className == null ? obectType[0] : body.className);

  for (var i = 0; i < obectType.length; i++)
  {
    objectName = obectType[i];
    store[objectName] = new Object();
    initObjects(objectName);
  }

  initSettings();
  initSearchs();
}

function initObjects(objectName)
{
  var objectTable = document.getElementById(objectName + ' list table');

  if (objectTable != null && objectTable.rows != null && objectTable.rows.length > 0)
  {
    var objects = new Array();
    var object;
    var title = objectTable.rows[0];
    var cells;

    store[objectName].name = objectName;
    store[objectName].objects = objects;
    store[objectName].tableObject = objectTable;
    store[objectName].titleRow = title;
    title.childs = new Array();
    cells = title.cells;

    for (var k = 0; k < cells.length; k++) title.childs[k] = cells[k];

    for (var j = 1; j < objectTable.rows.length; j++)
    {
      object = new Object();
      object.tableObject = objectTable.rows[j];
      object.hidden = false;

      if (objectTable.rows[j].title != null && objectTable.rows[j].title != "")
      {
        object.owner = store[objectTable.rows[j].title];
      }

      object.childs = new Array();

      store[objectTable.rows[j].id] = object;
      objects[j - 1] = object;
      cells = object.tableObject.cells;

      for (var k = 0; k < cells.length; k++) object.childs[k] = cells[k];
    }
  }
}

function initSettings()
{
  var settingTable = document.getElementById('Setting table');

  if (settingTable != null && settingTable.rows != null)
    for (var i = 0; i < obectType.length; i++)
      addSettings(i, settingTable);
}

function addSettings(columnNumb, settingTable)
{
  var settings = new Array();
  var settingRow;
  var settingCell;
  var checkBox;
  var setting;
  var objectName = obectType[columnNumb];

  store[objectName].settings = settings;

  for (var j = 1; j < settingTable.rows.length; j++)
  {
    settingRow = settingTable.rows[j];
    settingCell = settingRow.cells[columnNumb];
    checkBox = settingCell.firstChild;

    if (checkBox != null)
    {
      setting = new Object();
      settings[j - 1] = setting;
      setting.name = settingCell.lastChild.nodeValue;
      setting.type = settingCell.className;
      setting.checked = checkBox.checked;
      setting.checkBox = checkBox;
    }
  }
}


function initSearchs()
{
  for (var i = 0; i < obectType.length; i++) addSearh(i);
}

function addSearh(columnNumb)
{
  var objectName = obectType[columnNumb];
  var searchTable = document.getElementById(objectName + ' search table');

  if (searchTable == null || searchTable.rows == null || searchTable.rows.length != 3) return;

  var searchRow = searchTable.rows[2];

  if (searchRow.cells == null || searchRow.cells.length < 1) return;

  var searchCell;

  for (var j = 0; j < searchRow.cells.length; j++)
  {
    searchCell = searchRow.cells[j];

    if (searchCell.className != null)
    {
      var setting = store[objectName].settings[searchCell.className];

      if (setting != null && setting.type != null)
      {
        setting.filter = new Object();

        if (setting.type == "date")
        {
          // date setting
          setting.filter.fromYear = searchCell.childNodes[0].lastChild;
          setting.filter.toYear = searchCell.childNodes[1].lastChild;
        }
        else
        {
          setting.filter.select = searchCell.firstChild;
        }
      }
    }
  }
}

function showObjectList(objectType)
{
  var section = document.getElementById(sectionName);

  section.className = "disable";

  if (sectionName == "Setting") updateColumns();
  else if (sectionName == "Search") updateRows();

  sectionName = objectType;
  section = document.getElementById(sectionName);
  section.className = null;

  if (sectionName == "Setting" || sectionName == "Search") return;

  var table = document.getElementById(sectionName + ' list table');
  var row;
  var object;

  var stripeon = false;

  for(var i = 1; i < table.rows.length; i++)
  {
    row = table.rows[i];
    object = store[row.id];
    row.className = object.hidden ?  'disable' :
      (stripeon = !stripeon) ? 'stripeon' : 'stripeoff';
  }
}

function updateColumns()
{
  if (sectionName != "Setting") return;

  for (var i = 0; i < obectType.length; i++)
  {
    var objectName = obectType[i];
    var settings = store[objectName].settings;
    var objects = store[objectName].objects;
    var title = store[objectName].titleRow;
    var status;

    for (var j = 0; j < settings.length; j++)
      if (settings[j].checked != settings[j].checkBox.checked)
      {
        settings[j].checked = !settings[j].checked;
        status = settings[j].checked == false ? "disable" : null;
        title.childs[j].className = status;

        for (var k = 0; k < objects.length; k++) objects[k].childs[j].className = status;
      }
  }
}


//==============================================================================
// select filter
//==============================================================================

function updateRows()
{
  if (sectionName != "Search") return;

  for (var i = 0; i < obectType.length; i++)
  {
    updateFilterSettings(obectType[i]);
  }
}

function updateFilterSettings(objectName)
{
  var settings = store[objectName].settings;
  var objects = store[objectName].objects;

  if (settings == null || objects == null || settings.length < 1 || objects.length < 1) return;

  for (var j = 0; j < objects.length; j++) objects[j].hidden = hasHiddenOwner(objects[j]);

  var filter;

  for (var j = 0; j < settings.length; j++)
  {
    filter = settings[j].filter;

    if (filter != null)
    {

      if (settings[j].type == "date" &&
          (filter.fromYear.selectedIndex != 0 ||
           filter.toYear.selectedIndex != filter.toYear.options.length - 1))
      {
        var fromYear = filter.fromYear;
        var toYear = filter.toYear;
        filterDate(objects, j, fromYear.options[fromYear.selectedIndex].text, toYear.options[toYear.selectedIndex].text);
      }
      else if (settings[j].type == "string")
      {
        var selected = new Object();
        var options = filter.select.options;
        var option;
        var text;
        var i = 0;

        for (var k = 0; k < options.length; k++)
        {
          option = options[k];

          if (option.selected == true)
          {
            i++;
            text = option.text;
            if (text != null) selected[text] = text;
          }
        }

        if (i > 0 && i < options.length) filterSelect(objects, j, selected);

        selected = null;
      }
    }
  }
}

function filterDate(objects, cellIndex, fromYearValue, toYearValue)
{
  var value;

  for (var j = 0; j < objects.length; j++)
  {
    if (objects[j].hidden == false)
    {
      if (hasHiddenOwner(objects[j]) == true) objects[j].hidden = true;
      else
      {
        value = getYear(objects[j].childs[cellIndex]);

        if (fromYearValue > value || value > toYearValue)
        {
//alert(fromYearValue + "<=" + value + "<=" + toYearValue);
        }

        objects[j].hidden = (fromYearValue > value || value > toYearValue);
      }
    }
  }
}

function filterSelect(objects, cellIndex, selected)
{
  var value;

  for (var j = 0; j < objects.length; j++)
  {
    if (objects[j].hidden == false)
    {
      if (hasHiddenOwner(objects[j]) == true) objects[j].hidden = true;
      else
      {
        value = getValue(objects[j].childs[cellIndex]);

        if (selected[value] == null)
        {
//alert("hide: " + value);
        }

        objects[j].hidden = (selected[value] == null);
      }
    }
  }
}

function hasHiddenOwner(object)
{
  ownerObject = object.owner;

  while (ownerObject != null)
  {
    if (ownerObject.hidden == true) return true;
    ownerObject = ownerObject.owner;
  }

  return false;
}

function clearFilters()
{
  if (sectionName != "Search") return;

  for (var i = 0; i < obectType.length; i++)
  {
    clearFilter(obectType[i]);
  }
}

function clearFilter(objectName)
{
  var settings = store[objectName].settings;

  if (settings == null || settings.length < 1) return;

  var filter;

  for (var j = 0; j < settings.length; j++)
  {
    filter = settings[j].filter;

    if (filter != null)
    {

      if (settings[j].type == "date")
      {
        filter.fromYear.selectedIndex = 0;
        filter.toYear.selectedIndex = filter.toYear.options.length - 1;
      }
      else if (settings[j].type == "string")
      {
        var options = filter.select.options;
        var option;

        for (var k = 0; k < options.length; k++) options[k].selected = false;
      }
    }
  }
}


//==============================================================================
// select sort
//==============================================================================

function sortColumn(column)
{
  sortColumn(column);
}


function sortColumn(c)
{
  var objectTable = document.getElementById(sectionName + ' list table');
  var titleRow = objectTable.rows[0];

  if (c < 0 || c >= titleRow.cells.length) return;

  var text = titleRow.cells[c].firstChild;

  if (text.className == "normal")
  {
    for (var i = 0; i < titleRow.cells.length; i++)
    {
      text = titleRow.cells[i].firstChild;
      text.className = "normal";
    }

    sortTable(objectTable, c, false);

    text = titleRow.cells[c].firstChild;
    text.className = "normalu";
  }
  else
  {
    reverseTable(objectTable);
    text = titleRow.cells[c].firstChild;
    text.className = (text.className == "normalo" ? "normalu" : "normalo")
  }

  showObjectList(sectionName);
}

function sortTable(table, c, isNumber)
{
  var valueList = new Array();
  var valueMap = new Object();
  var value;

  for(var i = 1; i < table.rows.length; i++)
  {
    value = getSortValue(table.rows[i].cells[c]);

    if (valueMap[value] == null)
    {
      valueMap[value] = new Array();
      valueList.push(value);
    }

    valueMap[value].push(table.rows[i]);
  }

  valueList.sort();

  var titleRow = table.rows[0];
  var rowList;
  var k = 1;

  for(var i = 0; i < valueList.length; i++)
  {
    rowList = valueMap[valueList[i]];

    for(var j = 0; j < rowList.length; j++)
    {
      if (rowList[j].rowIndex != k) swapRows(table, k, rowList[j].rowIndex);
      k++;
    }
  }
}

function swapRows(table, i, j)
{
  if (i < 1 || i >= table.rows.length || j < 1 || j >= table.rows.length)
  {
    alert("Range " + i + "; " + j);
    return;
  }

  var minNode = table.rows[(i < j ? i : j)];
  var maxNode = table.rows[(i < j ? j : i)];
  var parentNode = minNode.parentNode;

  if ((i - j) * (i - j) == 1)
  {
    parentNode.removeChild(maxNode);
    parentNode.insertBefore(maxNode, minNode);
  }
  else
  {
    var nextNode = minNode.nextSibling;

    parentNode.removeChild(minNode);
    parentNode.replaceChild(minNode, maxNode);
    parentNode.insertBefore(maxNode, nextNode);
  }
}

function reverseTable(table)
{
  for (var j = table.rows.length - 2; j > 0; j--)
  {
    var node = table.rows[j];
    var parentNode = node.parentNode;
    parentNode.removeChild(node);
    parentNode.appendChild(node)
  }
}

function removeAllChildNodes(node)
{
  if (node && node.hasChildNodes && node.removeChild)
    while (node.hasChildNodes()) node.removeChild(node.firstChild);
}

//==============================================================================
// select other
//==============================================================================

function getTitleRow()
{
  return store[sectionName].tableObject.rows[0];
}

function getValue(cell)
{
  if (cell == null || cell.firstChild == null) return "";

  var str = cell.firstChild.nodeValue;

  return str;
}

function getSortValue(cell)
{
  if (cell == null || cell.firstChild == null) return "";

  var str = (cell.id != null && cell.id != '') ? cell.id : cell.firstChild.nodeValue;

  return str;
}

function getYear(cell)
{
  var str = getValue(cell);
  var year = str.substr(0,4);

  return year;
}

function openNewWindow(URLtoOpen, windowName, windowFeatures)
{
  newWindow=window.open(URLtoOpen, windowName, windowFeatures);
  newWindow.focus();
}

function openHelpWindow(path)
{
  openNewWindow(path, "popup","left=10,top=10,dependent=yes,height=500,width=500,toolbar=no,scrollbars=yes,menubar=no,status=no,resizable=yes");
}
