# Supplementary material for: PASSIM – an open source software system for managing information in biomedical studies
Source: BMC Bioinformatics. 2007 Feb 9;8:52. doi: 10.1186/1471-2105-8-52 (PMC1803798; doi:10.1186/1471-2105-8-52)
Supplement: Additional File 2 — Sample management database. .zip contains sql version of the database, documentation and the files necessary for the installation of the system. [file 1471-2105-8-52-S2.zip › Installation/src/web/Browser/ShowBrowser.jsp]

<%@ page
  import="java.util.*"
  import="molpage.com.*"
  import="molpage.hibernate.*"
  import="molpage.com.xmlWriter.*"
  errorPage="../Test_JSP_error.jsp"
%>
<%! XMLCreator writer = null;%>
<%
UserHttpSess tmpHttpSessObj = SessionListener.getUserHttpSessObject(session);

if (tmpHttpSessObj == null){
  pageContext.forward(response.encodeURL("./Test_JSP_error.jsp"));
  return;
}
  tmpHttpSessObj.openHibSession();
  writer = new XMLCreator(tmpHttpSessObj);
  writer.createAll();
  tmpHttpSessObj.closeHibSession();
%>

<!DOCTYPE html>
<html>
<head>
  <title>Report Patient Sample Management System</title>
  <link type="text/css" rel="stylesheet" href="../formstyle.css">
  <script src="./htmlContents.js" TYPE="text/javascript"></script>

</head>

<body id="main body" class="Person" onload="initData()">

  <center><b><font face="Verdana" size=+1>Reports</font></b></center>

  <br>

  <table cellPadding=5 cellSpacing=0>
    <tr class="nav">
      <td><a href=""></a></td>
      <td width="100%" align="right">
        <a href="javascript:openHelpWindow('../help_reports.html')">Help</a>
      </td>
    </tr>
  </table>

  <br>

<%
List strList = writer.getResult();
String line;
if (strList != null)
{
  for (Iterator iter = strList.iterator(); iter.hasNext();)
  {
%>
<%=(String) iter.next()%>
<%
  }
}
%>

  <br>

  <table cellPadding=5 cellSpacing=0>
    <tr class="nav">
      <td><a href=""></a></td>
      <td width="100%" align="right">
        <a href="javascript:openHelpWindow('../help_reports.html')">Help</a>
      </td>
    </tr>
  </table>

  <br>

</body>
</html>
