# Supplementary material for: PASSIM – an open source software system for managing information in biomedical studies
Source: BMC Bioinformatics. 2007 Feb 9;8:52. doi: 10.1186/1471-2105-8-52 (PMC1803798; doi:10.1186/1471-2105-8-52)
Supplement: Additional File 2 — Sample management database. .zip contains sql version of the database, documentation and the files necessary for the installation of the system. [file 1471-2105-8-52-S2.zip › Installation/src/web/DefineFilter.jsp]

<%String lapasId = "DefineFilter";%>
<%@include file="Header.jsp"%>
<%
  tmpHttpSessObj.clearInvalidField();
  //test new session
  if (tmpHttpSessObj.getCurrentUser() == null) {
    pageContext.forward(response.encodeURL("./LogIn.jsp"));
    return;
  }
  String tmpAction;
  if ((tmpAction = request.getParameter("searchPerson")) != null) {
    tmpHttpSessObj.setFilter(request);
    pageContext.forward(response.encodeURL("./ViewPersons.jsp"));
    return;
  }
  if ((tmpAction = request.getParameter("searchSample")) != null) {
    tmpHttpSessObj.setFilter(request);
    pageContext.forward(response.encodeURL("./ViewSamples.jsp"));
    return;
  }
  if ((tmpAction = request.getParameter("searchAliquot")) != null) {
    tmpHttpSessObj.setFilter(request);
    pageContext.forward(response.encodeURL("./ViewAliquots.jsp"));
    return;
  }
%>
<script  type="text/javascript" language="javascript">
  function setFocus(){}
  function clearFilter(){
    document.fForm.ageayear.value="";
    document.fForm.agebyear.value="";
    document.fForm.dbstatus.selectedIndex=-1;
    document.fForm.sex.selectedIndex=-1;
    document.fForm.ethnicity.selectedIndex=-1;
    document.fForm.persource.selectedIndex=-1;
    document.fForm.samtype.selectedIndex=-1;
    document.fForm.samloc.selectedIndex=-1;
    document.fForm.samstorc.selectedIndex=-1;
    document.fForm.samtransc.selectedIndex=-1;
    document.fForm.samrecs.selectedIndex=-1;
    document.fForm.aliqloc.selectedIndex=-1;
    document.fForm.partner.selectedIndex=-1;
    document.fForm.aliqfit.selectedIndex=-1;
    document.fForm.aliqstorc.selectedIndex=-1;
    document.fForm.aliqtransc.selectedIndex=-1;
    document.fForm.aliqrecs.selectedIndex=-1;
    return false;
  }
</script>
<form method="POST" name="fForm" action="<%=response.encodeURL("./DefineFilter.jsp")%>"/>
  <table class="view_table">
      <tr>
        <td class="largest" align="left">Define Filter </td>
        <td align="right">
          <input type="submit" name="searchPerson" value="Show Persons"/>
          <input type="submit" name="searchSample" value="Show Samples"/>
          <input type="submit" name="searchAliquot" value="Show Aliquots"/>
          <input type="submit" name="clearSelection" value=" "
                 onclick="return clearFilter()" style="width:20px; height:20px;"/>
        Clear filter
        </td>
      </tr>
  </table>
<fieldset>
  <table>
      <tr>
        <th class="larger" colspan="4">Person filter</th>
      </tr>
      <tr>
        <th>Year of birth</th>
        <th><%=MetadataManager.getPersonShortName("diseaseStatus")%></th>
        <th><%=MetadataManager.getPersonShortName("sex")%></th>
        <th><%=MetadataManager.getPersonShortName("ethnicity")%></th>
        <th><%=MetadataManager.getPersonShortName("personSource")%></th>
      </tr>
      <tr>
          <%=tmpHttpSessObj.getSearchDatePrompter("age")%>
          <%=tmpHttpSessObj.getSearchPrompter(DiseaseStatus.class,"dbstatus")%>
          <%=tmpHttpSessObj.getSearchPrompter(Sex.class,"sex")%>
          <%=tmpHttpSessObj.getSearchPrompter(Ethnicity.class,"ethnicity")%>
          <%=tmpHttpSessObj.getSearchPrompter(PersonSource.class,"persource")%>
       <td>
         <fieldset>
To deselect rows or select multiple values use &lt;Ctrl&gt; + mouse click
The search will show database items with the field values included in the filter(s)
If no values for a field are selected, the field will not be included in the search.
Person filter applies also to Sample/Aliquot searches; Sample filter applies also to Aliquot search
         </fieldset>
        </td>
      </tr>
  </table>
</fieldset>

<fieldset>
  <table>
      <tr>
        <th class="larger" colspan="5">Sample filter</th>
      </tr>
      <tr>
        <th><%=MetadataManager.getSampleShortName("type")%></th>
        <th><%=MetadataManager.getSampleShortName("currentLocation")%></th>
        <th><%=MetadataManager.getSampleShortName("storageCondition")%></th>
        <th><%=MetadataManager.getSampleShortName("transportCondition")%></th>
        <th><%=MetadataManager.getSampleShortName("receptionState")%></th>
      </tr>
      <tr><%=tmpHttpSessObj.getSearchPrompter(SampleType.class,"samtype")%>
          <%=tmpHttpSessObj.getSearchPrompter(SampleLocation.class,"samloc")%>
          <%--=tmpHttpSessObj.getSearchPrompter("ProcessingProtocol","procprot")--%>
          <%=tmpHttpSessObj.getSearchPrompter(StorageCondition.class,"samstorc")%>
          <%=tmpHttpSessObj.getSearchPrompter(TransportCondition.class,"samtransc")%>
          <%=tmpHttpSessObj.getSearchPrompter(ReceptionState.class,"samrecs")%></tr>
  </table>
</fieldset>
<fieldset>
  <table>
      <tr>
        <th class="larger" colspan="6">Aliquot filter</th>
      </tr>
      <tr>
        <th><%=MetadataManager.getAliquotShortName("storageLocation")%></th>
        <th><%=MetadataManager.getAliquotShortName("plannedUser")%></th>
        <th><%=MetadataManager.getAliquotShortName("fitForUse")%></th>
        <th><%=MetadataManager.getAliquotShortName("storageCondition")%></th>
        <th><%=MetadataManager.getAliquotShortName("transportCondition")%></th>
        <th><%=MetadataManager.getAliquotShortName("receptionState")%></th>
      </tr>
      <tr><%=tmpHttpSessObj.getSearchPrompter(AliquotLocation.class,"aliqloc")%>
          <%=tmpHttpSessObj.getSearchPrompter(Partner.class,"partner")%>
          <%=tmpHttpSessObj.getSearchPrompter(AliquotFitness.class,"aliqfit")%>
          <%--=tmpHttpSessObj.getSearchPrompter("ProcessingOption","procopt")--%>
          <%=tmpHttpSessObj.getSearchPrompter(StorageCondition.class,"aliqstorc")%>
          <%=tmpHttpSessObj.getSearchPrompter(TransportCondition.class,"aliqtransc")%>
          <%=tmpHttpSessObj.getSearchPrompter(ReceptionState.class,"aliqrecs")%></tr>
  </table>
</fieldset>
  <table class="view_table">
      <tr>
        <td align="right">
          <input type="submit" name="searchPerson" value="Show Persons"/>
          <input type="submit" name="searchSample" value="Show Samples"/>
          <input type="submit" name="searchAliquot" value="Show Aliquots"/>
          <input type="submit" name="clearSelection" value=" "
                 onclick="return clearFilter()" style="width:20px; height:20px;"/>
        Clear filter
        </td>
      </tr>
  </table>
</form><%@include file="Footer.jsp"%>
