# Supplementary material for: PASSIM – an open source software system for managing information in biomedical studies
Source: BMC Bioinformatics. 2007 Feb 9;8:52. doi: 10.1186/1471-2105-8-52 (PMC1803798; doi:10.1186/1471-2105-8-52)
Supplement: Additional File 2 — Sample management database. .zip contains sql version of the database, documentation and the files necessary for the installation of the system. [file 1471-2105-8-52-S2.zip › Installation/src/web/Footer.jsp]

  <table cellPadding="4" cellSpacing="0">
    <tr class="nav">
      <% if (lapasId.equals("AdminPage") ||
             lapasId.equals("ViewPersons") ||
             lapasId.equals("ViewSamples") ||
             lapasId.equals("ViewAliquots")||
             lapasId.equals("DefineFilter")) { %>
      <td><a onclick="return confirmLogout()" href="<%= response.encodeURL("./LogIn.jsp")+"?logOut=yes"%>">Logout</a></td>
      <td<%=(lapasId.equals("ViewPersons"))? " id=\"selectedbottom\"":"" %>><a href="<%= response.encodeURL("./ViewPersons.jsp") %>">Persons</a></td>
      <td<%=(lapasId.equals("ViewSamples"))? " id=\"selectedbottom\"":"" %>><a href="<%= response.encodeURL("./ViewSamples.jsp") %>">Samples</a></td>
      <td<%=(lapasId.equals("ViewAliquots"))? " id=\"selectedbottom\"":"" %>><a href="<%= response.encodeURL("./ViewAliquots.jsp") %>">Aliquots</a></td>
      <%    if (tmpHttpSessObj.getCurrentUser()!=null &&
                tmpHttpSessObj.getCurrentUser().getRights().equals("A1")) { %>
      <td<%=(lapasId.equals("AdminPage"))? " id=\"selectedbottom\"":"" %>><a href="<%= response.encodeURL("./AdminPage.jsp") %>">AdminTables</a></td>
      <%    }   %>
      <td><a target="_blank" href="<%= response.encodeURL("./Browser/ShowBrowser.jsp")+"?select="+helpString%>">Reports</a></td>
      <td<%=(lapasId.equals("DefineFilter"))? " id=\"selectedbottom\"":"" %>><a href="<%= response.encodeURL("./DefineFilter.jsp")%>">Search</a></td>
      <%  } else { %>
      <td></td>
      <%  } %>
      <td width="100%" align="right">
        <a href="javascript:openHelpWindow()">Help</a>
      </td>
    </tr>
  </table>

<br>
<center>
  You are logged in as : <%= tmpHttpSessObj.getUserString() %>
<br>Version 2.52, Last update: 22.04.2006
<br>WebApps Developed by
  <a href="http://www.lumii.lv/">IMCS</a>
<br><small> Copyright &copy; 2005,2006</small>
</center>
</body>
</html>
<%
tmpHttpSessObj.closeHibSession();
%>
