# Supplementary material for: PASSIM – an open source software system for managing information in biomedical studies
Source: BMC Bioinformatics. 2007 Feb 9;8:52. doi: 10.1186/1471-2105-8-52 (PMC1803798; doi:10.1186/1471-2105-8-52)
Supplement: Additional File 2 — Sample management database. .zip contains sql version of the database, documentation and the files necessary for the installation of the system. [file 1471-2105-8-52-S2.zip › Installation/src/web/formstyle.css]

body { padding: 0px; font-size: 12px; font-family: Verdana; background-color: #E5EAF0;}

table { background-color: #E5EAF0; border-spacing: 0px; border: inset 0px; text-align: left; }
tr { vertical-align: top; }
tr td { padding-left: 2px; }

.dialh { padding-top: 5px; text-align: right }

.stripeoff { font-size: 12px; }
.stripeon { background-color: #f0f8ff; font-weight: normal; font-size: 12px; }
.soff { font-size: 12px; }
.son { background-color: #f0f8ff; font-weight: normal; font-size: 12px; }
.disable { display: none; }

.largest { font-size: 16px; font-weight: bold; }
.larger { font-size: 14px; font-weight: bold; }
.tittle { font-size: 12px; font-weight: bold; }
.error { font-size: 12px; color: #f00; }
.normal  { text-decoration: none;      font-weight: bold; font-size: 12px; color: #000; }
.normalu { text-decoration: underline; font-weight: bold; font-size: 12px; color: #000; }
.normalo { text-decoration: overline;  font-weight: bold; font-size: 12px; color: #000; }

.view_table { width: 100%; }

.nav td{ margin: 0; font-size: 90%; background-color: #2D5781; padding-left: 13px; }
.nav a:link, .nav a:visited { color: #ddd; background-color: transparent; text-decoration: none; }
.nav a:hover, nav a:active { color: #fff; background-color: transparent; }
#selectedtop a{ color: #003; background-color: #E5EAF0; padding: 0 3px 7px; }
#selectedbottom a{ color: #003; background-color: #E5EAF0; padding: 7px 3px 0; }

.unselCell {font-size: 12px; border: inset 1px; }
.selCell { background-color: #fff; font-size: 12px; border: inset 1px; }

#kluda { background-color: #F0C0C0; }
