# Supplementary material for: PASSIM – an open source software system for managing information in biomedical studies
Source: BMC Bioinformatics. 2007 Feb 9;8:52. doi: 10.1186/1471-2105-8-52 (PMC1803798; doi:10.1186/1471-2105-8-52)
Supplement: Additional File 2 — Sample management database. .zip contains sql version of the database, documentation and the files necessary for the installation of the system. [file 1471-2105-8-52-S2.zip › Installation/src/web/Header.jsp]

<%@page   import="java.util.*"
          import="molpage.com.*"
          import="molpage.hibernate.*"
          errorPage="Test_JSP_error.jsp"
%><%
  UserHttpSess tmpHttpSessObj = SessionListener.getUserHttpSessObject(session);
  if (tmpHttpSessObj == null) {
    pageContext.forward(response.encodeURL("./Test_JSP_error.jsp"));
    return;
  }
  String helpString =
      lapasId.equals("LogIn") ? "login" :
      lapasId.equals("ViewAliquot") ? "aliquots" :
      lapasId.equals("ViewAliquots") ? "aliquots" :
      lapasId.equals("ViewSample") ? "samples" :
      lapasId.equals("ViewSamples") ? "samples" :
      lapasId.equals("ViewPerson") ? "persons" :
      lapasId.equals("ViewPersons") ? "persons" :
      lapasId.equals("DefineFilter") ? "search" :
      lapasId.equals("AdminPageE") ? "administrative" :
      lapasId.equals("AdminPage") ? "administrative" : "help";
  tmpHttpSessObj.openHibSession();
%><!DOCTYPE html>
<html>
<head>
<title>Patient and Sample System for Information Management</title>
<link rel="shortcut icon" href="./images/favicon.ico">
<link type="text/css" rel="stylesheet" href="formstyle.css">
<script  src="./utils.js" TYPE="text/javascript"></script>
<script  type="text/javascript" language="javascript">
  function openNewWindow(URLtoOpen, windowName, windowFeatures){
    newWindow=window.open(URLtoOpen, windowName, windowFeatures);
    newWindow.focus();
  }
  function confirmLogout(){
    return (confirm("Are You sure?"));
  }
  function openHelpWindow(){
    openNewWindow("./help_"+"<%=helpString%>"+".html",
      "popup","left=10,top=10,dependent=yes,height=500,width=500,toolbar=no,scrollbars=yes,menubar=no,status=no,resizable=yes");
  }
</script>
</head>
<body onload="setFocus()">
<%
  String tmp11 = application.getInitParameter("htype");
  if (tmp11!=null && tmp11.equals("2")){
      %>
<!-- Header version 2 -->
<table width="100%">
  <tr>
    <td>
      <a href="http://www.lumii.lv/">
      <img border="0" src="images/imcs.gif" height=37 alt="">
      </a>
    </td>
    <td>
      <a href="http://www.ebi.ac.uk/">
      <img border="0" src="images/ebi.gif" height=37 alt="">
      </a>
    </td>
    <td>
      <a href="http://www.ocdem.com/composite-108.htm">
      <img border="0" src="images/molpage.gif" alt="">
      </a>
    </td>
  </tr>
</table>
<div style="text-align: center;font-size:20px;font-weight: bold">
    Patient and Sample System for Information Management
</div><br>
<!---->
      <%  } else { %>
<!-- Header version 2 -->
<table width="100%">
  <tr>
    <td>
      <a href="http://www.lumii.lv/">
      <img border="0" src="images/imcs.gif" height=37 alt="">
      </a>
    </td>
    <td>
      <a href="http://www.ebi.ac.uk/">
      <img border="0" src="images/ebi.gif" height=37 alt="">
      </a>
    </td>
    <td>
      <a href="http://www.ocdem.com/composite-108.htm">
      <img border="0" src="images/molpage.gif" alt="">
      </a>
    </td>
  </tr>
</table>
<div style="text-align: center;font-size:20px;font-weight: bold">
    Patient and Sample System for Information Management
</div><br>
<!---->
      <%  } %>
  <table cellPadding="4" cellSpacing="0">
    <tr class="nav">
      <% if (lapasId.equals("AdminPage") ||
             lapasId.equals("ViewPersons") ||
             lapasId.equals("ViewSamples") ||
             lapasId.equals("ViewAliquots")||
             lapasId.equals("DefineFilter")) { %>
      <td><a onclick="return confirmLogout()" href="<%= response.encodeURL("./LogIn.jsp")+"?logOut=yes"%>">Logout</a></td>
      <td<%=(lapasId.equals("ViewPersons"))? " id=\"selectedtop\"":"" %>><a href="<%= response.encodeURL("./ViewPersons.jsp") %>">Persons</a></td>
      <td<%=(lapasId.equals("ViewSamples"))? " id=\"selectedtop\"":"" %>><a href="<%= response.encodeURL("./ViewSamples.jsp") %>">Samples</a></td>
      <td<%=(lapasId.equals("ViewAliquots"))? " id=\"selectedtop\"":"" %>><a href="<%= response.encodeURL("./ViewAliquots.jsp") %>">Aliquots</a></td>
      <%    if (tmpHttpSessObj.getCurrentUser()!=null &&
                tmpHttpSessObj.getCurrentUser().getRights().equals("A1")) { %>
      <td<%=(lapasId.equals("AdminPage"))? " id=\"selectedtop\"":"" %>><a href="<%=response.encodeURL("./AdminPage.jsp") %>">AdminTables</a></td>
      <%    }    %>
      <td><a target="_blank" href="<%=response.encodeURL("./Browser/ShowBrowser.jsp")+"?select="+helpString%>">Reports</a></td>
      <td<%=(lapasId.equals("DefineFilter"))? " id=\"selectedtop\"":"" %>><a href="<%=response.encodeURL("./DefineFilter.jsp")%>">Search</a></td>
      <%  } else { %>
      <td></td>
      <%  } %>
      <td width="100%" align="right">
        <a href="javascript:openHelpWindow()">Help</a>
      </td>
    </tr>
  </table>
<br>
