# Supplementary material for: PASSIM – an open source software system for managing information in biomedical studies
Source: BMC Bioinformatics. 2007 Feb 9;8:52. doi: 10.1186/1471-2105-8-52 (PMC1803798; doi:10.1186/1471-2105-8-52)
Supplement: Additional File 2 — Sample management database. .zip contains sql version of the database, documentation and the files necessary for the installation of the system. [file 1471-2105-8-52-S2.zip › Installation/src/web/LogIn.jsp]

<%String lapasId = "LogIn";%>
<%@include file="Header.jsp"%>
<script  type="text/javascript" language="javascript">
 function setFocus(){
     document.fForm.log_name.focus();
}
</script>
<%
  boolean tmpBool = true;
  String tmpLogName = null;
  String tmpPswd = null;
  String tmpAction = request.getParameter("logInAction");
  if (tmpAction != null && tmpAction.equals("Login")) {
    tmpLogName = request.getParameter("log_name");
    tmpPswd = request.getParameter("password");
    tmpBool = tmpHttpSessObj.logIn(tmpLogName, tmpPswd);
    if (tmpBool) {
      pageContext.forward(response.encodeURL("./ViewPersons.jsp"));
      return;
    }
  }
  else
  if ((tmpAction = request.getParameter("logOut")) != null) {
    tmpHttpSessObj.logOut();
  }
%>
<form method="post" name="fForm" action="<%=response.encodeURL("./LogIn.jsp")%>">
<a class="larger">Enter user information</a>
<br>
<a class="error">
<%if (!tmpBool) {%>
          Incorrect user information
          <%} else { %>
            &nbsp;
          <%}        %>
</a>
</br>
<table cellpadding="4">
  <tr>
    <td>
      <table>
        <tr>
          <td class="dialh">User Name:</td>
          <td>
            <input type="text" name="log_name" size="10" value="<%=(!tmpBool)?tmpLogName:""%>">
          </td>
        </tr>
        <tr>
          <td class="dialh">Password:</td>
          <td>
            <input type="password" name="password" size="10" value="<%=(!tmpBool)?tmpPswd:""%>">
          </td>
        </tr>
        <tr>
          <td>&nbsp;</td>
          <td>
          <%if (tmpHttpSessObj.getCurrentUser() == null) {          %>
            <input name="logInAction" value="Login" type="submit">
          <%} else { %>
            <input name="logInAction" value="Login" type="submit" disabled>
          <%} %>
          </td>
        </tr>
      </table>
    </td>
    <td>
      <br>
    <%if (tmpHttpSessObj.getCurrentUser() == null) {    %>
      You are not logged in or your session is out of time.
      <br> Log in using your username and password.
    <%} else {%>
    You are logged in as <%=tmpHttpSessObj.getUserString()%>
    <br> in another window.
    <br> Session ID:<%=session.getId()%>
    <%}%>
    </td>
  </tr>
</table>
</form>
<%@include file="Footer.jsp"%>
