# Supplementary material for: PASSIM – an open source software system for managing information in biomedical studies
Source: BMC Bioinformatics. 2007 Feb 9;8:52. doi: 10.1186/1471-2105-8-52 (PMC1803798; doi:10.1186/1471-2105-8-52)
Supplement: Additional File 2 — Sample management database. .zip contains sql version of the database, documentation and the files necessary for the installation of the system. [file 1471-2105-8-52-S2.zip › Installation/src/web/Test_JSP_error.jsp]

<%@ page isErrorPage="true"%>
<%@page import="molpage.com.*"%>
<%
UserHttpSess mySess = SessionListener.getUserHttpSessObject(session);
if (mySess != null) {
mySess.closeHibSession();
mySess.logOut();
}
String httpSessId = (mySess==null)?"null":mySess.getHttpSessId();
String msg = (exception==null)?"null":exception.getMessage();
Util.writeLog("An error occured in the bean. Error Message is:",
                     msg, httpSessId);
%>
<html>
<head>
  <link type="text/css" rel="stylesheet" href="formstyle.css">
</head>
<body>
<h1>Error page</h1>

<br>An error occured in the bean. Error Message is:
      <%=(exception==null)?"null":exception.getMessage()%><br>
Stack Trace is : <pre><font color="red"><%
if (exception!=null){
 java.io.CharArrayWriter cw = new java.io.CharArrayWriter();
 java.io.PrintWriter pw = new java.io.PrintWriter(cw,true);
 exception.printStackTrace(pw);
 out.println(cw.toString());}
 %></font></pre>
<br></body>
</html>
