# Supplementary material for: PASSIM – an open source software system for managing information in biomedical studies
Source: BMC Bioinformatics. 2007 Feb 9;8:52. doi: 10.1186/1471-2105-8-52 (PMC1803798; doi:10.1186/1471-2105-8-52)
Supplement: Additional File 2 — Sample management database. .zip contains sql version of the database, documentation and the files necessary for the installation of the system. [file 1471-2105-8-52-S2.zip › Installation/src/web/utils.js]

function insertAfterNode(elementToInsert, element)
{
  var parent = element.parentNode;
  var nextElement = element.nextSibling;

  if (parent)
    if (nextElement) parent.insertBefore(elementToInsert, nextElement);
    else parent.appendChild(elementToInsert);
}

function createNewElement(container, objectType)
{
  var object = document.createElement(objectType);

  if (container != null) container.appendChild(object);

  return object;
}

function createText(textValue)
{
  if (textValue == null) return null;

  var text = document.createElement("a");
  text.innerHTML = textValue;

  return text;
}

function addText(container, textValue)
{
  var text = createText(textValue);

  if (text != null) container.appendChild(text);

  return text;
}

function rowAddCell(row, image, href, hrefText, text)
{
  var cell = row.insertCell(0);
  addImage(cell, image);
  addHref(cell, href, hrefText);
  addText(cell, text);

  return cell;
}

function addImage(container, imageLink)
{
  if (imageLink == null) return null;

  var image = createNewElement(container, 'img');	image.src = imageLink;

  return image;
}

function addHref(container, href, hrefText)
{
	if (href == null) return null;

	var text = addText(container, hrefText); text.href = href;

	return text;
}

function addButton(container, buttonText, buttonHref)
{
  var button = createNewElement(createNewElement(container, 'div'), 'button');

  addText(button, buttonText).href =  buttonHref;

  return button
}

function removeAllChildNodes(node)
{
  if (node && node.hasChildNodes && node.removeChild)
	  while (node.hasChildNodes()) node.removeChild(node.firstChild);
}

function actionShowRelations(objectId, colnum)
{
  if (objectId == null) {  alert("object is null"); return; }

  var image = document.getElementById('I-'+objectId);

  if (image.src.match('images/up_10.gif') != null)
  {
    var row = document.getElementById('removeOnClick-' + objectId);
    image.src='./images/down_10.gif';
    row.parentNode.removeChild(row);
  }
  else //if (image.src.match('down_10.gif') != null)
  {
    var cell = image.parentNode;
    cell = cell.parentNode;       //new!! A.Z.
    if (cell == null)  {  alert("cell is null"); return; }
    cln = cell.className;
    image.src = './images/up_10.gif';
    var row = cell.parentNode;
    var newRow = document.createElement('TR');
    insertAfterNode(newRow, row);
    newRow.id = 'removeOnClick-' + objectId;
    if (colnum > 0){
      cell = createNewElement(newRow, 'TD'); cell.colSpan = colnum;;
    }
    cell = createNewElement(newRow, 'TD'); cell.colSpan = 3;
    var cont = createNewElement(cell, 'A');
    var table = createNewElement(cont, 'TABLE');
    table.className = cln;

    var i = 0;
    var rel = document.getElementById(objectId + '-' + i);
    while (rel != null)
    {
      row = table.insertRow(i);
      cell = createNewElement(row, 'TD'); addText(cell, rel.value);
      cell = createNewElement(row, 'TD'); addText(cell, ' of ');
      cell = createNewElement(row, 'TD'); addText(cell, rel.name);
      i++; rel = document.getElementById(objectId + '-' + i);
    }
  }
}
