# Supplementary material for: PASSIM – an open source software system for managing information in biomedical studies
Source: BMC Bioinformatics. 2007 Feb 9;8:52. doi: 10.1186/1471-2105-8-52 (PMC1803798; doi:10.1186/1471-2105-8-52)
Supplement: Additional File 2 — Sample management database. .zip contains sql version of the database, documentation and the files necessary for the installation of the system. [file 1471-2105-8-52-S2.zip › Installation/src/web/ViewAliquots.jsp]

<%String lapasId = "ViewAliquots";%>
<%@include file="Header.jsp"%>
<%
  String tmpString = request.getParameter("editBatch");
  if (tmpString != null) {
    if (tmpHttpSessObj.setBatchList(request)) {
      pageContext.forward(response.encodeURL("./AddAliquotsBatch.jsp") + "?batchAliq=0");
      return;
    }
  }
%>
<script  type="text/javascript" language="javascript">
 function showQuality( qualFileName){
   openNewWindow("./sample_qualities/"+qualFileName,
   "aWin","height=500,width=660,toolbar=no,scrollbars=yes,menubar=no,status=no,resizable=yes");
 }

 function checkAll(){
   var check = document.forms[0].check;
   if (check){
     if (check.type=="checkbox")
       check.checked = true;
     else{
       var i = check.length;
       while (i--) check[i].checked = true;
     }
     document.fForm.editBatch.disabled = false;
   }
   return false;
 }
 function uncheckAll(){
   var check = document.forms[0].check;
   if (check){
     if (check.type=="checkbox")
       check.checked = false;
     else{
       var i = check.length;
       while (i--) check[i].checked = false;
     }
     document.fForm.editBatch.disabled = true;
   }
   return false;
 }
 function changeCheck(){
   var check = document.fForm.check;
   var mycheck = true;
   if (check){
     if (check.type=="checkbox")
       mycheck = !check.checked;
     else{
       var i = check.length;
       while (i--)
         if (check[i].checked){ mycheck = false; break;}
     }
   }
   document.fForm.editBatch.disabled = mycheck;
 }
 function setFocus(){}
 var person_book = new Array;
 var sample_book = new Array;
<%
List sourceList = tmpHttpSessObj.getAllObjects(PersonSource.class);
List persList = tmpHttpSessObj.promptPersonsForAllSource();
List samplList = tmpHttpSessObj.promptSamplesForAllPerson();
if (sourceList != null){
  HashMap personPrompt = tmpHttpSessObj.getPersonPrompter(persList);
  Iterator iter0 = sourceList.iterator();
  while (iter0.hasNext()) {
    PersonSource persour = (PersonSource) iter0.next();
    Long id = persour.getId();
    String xyz = (String)personPrompt.get( id);
    if (xyz!=null){
%> person_book[<%=id.toString()%>] = "<%=xyz%>";
<%}}}
if (persList != null){
  HashMap samplePrompt = tmpHttpSessObj.getSamplePrompter( samplList);
  Iterator iter0 = persList.iterator();
  while (iter0.hasNext()) {
    Person pers = (Person) iter0.next();
    Long id = pers.getId();
    String xyz = (String)samplePrompt.get( id);
    if (xyz!=null){
%> sample_book[<%=id.toString()%>] = "<%=xyz%>";
<%}}}
%>
function changeSource(){
  var p = person_book[ document.getElementById("source").value];
  if (!p) p = "";
  document.getElementById("personDiv").innerHTML=
    "<select name='person' id='person' onchange='changePerson()'><option value='0'>all"+p+"</select>";
  var s = sample_book[ document.getElementById("person").value];
  if (!s) s = "";
  document.getElementById("sampleDiv").innerHTML=
    "<select name='sample' onchange='changeSample()'><option value='0'>all"+s+"</select>";
  document.fForm.changeSelection.style.backgroundColor="#F0C0C0";
  document.fForm.changeSelection.disabled = false;
}
function changePerson(){
  var s = sample_book[ document.getElementById("person").value];
  if (!s) s = "";
  document.getElementById("sampleDiv").innerHTML=
    "<select name='sample' onchange='changeSample()'><option value='0'>all"+s+"</select>";
  document.fForm.changeSelection.style.backgroundColor="#F0C0C0";
  document.fForm.changeSelection.disabled = false;
}
function changeSample(){
  document.fForm.changeSelection.style.backgroundColor="#F0C0C0";
  document.fForm.changeSelection.disabled = false;
}
</script><%
  int step = tmpHttpSessObj.getViewLimit();
  int first = -1; int total = 0;
  tmpString = request.getParameter("sortCol");
  if (tmpString != null){
    tmpHttpSessObj.setAliquotSortCol(tmpString);
    first = 0;
  }
  else
  if ((tmpString = request.getParameter("previous")) != null) {
    tmpString = request.getParameter("aliqfirst");
    first = Util.getInt( tmpString) - step;
  }
  else
  if ((tmpString = request.getParameter("next")) != null) {
    tmpString = request.getParameter("aliqfirst");
    first = Util.getInt( tmpString) + step;
  }
  else
  if ((tmpString = request.getParameter("changeSelection")) != null) {
    tmpString = request.getParameter("source");
    tmpHttpSessObj.setCurrentPersonSource(tmpString);
    tmpString = request.getParameter("person");
    tmpHttpSessObj.setCurrentPerson(tmpString);
    tmpString = request.getParameter("sample");
    tmpHttpSessObj.setCurrentSample(tmpString);
  }
  else
  if ((tmpString = request.getParameter("samplId")) != null) {
    tmpHttpSessObj.cancelFilter();
    tmpHttpSessObj.setCurrentSample(tmpString);
  }
  else
  if ((tmpString = request.getParameter("cancelFilter")) != null) {
    tmpHttpSessObj.cancelFilter();
  }
  else
  if ((tmpString = request.getParameter("setBatch")) != null) {
    tmpHttpSessObj.setBatch();
    tmpString = request.getParameter("aliqfirst");
    first = Util.getInt( tmpString);
  }
  else
  if ((tmpString = request.getParameter("cancelBatch")) != null) {
    tmpHttpSessObj.cancelBatch();
  }
  Person person = tmpHttpSessObj.getCurrentPerson();
  Sample sample = tmpHttpSessObj.getCurrentSample();
  Long samplId = (sample != null) ? sample.getId() : null;
  Long personId = (person != null) ? person.getId() : null;
  Long personSourId = tmpHttpSessObj.getCurrentPersonSourceId();
  User user = tmpHttpSessObj.getCurrentUser();
  List personList =
  tmpHttpSessObj.promptPersonsForSource(persList,personSourId);
  List sampleList =
  tmpHttpSessObj.promptSamplesForPerson(samplList,personId);
  if (step > 0){
    if (first < 0){
      first = 0; total =
      tmpHttpSessObj.getAllAliquotsCount(personSourId, personId, samplId);
    } else {
      tmpString = request.getParameter("aliqtotal");
      total = Util.getInt( tmpString);
    }
  }
  List aliquotList =
  tmpHttpSessObj.getAllAliquots(personSourId, personId, samplId, first);
  int aliquotCount = aliquotList.size();
  if (total < aliquotCount) total = aliquotCount;
%>
<form name="fForm" method="POST" action="<%= response.encodeURL("./ViewAliquots.jsp") %>"/>
<!--galvas tabula -->
<table class="view_table">
  <thead>
    <tr>
      <td class="largest" align="left">List of aliquots</td>
      <td>(
<%if (step>0 && total > step){ %>
      <%=first+1%>-<%=first+aliquotCount%> of <%=total%> items
      <%if (first+aliquotCount<total){
      %><a HREF="<%=response.encodeURL("./ViewAliquots.jsp")+
      "?next=0&aliqtotal="+total+"&aliqfirst="+first%>">next</a>
      <%}if (first > 0){
      %><a HREF="<%=response.encodeURL("./ViewAliquots.jsp")+
      "?previous=0&aliqtotal="+total+"&aliqfirst="+first%>">previous</a>
      <%}}else{%><%=total%> items<%} %>
      )</td>
      <td align="right">
      <%if (tmpHttpSessObj.isFilter()) {      %>
        <input type="submit" name="cancelFilter" value="Cancel filter"/>
      <%} else {      %>
        Source:
        <select name="source" id="source" onchange="changeSource()">
          <option value="0">            all
          <%=tmpHttpSessObj.getObjectPrompterFromList( sourceList, personSourId)%>
        </select>
        Person:
        <span id="personDiv">
          <select name="person" id="person" onchange="changePerson()">
            <option value="0">              all
            <%=tmpHttpSessObj.getObjectPrompterFromList(personList, personId)%>
          </select>
        </span>
        Sample:
        <span id="sampleDiv">
          <select name="sample" onchange="changeSample()">
            <option value="0">              all
            <%=tmpHttpSessObj.getObjectPrompterFromList(sampleList, samplId)%>
          </select>
        </span>
        <input type="submit" name="changeSelection" value="Select" disabled style="width:60px;"/>
      <%
        if (!tmpHttpSessObj.isBatch() && sample != null && tmpHttpSessObj.canAddObject(sample.getCreator())) {
      %>
        <a HREF="<%=response.encodeURL("./AddAliquots.jsp")+"?newAliq=0"%>">New aliquot</a>
      <%} else {      %>
        <font color="#888888">New aliquot</font>
      <%}}      %>
      <%if (tmpHttpSessObj.isBatch()) {      %>
        <br>
        <input type="submit" name="editBatch" value="Edit" disabled style="width:60px;"/>
        <input type="submit" name="cancelBatch" value="Cancel" style="width:60px;"/>
        &nbsp;
        <input type="submit" name="ca" onclick="return checkAll()" value=" " style="width:20px; height:20px;"/>
        Check all &nbsp;
        <input type="submit" name="uca" onclick="return uncheckAll()" value=" " style="width:20px;height:20px;"/>
        Uncheck all &nbsp;
      <%}      %>
      </td>
    </tr>
  </thead>
</table>
<!--satura tabula -->
<table class="view_table">
  <thead>
    <tr>
    <%if (tmpHttpSessObj.isBatch()) {
    %><td><b>&nbsp;</b></td><%}
      String[] keyArray = MetadataManager.getAliquotKeyArray();
      int colCount = keyArray.length;
      for (int i = 0; i < colCount; i++) {
    %><td><%
      if (MetadataManager.getAliquotSortable(keyArray[i])) {
    %><a class="<%=tmpHttpSessObj.getAliquotSortId(keyArray[i])%>"
      HREF="<%=response.encodeURL("./ViewAliquots.jsp")+"?sortCol="+keyArray[i]+"&aliqtotal="+total%>"><%=MetadataManager.getAliquotShortName(keyArray[i])%></a><%}
      else {
    %><b><%=MetadataManager.getAliquotShortName(keyArray[i])%></b><%}
    %></td><%}
    if (user != null && !tmpHttpSessObj.isBatch()) {
    %><td><a
      HREF="<%=response.encodeURL("./ViewAliquots.jsp")+"?setBatch=0&aliqtotal="+total+"&aliqfirst="+first%>">Edit batch</a></td><%}
    %></tr>
  </thead>
  <tbody>
  <%if (aliquotList != null) {
      byte[] valueIndexArray =
           MetadataManager.getAliquotIndexArray();
      Iterator iter = aliquotList.iterator();
      String currStripe;
      boolean stripOn = true;
      while (iter.hasNext()) {
        Aliquot aliquot = (Aliquot) iter.next();
        String[] var = aliquot.getValueArray(valueIndexArray, colCount);
        currStripe = (stripOn) ? "son" : "soff";
        stripOn = !stripOn;
  %><tr>
    <%if (tmpHttpSessObj.isBatch()) {
    %><td class="<%=currStripe%>">
        <input type="checkbox" name="check" onclick="changeCheck()" value="<%=aliquot.getId()%>">
      </td>
    <%}
      for (int i = 0; i < colCount; i++) {
    %><td class="<%=currStripe%>"><%=var[i]%></td><%}
    if (user != null && !tmpHttpSessObj.isBatch()) {
    %><td class="<%=currStripe%>">
      <a HREF="<%=response.encodeURL("./AddAliquots.jsp")+"?aliqId="+aliquot.getId()%>">edit</a></td><%}
    %></tr><%}}%>
  </tbody>
</table>
<%if (step > 0 && total > step){ %>
This list contains <%=first+1%>-<%=first+aliquotCount%> of <%=total%> items
      <%if (first+aliquotCount<total){
      %><a HREF="<%=response.encodeURL("./ViewAliquots.jsp")+
      "?next=0&aliqtotal="+total+"&aliqfirst="+first%>">next</a>
      <%}if (first > 0){
      %><a HREF="<%=response.encodeURL("./ViewAliquots.jsp")+
      "?previous=0&aliqtotal="+total+"&aliqfirst="+first%>">previous</a>
      <%}}%>
</form><%@include file="Footer.jsp"%>
