# Supplementary material for: PASSIM – an open source software system for managing information in biomedical studies
Source: BMC Bioinformatics. 2007 Feb 9;8:52. doi: 10.1186/1471-2105-8-52 (PMC1803798; doi:10.1186/1471-2105-8-52)
Supplement: Additional File 2 — Sample management database. .zip contains sql version of the database, documentation and the files necessary for the installation of the system. [file 1471-2105-8-52-S2.zip › Installation/src/web/ViewSamples.jsp]

<%String lapasId = "ViewSamples";%>
<%@include file="Header.jsp"%>
<script  type="text/javascript" language="javascript">
 function setFocus(){}
var person_book = new Array;
<%
List sourceList = tmpHttpSessObj.getAllObjects(PersonSource.class);
List persList = tmpHttpSessObj.promptPersonsForAllSource();
if (sourceList != null){
  HashMap personPrompt = tmpHttpSessObj.getPersonPrompter(persList);
  Iterator iter0 = sourceList.iterator();
  while (iter0.hasNext()) {
    PersonSource persour = (PersonSource) iter0.next();
    String xyz = (String)personPrompt.get( persour.getId());
    if (xyz!=null){
%> person_book[<%=persour.getId().toString()%>] = "<%=xyz%>";
<%}}}  %>
function changeSource(){
  var p = person_book[ document.getElementById("source").value];
  if (!p) p = "";
  document.getElementById("personDiv").innerHTML=
    "<select name='person' id='person' onchange='changePerson()'><option value='0'>all"+p+"</select>";
  document.fForm.changeSelection.style.backgroundColor="#F0C0C0";
  document.fForm.changeSelection.disabled = false;
}
function changePerson(){
  document.fForm.changeSelection.style.backgroundColor="#F0C0C0";
  document.fForm.changeSelection.disabled = false;
}
</script><%
  int step = tmpHttpSessObj.getViewLimit();
  int first = -1; int total = 0;
  String tmpString = request.getParameter("sortCol");
  if (tmpString != null){
    tmpHttpSessObj.setSampleSortCol(tmpString);
    first = 0;
  }
  else
  if ((tmpString = request.getParameter("previous")) != null) {
    tmpString = request.getParameter("samplfirst");
    first = Util.getInt( tmpString) - step;
  }
  else
  if ((tmpString = request.getParameter("next")) != null) {
    tmpString = request.getParameter("samplfirst");
    first = Util.getInt( tmpString) + step;
  }
  else
  if ((tmpString = request.getParameter("changeSelection")) != null) {
    tmpString = request.getParameter("source");
    tmpHttpSessObj.setCurrentPersonSource(tmpString);
    tmpString = request.getParameter("person");
    tmpHttpSessObj.setCurrentPerson(tmpString);
  }
  else
  if ((tmpString = request.getParameter("persId")) != null) {
    tmpHttpSessObj.cancelFilter();
    tmpHttpSessObj.setCurrentPerson(tmpString);
  }
  else
  if ((tmpString = request.getParameter("cancelFilter")) != null) {
    tmpHttpSessObj.cancelFilter();
  }
  Person person = tmpHttpSessObj.getCurrentPerson();
  Long personId = (person != null) ? person.getId() : null;
  Long personSourId = tmpHttpSessObj.getCurrentPersonSourceId();
  User user = tmpHttpSessObj.getCurrentUser();
  List personList =
  tmpHttpSessObj.promptPersonsForSource(persList,personSourId);
  if (step > 0){
    if (first < 0){
      first = 0; total =
      tmpHttpSessObj.getAllSamplesCount(personSourId, personId);
    } else {
      tmpString = request.getParameter("sampltotal");
      total = Util.getInt( tmpString);
    }
  }
  List sampleList =
  tmpHttpSessObj.getAllSamples(personSourId, personId, first);
  int sampleCount = sampleList.size();
  if (total < sampleCount) total = sampleCount;
%>
<form name="fForm" method="POST" action="<%= response.encodeURL("./ViewSamples.jsp") %>"/>
<!--galvas tabula -->
<table class="view_table">
  <thead>
    <tr>
      <td class="largest">List of samples</td>
      <td>(
<%if (step>0 && total > step){ %>
      <%=first+1%>-<%=first+sampleCount%> of <%=total%> items
      <%if (first+sampleCount<total){
      %><a HREF="<%=response.encodeURL("./ViewSamples.jsp")+
      "?next=0&sampltotal="+total+"&samplfirst="+first%>">next</a>
      <%}if (first > 0){
      %><a HREF="<%=response.encodeURL("./ViewSamples.jsp")+
      "?previous=0&sampltotal="+total+"&samplfirst="+first%>">previous</a>
      <%}}else{%><%=total%> items<%} %>
      )</td>
      <td align="right">
      <%if (tmpHttpSessObj.isFilter()) {      %>
        <input type="submit" name="cancelFilter" value="Cancel Filter"/>
      <%} else {      %>
        Source:
        <select name="source" id="source" onchange="changeSource()">
          <option value="0">all
          <%=tmpHttpSessObj.getObjectPrompterFromList( sourceList, personSourId)%>
        </select>
        Person:
        <span id="personDiv">
          <select name="person" onchange="changePerson()">
            <option value="0">all
            <%=tmpHttpSessObj.getObjectPrompterFromList(personList, personId)%>
          </select>
        </span>
        <input type="submit" name="changeSelection" value="Select" disabled style="width:60px;"/>
      <%if (person != null && tmpHttpSessObj.canAddObject(person.getCreator())) {      %>
        <a HREF="<%=response.encodeURL("./AddSamples.jsp")+"?newSampl=0"%>">New sample</a>
      <%} else {      %>
        <font color="#888888">New sample</font>
      <%}}      %>
      </td>
    </tr>
  </thead>
</table>
<!--satura tabula -->
<table class="view_table">
  <thead>
    <tr>
    <%
      String[] keyArray = MetadataManager.getSampleKeyArray();
      int colCount = keyArray.length;
      for (int i = 0; i < colCount; i++) {
    %>
      <td>
      <%if (MetadataManager.getSampleSortable(keyArray[i])) {      %>
        <a class="<%=tmpHttpSessObj.getSampleSortId(keyArray[i])%>"
          HREF="<%=response.encodeURL("./ViewSamples.jsp")+"?sortCol="+keyArray[i]+"&sampltotal="+total%>"><%=MetadataManager.getSampleShortName(keyArray[i])%>        </a>
      <%} else {      %>
        <b><%=MetadataManager.getSampleShortName(keyArray[i])%>        </b>
      <%}      %>
      </td>
    <%}    %>
      <td>
        <b>&nbsp;</b>
      </td>
      <td>
        <b>&nbsp;</b>
      </td>
    </tr>
  </thead>
  <tbody>
  <%
    if (sampleList != null) {
      byte[] valueIndexArray = MetadataManager.getSampleIndexArray();
      Iterator iter = sampleList.iterator();
      String currStripe;
      boolean stripOn = true;
      while (iter.hasNext()) {
        Sample sampl = (Sample) iter.next();
        String[] var = sampl.getValueArray(valueIndexArray, colCount);
        currStripe = (stripOn) ? "son" : "soff";
        stripOn = !stripOn;
  %>
    <tr>
    <%for (int i = 0; i < colCount; i++) {    %>
      <td class="<%=currStripe%>"><%=var[i]%></td> <%}    %>
      <td class="<%=currStripe%>">
        <a HREF="<%=response.encodeURL("./ViewAliquots.jsp")+"?samplId="+sampl.getId()%>">aliquots</a>
      </td>
      <td class="<%=currStripe%>">
      <%if (user != null) {      %>
        <a HREF="<%=response.encodeURL("./AddSamples.jsp")+"?samplId="+sampl.getId()%>">edit</a>
      <%} else {      %>
        &nbsp;
      <%}      %>
      </td>
    </tr>
  <%}}  %>
  </tbody>
</table>
<%if (step > 0 && total > step){ %>
This list contains <%=first+1%>-<%=first+sampleCount%> of <%=total%> items
      <%if (first+sampleCount<total){
      %><a HREF="<%=response.encodeURL("./ViewSamples.jsp")+
      "?next=0&sampltotal="+total+"&samplfirst="+first%>">next</a>
      <%}if (first > 0){
      %><a HREF="<%=response.encodeURL("./ViewSamples.jsp")+
      "?previous=0&sampltotal="+total+"&samplfirst="+first%>">previous</a>
      <%}}%>
</form><%@include file="Footer.jsp"%>
