# Supplementary material for: PASSIM – an open source software system for managing information in biomedical studies
Source: BMC Bioinformatics. 2007 Feb 9;8:52. doi: 10.1186/1471-2105-8-52 (PMC1803798; doi:10.1186/1471-2105-8-52)
Supplement: Additional File 2 — Sample management database. .zip contains sql version of the database, documentation and the files necessary for the installation of the system. [file 1471-2105-8-52-S2.zip › Installation/src/web/web.xml]

<?xml version="1.0" encoding="UTF-8"?>
<!DOCTYPE web-app PUBLIC "-//Sun Microsystems, Inc.//DTD Web Application 2.3//EN" "http://java.sun.com/dtd/web-app_2_3.dtd">
<web-app>
  <context-param>
    <param-name>htype</param-name>
    <param-value>1</param-value>
  </context-param>
  <context-param>
    <param-name>personid</param-name>
    <param-value>check</param-value>
  </context-param>
  <context-param>
    <param-name>viewlimit</param-name>
    <param-value>1000</param-value>
  </context-param>
  <listener>
    <listener-class>molpage.com.SessionListener</listener-class>
  </listener>
  <listener>
    <listener-class>molpage.com.ApplicationListener</listener-class>
  </listener>
  <welcome-file-list>
    <welcome-file>LogIn.jsp</welcome-file>
  </welcome-file-list>
  <error-page>
    <exception-type>java.lang.Exception</exception-type>
    <location>/Test_JSP_error.jsp</location>
  </error-page>
</web-app>
